# Supplementary material for: Transient chromatin decompaction at the start of D. melanogaster male embryonic germline development
Source: Life Sci Alliance. 2024 Jul 11;7(10):e202302401. doi: 10.26508/lsa.202302401 (PMC11239976; doi:10.26508/lsa.202302401)
Supplement: Supplementary file 1 [file LSA-2023-02401_TableS1.xlsx]

## Sheet: snRNAseq_GROseq values
Gene name	FlyBase ID	gb	GC	FGC1	FGC2	FSGP	MGC1	MGC2	aMSGP	pMSGP	msSGP
7SLRNA:CR32864	FBgn0000003	6.23116e-10	0	0	0	0.00318471	0	0	0	0	0
a	FBgn0000008	0.21317	0.0434783	0.012987	0.0564103	0.0636943	0.0066313	0.0625	0.0212766	0.248	0.254902
abd-A	FBgn0000014	2.20311	0.0869565	0.194805	0.0897436	1.40446	0.0291777	0.34375	0.819149	3.304	1.68627
Abd-B	FBgn0000015	0.671649	0.141304	0.188312	0.164103	0.659236	0.0477454	0.3125	0.212766	2.448	2.03922
Abl	FBgn0000017	0.458889	0.456522	0.727273	0.710256	0.818471	0.0928382	0.25	0.393617	1.704	0.470588
abo	FBgn0000018	4.10057	0.0326087	0.0649351	0.0692308	0.0859873	0.0132626	0	0.0425532	0.2	0.117647
ac	FBgn0000022	22.583	0	0.00649351	0	0.00318471	0.00132626	0	0	0	0
Ace	FBgn0000024	0.0327486	0.0326087	0.012987	0	0.00636943	0.00265252	0.03125	0.0106383	0.272	0.0784314
acj6	FBgn0000028	0.0790957	0	0.00649351	0.00512821	0.00636943	0	0	0	0.024	0
Acph-1	FBgn0000032	0.628092	0.0978261	0.11039	0.115385	0.254777	0.0145889	0.21875	0.0957447	0.576	0.156863
nAChRalpha1	FBgn0000036	0.0116628	0.0108696	0.012987	0.0025641	0.00318471	0.00132626	0	0	0.008	0.0196078
mAChR-A	FBgn0000037	-0.00171992	0	0	0	0.00318471	0	0	0	0.008	0
nAChRbeta1	FBgn0000038	0.140235	0	0.0194805	0.0025641	0	0.00132626	0	0	0	0
nAChRalpha2	FBgn0000039	0.0346183	0	0	0	0	0	0	0	0	0
Act5C	FBgn0000042	26.095	5.1413	6.88961	4.17949	5.44268	1.08223	3.96875	5.28723	29.08	2.03922
Act42A	FBgn0000043	22.1967	0.663043	1.65584	1.74872	1.14013	0.415119	3.53125	1.14894	8.96	1.4902
Act57B	FBgn0000044	2.42733	0.163043	0.123377	0.133333	0.152866	0.108753	0	0.0531915	0.072	0.0588235
Act79B	FBgn0000045	0	0	0.00649351	0	0	0.00132626	0	0	0	0
Act87E	FBgn0000046	1.49317	0.0326087	0.025974	0.0179487	0.101911	0.0185676	0.03125	0.0319149	0.032	0.0784314
Act88F	FBgn0000047	0.0832847	0	0	0	0	0	0	0	0	0
Pfas	FBgn0000052	0.886459	0.0652174	0.155844	0.189744	0.238854	0.0291777	0.15625	0.202128	1.464	0.156863
Gart	FBgn0000053	1.1813	0.076087	0.116883	0.264103	0.117834	0.0464191	0.34375	0.148936	1.304	0.0784314
Adh	FBgn0000055	0.257784	0	0	0	0	0	0	0	0	0
Adhr	FBgn0000056	5.26316e-10	0	0	0	0	0	0	0	0	0
adp	FBgn0000057	0.758832	0.108696	0.0844156	0.117949	0.127389	0.0344828	0.0625	0.0425532	0.6	0.0196078
al	FBgn0000061	0.439751	0	0.00649351	0	0	0.00132626	0	0	0	0
Mps1	FBgn0000063	2.25325	0.0869565	0.12987	0.110256	0.0414013	0.0119363	0.0625	0	0.224	0.0196078
Ald1	FBgn0000064	0.207215	0.652174	0.681818	0.389744	0.563694	0.116711	0.28125	0.351064	1.904	1.11765
Ama	FBgn0000071	19.5778	0.413043	1.00649	0.417949	0.178344	0.169761	0	0.244681	0.288	0.137255
amd	FBgn0000075	0.895066	0.0108696	0.012987	0.0846154	0.0286624	0.0212202	0.125	0.0106383	0.2	0
amx	FBgn0000077	1.68521	0	0.0649351	0.0923077	0.101911	0.0172414	0	0.138298	0.344	0.0588235
Amy-d	FBgn0000078	0.0894175	0	0.00649351	0.00512821	0	0	0	0.0106383	0	0
Amy-p	FBgn0000079	0	0	0.00649351	0	0	0	0	0	0.008	0
AnxB9	FBgn0000083	0.570399	0.51087	0.532468	0.653846	5.38854	0.192308	0.875	4.05319	15.984	3.35294
AnxB10	FBgn0000084	0	0.076087	0.12987	0.0717949	0.0605096	0.0225464	0.03125	0.0106383	0.128	0.0588235
CG2650	FBgn0000092	1.23928	0	0.025974	0.0384615	0.00636943	0.00132626	0	0.0106383	0.024	0
Anp	FBgn0000094	0	0	0.025974	0.0153846	0.00318471	0.00265252	0	0	0	0
aop	FBgn0000097	5.4403	0.641304	0.753247	0.512821	1.6242	0.102122	0.4375	1.05319	4.056	1.07843
RpLP0	FBgn0000100	16.2649	11.7174	25.1558	34.659	30.8439	7.5252	30.6562	17.7234	133.536	13.2745
Appl	FBgn0000108	0.194939	0.0978261	0.246753	0.207692	1.02866	0.0225464	0.125	0.0744681	0.464	0.0392157
Aprt	FBgn0000109	6.27044	0.163043	0.194805	0.0974359	0.066879	0.0145889	0.125	0.0851064	0.592	0.117647
bru1	FBgn0000114	0.0347084	2.44565	4	4.37949	2.36624	0.427056	1.75	0.159574	8.024	0.176471
Arl1	FBgn0000115	5.49153	0.456522	0.688312	0.576923	0.334395	0.111406	0.90625	0.393617	2.432	0.235294
Argk	FBgn0000116	0.359369	0.434783	0.714286	1.25385	0.745223	0.270557	2.0625	0.223404	7.176	0.411765
arm	FBgn0000117	11.8291	1	2.18182	1.37436	3.60191	0.271883	0.8125	1.80851	5.448	1.35294
arr	FBgn0000119	3.03413	0.130435	0.402597	0.405128	0.404459	0.0450928	0.0625	0.244681	0.848	0.215686
Arr1	FBgn0000120	0	0	0	0	0.00318471	0	0	0	0.008	0
Arr2	FBgn0000121	0.0820902	0	0.00649351	0	0	0	0	0	0	0
ase	FBgn0000137	1.37314	0	0	0.00512821	0.00318471	0	0	0	0.008	0
ash2	FBgn0000139	0.445263	0.173913	0.175325	0.253846	0.200637	0.0159151	0.3125	0.0957447	1.12	0.0588235
asp	FBgn0000140	10.5386	0.369565	0.616883	0.197436	0.0923567	0.0464191	0.21875	0.0744681	0.848	0.0784314
aub	FBgn0000146	1.24077	0.119565	0.435065	0.64359	0.541401	0.0769231	0.9375	0.0957447	3.136	0.0784314
aurA	FBgn0000147	7.20092	0.152174	0.318182	0.294872	0.127389	0.0344828	0.5625	0	1.232	0.0196078
awd	FBgn0000150	21.9955	16.4457	28.3442	31.4872	13.4904	7.33952	28.7188	6.41489	76.72	4.23529
Axs	FBgn0000152	2.71202	0.0869565	0.220779	0.128205	0.105096	0.0291777	0	0.0531915	0.232	0.0196078
b	FBgn0000153	-1.58542e-12	0	0	0	0.00636943	0	0	0	0.016	0
Dll	FBgn0000157	0.0793217	0	0.0324675	0.0384615	0.0254777	0.00530504	0	0	0.016	0.0784314
bam	FBgn0000158	0	0.0869565	0.0584416	0.0692308	0.0286624	0.00530504	0.0625	0	0.44	0.0196078
baz	FBgn0000163	2.5327	0.326087	0.928571	0.774359	0.579618	0.103448	0.65625	0.393617	3.896	0.666667
bcd	FBgn0000166	0.146088	0	0.038961	0.0333333	0.0350318	0.00397878	0.03125	0	0.072	0
ben	FBgn0000173	1.56868	1.32609	1.41558	1.27436	1.8535	0.29443	2.5	1.04255	7.064	0.470588
bi	FBgn0000179	-0.174192	0.0108696	0.207792	0.0666667	0.0700637	0.00928382	0	0.0319149	0.064	0.294118
bib	FBgn0000180	11.2407	0.0326087	0.0649351	0.0641026	0.0541401	0.0106101	0.03125	0.0425532	0.16	0.117647
bic	FBgn0000181	25.4226	6.63043	13.1104	18.8923	12.5287	3.72281	19.4062	6.46809	65.72	5.29412
BicC	FBgn0000182	0.0644839	0	0	0	0	0	0	0	0	0
BicD	FBgn0000183	0.560953	0.695652	0.701299	0.748718	0.840764	0.0769231	0.8125	0.531915	2.608	0.509804
boss	FBgn0000206	0	0	0	0	0	0	0	0	0	0
brm	FBgn0000212	2.682	0.0543478	0.214286	0.192308	0.133758	0.0278515	0.15625	0.106383	0.92	0.0784314
Brd	FBgn0000216	40.9662	0.880435	0.538961	0.0564103	0.0382166	0.0172414	0	0.0106383	0.048	0
brn	FBgn0000221	3.07307	0.0108696	0.0844156	0.235897	0.140127	0.0238727	0.125	0.0531915	0.336	0.0392157
Bsg25A	FBgn0000227	0.098371	0	0.00649351	0	0	0	0	0	0	0
Bsg25D	FBgn0000228	1.38249	1.78261	0.538961	0.264103	0.474522	0.071618	0.25	0.223404	1.032	0.196078
bsk	FBgn0000229	3.35336	0.0978261	0.350649	0.325641	0.767516	0.061008	0.5625	0.531915	2.296	0.352941
btd	FBgn0000233	3.76247	0	0.025974	0.0205128	0.00636943	0.00265252	0	0	0	0.0196078
bur	FBgn0000239	4.16377	0.152174	0.305195	0.24359	0.318471	0.0251989	0.28125	0.255319	1.432	0.176471
bw	FBgn0000241	0.149377	0.0108696	0.00649351	0.0153846	0.0254777	0.00397878	0	0.0106383	0.016	0.0196078
by	FBgn0000244	0.821672	0.0326087	0.012987	0.0487179	0.480892	0.0159151	0.25	0.489362	2.568	0.372549
c(3)G	FBgn0000246	0.112584	0.347826	0.707792	0.879487	0.687898	0.0928382	0.96875	0.0744681	2.256	0.137255
ca	FBgn0000247	0.527691	0.0434783	0.188312	0.225641	0.261146	0.0106101	0	0.0744681	0.76	0.117647
cact	FBgn0000250	3.04033	0.423913	0.603896	0.497436	1.15605	0.0331565	0.71875	0.606383	2.296	0.431373
cad	FBgn0000251	0.7923	0.152174	0.162338	0.074359	0	0.0132626	0	0	0.056	0.0392157
Cam	FBgn0000253	0.148234	2.3913	2.11688	2.04359	3.14013	0.506631	4.34375	1.92553	12.344	0.941176
capu	FBgn0000256	0.100034	0.0108696	0.0324675	0.0358974	0.022293	0.00265252	0.0625	0.0851064	0.152	0.0196078
car	FBgn0000257	4.51907	0.076087	0.12987	0.184615	0.242038	0.0238727	0.0625	0.0851064	0.808	0.0392157
CkIIbeta	FBgn0000259	2.11132	0.48913	1.04545	1.18205	1.66561	0.139257	1.28125	0.904255	4.752	0.803922
Cat	FBgn0000261	0.903092	0.0978261	0.181818	0.176923	0.292994	0.0238727	0.28125	0.0744681	1.256	0.0784314
Pka-C1	FBgn0000273	-0.862902	0.73913	1.94805	1.90513	1.41401	0.277188	0.84375	0.595745	4.048	0.607843
Pka-C2	FBgn0000274	0	0.0108696	0.012987	0.0333333	0.0254777	0.00265252	0	0.0106383	0.056	0
CecA1	FBgn0000276	0	0	0.00649351	0.00769231	0	0	0	0	0	0
CecA2	FBgn0000277	0	0	0.00649351	0	0	0	0	0	0	0
CecB	FBgn0000278	0	0	0	0	0	0	0	0	0.008	0
CecC	FBgn0000279	0	0	0	0	0	0	0	0	0	0
Cec-Psi1	FBgn0000280	0	0	0	0	0	0	0	0	0	0
Cec2	FBgn0000281	0	0	0	0	0	0	0	0	0	0
Cp190	FBgn0000283	3.05001	0.152174	0.305195	0.369231	0.557325	0.0570292	0.34375	0.244681	2.232	0.156863
Cf2	FBgn0000286	1.36569	0.076087	0.253247	0.310256	0.33758	0.0291777	0	0.212766	0.88	0.254902
salr	FBgn0000287	0	0.0108696	0.025974	0.0102564	0.00318471	0.00265252	0.03125	0	0.016	0.0392157
cg	FBgn0000289	8.01706	0.5	1.33766	1.33333	1.81529	0.140584	0.71875	0.87234	4.112	0.960784
Col4a1	FBgn0000299	0.31761	0.0652174	0.227273	0.825641	0.372611	0.180371	0.15625	0.0851064	0.384	0.313725
ChAT	FBgn0000303	0.0450363	0	0.00649351	0.0025641	0	0	0	0	0.008	0
chif	FBgn0000307	3.53474	0.369565	0.616883	0.587179	0.812102	0.066313	0.125	0.340426	1.872	0.176471
chic	FBgn0000308	5.90852	2.3587	3.05844	2.6	5.48408	0.725464	4.78125	3.67021	21.792	2.21569
cin	FBgn0000316	6.70202	0.141304	0.285714	0.164103	0.197452	0.0185676	0.21875	0.106383	0.424	0.0588235
ck	FBgn0000317	0.860682	0.108696	0.305195	0.335897	0.0859873	0.0132626	0	0.0212766	0.32	0.117647
cl	FBgn0000318	1.10002	1.27174	1.82468	2.43333	1.26752	0.476127	2.90625	0.734043	6.408	0.392157
Chc	FBgn0000319	2.76056	0.347826	0.688312	0.528205	1.2293	0.119363	0.59375	0.56383	2.72	0.490196
eya	FBgn0000320	0.984442	0.0108696	0.00649351	0.0179487	0.0318471	0.0066313	0.125	0.0851064	0.728	0.470588
clt	FBgn0000326	1.05005	0.0869565	0.175325	0.148718	0.101911	0.0265252	0.0625	0.0425532	0.28	0.0196078
cm	FBgn0000330	2.05805	0.119565	0.0909091	0.125641	0.197452	0.0145889	0.125	0.0851064	0.536	0.0196078
cn	FBgn0000337	0.906396	0	0	0.00512821	0.00318471	0	0	0	0.008	0
cni	FBgn0000339	4.42401	0.315217	0.662338	1.04103	0.773885	0.161804	0.75	0.521277	3.608	0.509804
comt	FBgn0000346	0.647729	0.0434783	0.11039	0.0615385	0.0859873	0.0106101	0.03125	0.0638298	0.44	0.0392157
cort	FBgn0000351	1.39072	0.0217391	0.0649351	0.0410256	0.022293	0.00265252	0.0625	0	0.192	0
cos	FBgn0000352	6.27308	0.108696	0.168831	0.138462	0.200637	0.0238727	0.0625	0.0531915	0.888	0.0784314
Cp15	FBgn0000355	0	0	0.00649351	0	0	0	0	0.0106383	0	0
Cp16	FBgn0000356	1.94245e-10	0	0	0.0025641	0	0	0	0	0.008	0
Cp18	FBgn0000357	0.0677747	0.0217391	0.0519481	0.0641026	0.0796178	0.00530504	0.09375	0.0319149	0.52	0.0588235
Cp19	FBgn0000358	0	0	0	0	0	0	0	0	0.016	0
Cp36	FBgn0000359	0	0	0	0	0	0	0	0	0	0
Cp38	FBgn0000360	0	0	0.00649351	0.00512821	0	0	0	0	0	0
crc	FBgn0000370	3.29243	0.119565	0.402597	0.482051	0.665605	0.0464191	0.125	0.5	2.08	0.529412
crm	FBgn0000376	2.59385	0.26087	0.207792	0.251282	0.334395	0.0172414	0.21875	0.0638298	0.872	0.0588235
crn	FBgn0000377	2.47792	0.173913	0.266234	0.289744	0.321656	0.0557029	0.125	0.138298	0.736	0.0588235
csw	FBgn0000382	0.205841	0.184783	0.435065	0.412821	1.3949	0.035809	0.5625	0.744681	5.392	0.392157
cta	FBgn0000384	3.558	0.5	0.597403	0.551282	0.901274	0.0397878	0.34375	0.531915	1.688	0.470588
cup	FBgn0000392	1.01343	0	0	0	0	0	0	0	0	0
cv	FBgn0000394	6.20486	0.0543478	0.0909091	0.117949	0.0987261	0.0132626	0.03125	0.180851	0.48	0.176471
cv-2	FBgn0000395	1.3634	0.0869565	0.25974	0.2	1.08917	0.0450928	0.28125	0.351064	2.28	1.03922
CycA	FBgn0000404	18.5796	0.467391	0.571429	0.610256	0.372611	0.061008	0.4375	0.234043	2.512	0.176471
CycB	FBgn0000405	10.1018	17.7826	6.7013	1.38205	0.541401	0.372679	0.65625	0.478723	2.416	0.294118
Cyt-b5-r	FBgn0000406	1.06675	0	0.0194805	0.0153846	0.00318471	0.00132626	0.03125	0	0.008	0.0196078
D	FBgn0000411	30.7415	0.0108696	0.012987	0.00769231	0.00318471	0.0066313	0.03125	0	0.008	0.117647
D1	FBgn0000412	13.4379	1.05435	1.64286	1.50256	1.24204	0.35809	3.71875	0.914894	8.8	0.372549
Dab	FBgn0000414	1.08213	0.0652174	0.194805	0.138462	0.248408	0.0159151	0.21875	0.202128	1.112	0.196078
Sap-r	FBgn0000416	2.18496	1.08696	3.20779	2.9	4.63057	0.416446	1	1.44681	6.768	2.19608
Ddc	FBgn0000422	0.272	0	0.0194805	0.0102564	0.00318471	0.00265252	0	0	0.016	0
SmF	FBgn0000426	9.44232	1.15217	1.11039	1.40513	0.531847	0.335544	2	0.351064	4.528	0.392157
Dfd	FBgn0000439	1.00535	0	0	0	0.00636943	0	0	0	0.008	0
Pkg21D	FBgn0000442	0.022824	0	0	0.0025641	0	0	0	0	0	0
Dhod	FBgn0000447	8.1767	0.293478	0.506494	0.394872	0.270701	0.104775	0.3125	0.212766	1.312	0.196078
Hr3	FBgn0000448	0.111931	0	0.012987	0	0.00318471	0.00132626	0	0.0106383	0.008	0
dib	FBgn0000449	10.0123	0	0.00649351	0.00512821	0.00636943	0.00132626	0	0	0	0
ect	FBgn0000451	0.204276	0.0108696	0.0324675	0.0205128	0.00955414	0.0106101	0	0.0106383	0.024	0
Dip-B	FBgn0000454	0.12413	0.0652174	0.0779221	0.151282	0.124204	0.0384615	0.21875	0.0531915	0.848	0.0588235
Dip-C	FBgn0000455	4.90843	0.0326087	0.103896	0.15641	0.299363	0.0344828	0.4375	0.0957447	0.864	0.137255
disco	FBgn0000459	1.12277	0.0108696	0.11039	0.0435897	0.022293	0.0225464	0.03125	0.0425532	0.032	0.215686
Dl	FBgn0000463	14.9886	0.228261	0.396104	0.412821	0.181529	0.102122	0.09375	0.106383	0.384	0.0392157
Lar	FBgn0000464	0.54322	0.0869565	0.493506	0.448718	0.165605	0.0371353	0.09375	0.191489	0.6	0.235294
Cyp6a2	FBgn0000473	0.157828	0	0	0	0	0	0	0	0.008	0
DNaseII	FBgn0000477	4.93267	0	0.038961	0.0512821	0.0605096	0.0397878	0	0.0638298	0.096	0.0196078
dnc	FBgn0000479	0.0396202	1.44565	2.28571	3.17692	5.21975	0.309019	1.59375	3	12.424	2.66667
dor	FBgn0000482	1.782	0.0434783	0.0519481	0.0794872	0.146497	0.0145889	0.0625	0.0957447	0.288	0
Pka-C3	FBgn0000489	0.548697	0.119565	0.142857	0.161538	0.0859873	0.0185676	1.15625	1.76596	8.728	0.352941
dpp	FBgn0000490	1.39248	0.0434783	0.103896	0.0179487	0.0127389	0.0106101	0.03125	0.0106383	0.008	0.0196078
Dr	FBgn0000492	3.50549	0	0.00649351	0.00512821	0.00318471	0.00132626	0	0	0.008	0.0392157
dsh	FBgn0000499	5.71578	0.108696	0.175325	0.153846	0.267516	0.0318302	0.34375	0.0319149	0.512	0.137255
Dsk	FBgn0000500	0.299	0	0	0.0102564	0.00636943	0	0.03125	0	0	0
dsx	FBgn0000504	0.00805808	0.0978261	0.201299	0.292308	5.96815	0.0596817	0.5	1.46809	4.12	1.27451
dwg	FBgn0000520	6.98347	0.0978261	0.149351	0.158974	0.219745	0.0198939	0.34375	0.159574	0.736	0.0784314
dx	FBgn0000524	3.86035	0.173913	0.207792	0.192308	0.347134	0.0331565	0.0625	0.0851064	0.824	0.0784314
e	FBgn0000527	0.0266328	0	0	0	0	0	0	0	0	0
bsh	FBgn0000529	0	0	0.00649351	0.0025641	0	0	0	0	0.008	0
ea	FBgn0000533	0.135765	0.0434783	0.0844156	0.135897	0.0414013	0.030504	0.03125	0.0531915	0.456	0
eag	FBgn0000535	0.0299624	0.0108696	0.142857	0.187179	0.124204	0.00530504	0.03125	0.0106383	0.064	0
eas	FBgn0000536	1.418	0.141304	0.188312	0.202564	0.127389	0.0172414	0.125	0.0851064	0.432	0
E(bx)	FBgn0000541	4.80028	1.1087	1.18182	1.30769	2.24522	0.161804	0.8125	1.01064	4.952	0.823529
ec	FBgn0000542	4.58152	0.0652174	0.136364	0.105128	0.640127	0.0198939	0.03125	0.329787	0.816	0.392157
ecd	FBgn0000543	4.97589	0.076087	0.103896	0.123077	0.207006	0.0185676	0.03125	0.0957447	0.528	0.0392157
EcR	FBgn0000546	2.1107	0.152174	0.207792	0.294872	0.961783	0.0397878	0.125	0.457447	0.904	0.470588
ed	FBgn0000547	3.5368	0.978261	1.99351	2.23077	8.86306	0.287798	1.28125	7.31915	8.856	3.27451
Edg78E	FBgn0000551	0.172287	0	0.025974	0.0282051	0.00636943	0.00265252	0.03125	0.0106383	0.024	0
Edg84A	FBgn0000552	0	0	0	0	0	0	0	0	0	0
eEF1alpha2	FBgn0000557	0.832203	0.0326087	0.0584416	0.0846154	0.0286624	0.00928382	0	0	0.056	0
eEF2	FBgn0000559	21.452	4.56522	7.47403	9.48205	8.83439	1.90716	6.5625	5.04255	47.624	4.31373
eg	FBgn0000560	0	0	0.00649351	0.0025641	0.00636943	0.00132626	0	0	0	0.0196078
egl	FBgn0000562	0.659046	0.0217391	0.038961	0.0333333	0.0254777	0.00530504	0.09375	0.0212766	0.32	0.0784314
Eh	FBgn0000564	0	0	0	0	0	0	0	0	0	0
Eip71CD	FBgn0000565	2.87424	0.076087	0.136364	0.128205	0.133758	0.0145889	0.03125	0.0425532	0.376	0.0784314
Eip55E	FBgn0000566	2.56907	0.130435	0.12987	0.297436	0.11465	0.0450928	0.5	0.202128	1.912	0.156863
Eip74EF	FBgn0000567	0.0762358	0.0326087	0.025974	0.0128205	0.0859873	0.00397878	0.09375	0.0212766	0.192	0.0196078
Eip75B	FBgn0000568	0.711395	0.119565	0.344156	0.451282	5.86306	0.0729443	0.5	2	9.16	1.7451
emc	FBgn0000575	30.993	0.967391	0.961039	0.989744	11.1752	0.266578	1.15625	4.54255	21.16	3.84314
ems	FBgn0000576	7.5534	0.0217391	0.00649351	0.00512821	0.00636943	0.00397878	0.03125	0.0106383	0.024	0
en	FBgn0000577	8.00668	0	0.00649351	0.0025641	0.0191083	0.00132626	0.03125	0.0106383	0.04	0.0196078
ena	FBgn0000578	4.76941	0.326087	0.655844	0.664103	1.33439	0.0862069	0.53125	0.510638	2.792	0.215686
Eno	FBgn0000579	1.25468	2.56522	2.70779	1.08974	0.557325	0.380637	1.03125	0.457447	3.312	0.470588
E(Pc)	FBgn0000581	6.71511	0.51087	0.961039	1.48718	1.51911	0.133952	0.65625	0.776596	4.304	0.588235
esc	FBgn0000588	6.93361	0.0326087	0.116883	0.0923077	0.0605096	0.0225464	0.4375	0.0212766	0.928	0
E(spl)m8-HLH	FBgn0000591	26.0097	0.076087	0.493506	0.230769	0.0414013	0.035809	0	0.0106383	0.048	0
Est-6	FBgn0000592	0.0257801	0	0.00649351	0	0	0	0	0	0	0
Est-P	FBgn0000594	1.71854	0	0	0	0	0	0	0	0	0
eve	FBgn0000606	4.04687	0.0108696	0.00649351	0	0	0.00132626	0	0.0106383	0	0
exd	FBgn0000611	4.85632	0.326087	0.493506	0.520513	0.773885	0.0795756	0.4375	0.234043	1.984	0.254902
exu	FBgn0000615	0	0.402174	0.0454545	0.0307692	0.0159236	0.00530504	0	0	0.064	0
e(y)1	FBgn0000617	6.58532	0.173913	0.61039	0.469231	0.264331	0.112732	0.21875	0.12766	1.248	0.0196078
e(y)2	FBgn0000618	11.0078	0.0978261	0.12987	0.233333	0.216561	0.0503979	0.21875	0.117021	0.656	0.0392157
eyg	FBgn0000625	0.256987	0.0108696	0	0	0	0.00132626	0	0	0	0
E(z)	FBgn0000629	3.2785	0.119565	0.136364	0.284615	0.264331	0.0331565	0.4375	0.138298	0.992	0.0784314
CG17716	FBgn0000633	-0.0258332	0.0652174	0.194805	0.205128	0.197452	0.0291777	0	0.138298	0.304	1.23529
Fas2	FBgn0000635	0.782243	1.53261	2.66234	5.87436	37.7134	0.782493	8.0625	18.7447	58.2	8.2549
Fas3	FBgn0000636	0.465568	0.5	0.798701	1.11282	10.1083	0.257294	2.75	15.5106	26.104	3.82353
Fbp1	FBgn0000639	0	0	0	0	0	0	0	0	0	0
Fbp2	FBgn0000640	0	0	0	0.0025641	0	0	0	0	0	0
Fcp3C	FBgn0000644	0	0	0.038961	0.0410256	0.146497	0.00928382	0.03125	0.0106383	0.08	0.0392157
fj	FBgn0000658	12.5478	0.0108696	0.012987	0.0410256	0.0286624	0.0198939	0	0.0319149	0.08	0.0196078
fkh	FBgn0000659	3.50975	0.0108696	0.0454545	0.00769231	0.00955414	0.0106101	0	0	0.016	0
fl(2)d	FBgn0000662	4.64032	0.380435	1.04545	1.11282	1.99045	0.108753	1	1.17021	4.144	0.882353
Actn	FBgn0000667	1.17038	0.152174	0.480519	0.325641	0.292994	0.0557029	0.28125	0.0957447	0.768	0.156863
fliI	FBgn0000709	3.56594	0.0543478	0.123377	0.102564	0.127389	0.0145889	0.0625	0.0531915	0.32	0.0588235
flw	FBgn0000711	0.121762	0.369565	1.04545	0.917949	0.882166	0.100796	0.375	0.510638	2.68	0.647059
FMRFa	FBgn0000715	0.057017	0	0.00649351	0	0	0.00265252	0	0	0	0
fog	FBgn0000719	1.21732	0.108696	0.681818	0.410256	1.00955	0.0291777	0.09375	0.478723	0.8	0.784314
for	FBgn0000721	0.518365	0.25	0.402597	0.666667	1.88535	0.0490716	0.3125	0.978723	4.688	1.98039
FER	FBgn0000723	-1.9162	0.0652174	0.181818	0.141026	0.732484	0.0212202	0.375	0.840426	1.68	0.588235
gd	FBgn0000808	0.062909	0.0108696	0.0324675	0.0512821	0.0127389	0.00397878	0	0.0106383	0.024	0
fs(1)K10	FBgn0000810	1.08426	0.0543478	0.0909091	0.0820513	0.11465	0.0066313	0.0625	0.0957447	0.28	0
png	FBgn0000826	0.000713779	0.130435	0.246753	0.117949	0.0509554	0.0424403	0	0.0319149	0.08	0.0588235
fs(1)Ya	FBgn0000927	0.11197	0.0978261	0.0584416	0.0230769	0.156051	0.00795756	0.0625	0	0.224	0.0588235
fs(1)Yb	FBgn0000928	0.0204028	0.0326087	0.103896	0.0666667	0.88535	0.0159151	0.125	0.159574	1	0.0392157
tj	FBgn0000964	0.00632016	0.0869565	0.11039	0.0897436	3.23567	0.0570292	0.625	0.840426	3.84	0.431373
dup	FBgn0000996	12.8071	0.380435	0.246753	0.153846	0.11465	0.0318302	0.6875	0.0425532	1.976	0.0588235
ft	FBgn0001075	1.62747	0.0434783	0.168831	0.166667	0.117834	0.0265252	0.03125	0.0425532	0.408	0.0588235
ftz	FBgn0001077	3.64996	0	0.012987	0.00769231	0	0.00132626	0	0	0	0
ftz-f1	FBgn0001078	0.365417	0.586957	0.915584	1.07949	11.9968	0.180371	0.375	2.26596	6.768	5.7451
fu	FBgn0001079	1.70615	0.0434783	0.0714286	0.0846154	0.156051	0.0119363	0.03125	0.0319149	0.392	0.0196078
fw	FBgn0001083	0.228545	0.0108696	0.0649351	0.0410256	0.0286624	0	0	0.0106383	0.048	0
fy	FBgn0001084	8.15517	0.0543478	0.0909091	0.0615385	0.0414013	0.00795756	0.03125	0.0319149	0.24	0
fz	FBgn0001085	0.718369	0.25	0.422078	0.458974	2.42994	0.066313	0.21875	0.361702	1.208	0.27451
fzy	FBgn0001086	16.6652	0.25	0.25974	0.128205	0.0987261	0.0397878	0.46875	0.0531915	1.016	0.0784314
g	FBgn0001087	0.338161	0.0869565	0.253247	0.271795	0.792994	0.0318302	0.0625	0.340426	1.616	0.27451
Gal	FBgn0001089	1.31494	0	0	0.00769231	0	0.00132626	0	0	0.048	0
bnb	FBgn0001090	1.72304	0.293478	0.746753	0.541026	0.347134	0.238727	1.84375	0.319149	4.832	0.529412
Gapdh1	FBgn0001091	0.563826	1.21739	1.37013	1.15385	0.633758	0.297082	1.40625	0.191489	3.528	0.215686
Gapdh2	FBgn0001092	0.51177	0.663043	0.5	0.330769	0.302548	0.071618	0.4375	0.351064	1.664	0.333333
Gdh	FBgn0001098	0.333447	0.5	0.707792	0.646154	0.442675	0.1313	1.0625	1.43617	6.208	1.13725
gdl	FBgn0001099	3.58082	0.0217391	0.025974	0.0384615	0.0382166	0.00265252	0.03125	0.0319149	0.136	0
Galphai	FBgn0001104	4.00762	1.25	2.64286	1.94872	1.66879	0.352785	1.46875	0.968085	5.712	1.76471
Gbeta13F	FBgn0001105	3.46856	1.81522	3.74026	3.7	8.35669	0.465517	2.625	3.2234	15.928	2.62745
DCTN1-p150	FBgn0001108	2.58727	0.0652174	0.0974026	0.271795	0.273885	0.0238727	0.0625	0.0851064	0.872	0.0588235
Gld	FBgn0001112	0.10084	0	0	0.0102564	0.00318471	0.00132626	0	0	0.024	0
Glt	FBgn0001114	0.20669	0.0108696	0.0909091	0.158974	0.105096	0.0676393	0.09375	0.0212766	0.128	0.0392157
gnu	FBgn0001120	0.152569	0.26087	0.25974	0.371795	0.175159	0.0596817	0.6875	0.0425532	1.024	0.0392157
Galphao	FBgn0001122	0.0364236	0.26087	0.746753	0.766667	0.72293	0.0848806	0.46875	1.34043	3.504	0.745098
Galphas	FBgn0001123	2.61261	0.0978261	0.519481	0.487179	1.75159	0.096817	0.375	1.06383	2.568	0.627451
Got1	FBgn0001124	0.419047	0.347826	0.155844	0.164103	0.187898	0.030504	0.1875	0.489362	1.352	0.215686
Got2	FBgn0001125	0.129462	0.076087	0.12987	0.176923	0.11465	0.0278515	0.34375	0.180851	0.712	0.0784314
Gpdh1	FBgn0001128	3.29795	0.119565	0.149351	0.138462	0.191083	0.0225464	0.21875	0.12766	1.016	0.0588235
grau	FBgn0001133	2.93868	0.130435	0.220779	0.0871795	0.16242	0.0159151	0.09375	0.0531915	0.576	0.0980392
Grd	FBgn0001134	0.178193	0	0.012987	0.0128205	0	0	0	0	0	0
grk	FBgn0001137	0.32696	0.0217391	0.012987	0.025641	0.0955414	0	0.03125	0.106383	0.296	0.0784314
grn	FBgn0001138	2.0168	0.0326087	0.025974	0.025641	0.0127389	0.00530504	0.03125	0.0106383	0.016	0
gro	FBgn0001139	2.93064	1.32609	2.29221	2.18462	1.70701	0.249337	1.34375	1.6383	8.312	0.764706
Gs1	FBgn0001142	1.84729	0.48913	0.668831	0.353846	0.210191	0.0822281	0.0625	0.0319149	0.368	0.0588235
Gs2	FBgn0001145	0.240788	0	0	0.00512821	0.00636943	0.00132626	0	0	0.016	0.0196078
gsb-n	FBgn0001147	0.223129	0	0.0194805	0	0	0	0	0	0.016	0
gsb	FBgn0001148	21.2358	0.0217391	0.0194805	0.0128205	0.00318471	0	0	0	0	0
GstD1	FBgn0001149	4.92086	0.326087	0.24026	0.235897	0.490446	0.0530504	0.125	0.914894	3.664	0.666667
gt	FBgn0001150	6.19496	0.0434783	0.0974026	0.15641	0.124204	0.0132626	0	0	0.168	0
h	FBgn0001168	5.29008	0.228261	0.363636	0.125641	2.3758	0.0557029	0.53125	0.968085	4.928	1.47059
H	FBgn0001169	1.5274	0.358696	0.623377	0.538462	0.764331	0.0915119	0.34375	0.287234	2.632	0.235294
H2.0	FBgn0001170	0.168384	0	0	0.0025641	0.00318471	0.00132626	0	0.0106383	0.008	0
halo	FBgn0001174	15.4374	0.0108696	0.0519481	0.00769231	0.0127389	0.0119363	0	0.0106383	0	0
hay	FBgn0001179	2.16166	0.076087	0.188312	0.153846	0.191083	0.030504	0.25	0.0638298	0.64	0.0392157
hb	FBgn0001180	2.72989	0	0.0714286	0.0205128	0.00955414	0.00530504	0	0	0.024	0
her	FBgn0001185	1.88286	0.0543478	0.103896	0.105128	0.203822	0.0106101	0.0625	0.0744681	0.632	0.0588235
Hex-A	FBgn0001186	1.07384	0.0869565	0.25974	0.212821	2.2707	0.0517241	0.5625	1.10638	6.752	0.921569
Hex-C	FBgn0001187	0.0259624	0	0.00649351	0.0025641	0	0	0	0.0212766	0.04	0
hfw	FBgn0001189	2.15224	0.0869565	0.181818	0.197436	0.420382	0.0291777	0.0625	0.12766	0.48	0.156863
His2Av	FBgn0001197	17.5596	5.20652	6.51948	5.89487	2.87261	1.30371	10.7188	2.54255	21.136	2.11765
hook	FBgn0001202	3.25456	0.163043	0.233766	0.241026	0.33758	0.0464191	0.125	0.138298	0.8	0.0980392
Hmr	FBgn0001206	2.2194	0.173913	0.298701	0.197436	0.200637	0.0477454	0.125	0.0425532	0.808	0.0392157
Hn	FBgn0001208	0.069812	0	0	0.0128205	0.022293	0	0	0	0.024	0
Hrb98DE	FBgn0001215	14.8069	0.728261	1.53896	1.4	1.91401	0.189655	1.3125	1.31915	6.544	0.882353
Hsc70-1	FBgn0001216	0.247196	0	0.00649351	0.0205128	0.00636943	0.00265252	0	0	0.024	0
Hsc70-2	FBgn0001217	2.86945	0.0108696	0.00649351	0.0025641	0.00318471	0	0	0	0.016	0
Hsc70-3	FBgn0001218	0.684187	2.72826	6.55195	3.91026	1.78662	0.717507	0.875	2.51064	7.16	1.82353
Hsc70-5	FBgn0001220	3.95629	0.336957	0.980519	1.37436	1.38535	0.248011	1.09375	1.25532	5.768	1.13725
Hsf	FBgn0001222	10.9763	0.130435	0.357143	0.346154	0.550955	0.0411141	0.375	0.308511	1.84	0.333333
Hsp22	FBgn0001223	19.7648	0	0	0	0	0	0	0	0	0
Hsp23	FBgn0001224	1.72054	0.793478	1.88961	1.16923	2.32166	0.307692	4.65625	2.95745	16.104	2.84314
Hsp26	FBgn0001225	2.79104	1.83696	3.59091	4.14103	6.19108	1.00796	17.8438	4.84043	36.8	5.09804
Hsp27	FBgn0001226	0.536153	1.44565	1.6039	1.03846	1.06688	0.277188	2.3125	1.08511	5.464	1.31373
Hsp67Ba	FBgn0001227	0	0	0.012987	0.0128205	0.00318471	0.00132626	0	0	0.056	0
CG4456	FBgn0001228	1.29824	0	0	0	0.00318471	0	0	0	0.04	0
Hsp67Bc	FBgn0001229	1.10245	0.0108696	0.0454545	0.0820513	0.245223	0.0145889	0.25	0.244681	1.064	0.0392157
Hsp68	FBgn0001230	3.419	0.293478	0.811688	0.330769	1.74841	0.0835544	0.78125	0.37234	1.768	0.764706
Hsp83	FBgn0001233	7.83418	9.70652	23.0649	17.6026	21.6369	3.43899	21.2812	17.8085	84.712	15.3333
lncRNA:Hsromega	FBgn0001234	11.3157	4.34783	15.5974	15.6718	27.4841	1.20027	6.71875	18.9681	56.816	24.7843
hth	FBgn0001235	5.73339	0.586957	1.20779	0.930769	9.61465	0.217507	0.4375	3.44681	4.272	1.13725
Ide	FBgn0001247	1.38936	0.0869565	0.37013	0.546154	0.401274	0.0702918	0.25	0.106383	1.264	0.0784314
Idh	FBgn0001248	0.120201	0.826087	0.506494	0.584615	0.423567	0.100796	0.375	0.180851	1.152	0.156863
if	FBgn0001250	1.1239	0.0217391	0.0454545	0.0717949	0.468153	0.0185676	0	0.0106383	0.448	0.0784314
ImpE1	FBgn0001253	-0.0343609	0.0108696	0.00649351	0.0179487	0.00636943	0.00132626	0	0	0.024	0.0196078
ImpE2	FBgn0001254	0.447855	0.0108696	0.012987	0.00769231	0.0127389	0.0159151	0	0.0212766	0.008	0
ImpE3	FBgn0001255	0.125462	0.0217391	0.025974	0.00769231	0.0191083	0.00132626	0.03125	0	0.032	0
ImpL1	FBgn0001256	1.1415	0	0.00649351	0.00769231	0.0127389	0.0172414	0	0	0.008	0
ImpL2	FBgn0001257	2.48198	0.51087	1.09091	1.22308	2.89172	0.266578	2.0625	5.53191	25.728	7.17647
Ldh	FBgn0001258	0.119706	0	0.025974	0.0307692	0.00955414	0.00265252	0.03125	0.0531915	0.176	0.117647
in	FBgn0001259	1.5765	0	0	0.00769231	0.00318471	0	0	0	0.008	0
inaD	FBgn0001263	0	0	0.00649351	0.0025641	0	0	0	0	0	0
inv	FBgn0001269	0.546729	0	0.0324675	0.025641	0.022293	0.00265252	0	0.0319149	0.064	0
ix	FBgn0001276	2.93999	0.076087	0.181818	0.0692308	0.0923567	0.0225464	0.125	0.0957447	0.432	0.0392157
janA	FBgn0001280	5.18988	1.22826	2.02597	2.98205	1.29299	0.655172	4.1875	0.446809	7.768	0.294118
janB	FBgn0001281	2.78688	0.0217391	0	0.00769231	0.00636943	0.00397878	0	0	0.032	0
Jon44E	FBgn0001285	0	0	0	0	0	0	0	0	0	0
Jra	FBgn0001291	7.12414	0.0543478	0.162338	0.187179	0.531847	0.0371353	0.40625	0.404255	2.224	0.45098
kar	FBgn0001296	1.48892	0.0217391	0.0454545	0.0692308	0.0159236	0.00530504	0	0.0425532	0.048	0.0392157
kay	FBgn0001297	0.707795	0.0652174	0.136364	0.2	0.678344	0.0331565	0.46875	0.585106	3.464	0.54902
kel	FBgn0001301	9.36721	0.0543478	0.227273	0.2	0.207006	0.0185676	0.09375	0.0638298	0.96	0.0392157
Khc	FBgn0001308	0.6778	0.336957	0.571429	0.453846	0.675159	0.102122	0.5625	0.670213	3.04	0.470588
kkv	FBgn0001311	0.264056	0.0217391	0.25974	0.353846	0.121019	0.0371353	0	0.0425532	0.2	0
kl-2	FBgn0001313	0.0184037	0	0	0	0	0	0	0	0.008	0
klar	FBgn0001316	2.5701	0.76087	1.57792	2.4	5.71019	0.192308	1.34375	3.61702	9.024	2.19608
kn	FBgn0001319	0.469577	0.0326087	0.0194805	0.0205128	0.022293	0.00397878	0	0	0.024	0.0392157
kni	FBgn0001320	2.43615	0	0.0194805	0.0102564	0.00318471	0.00132626	0	0	0	0
knk	FBgn0001321	0.703622	0.0108696	0.012987	0.0307692	0.0159236	0.00265252	0	0.0212766	0.056	0
knrl	FBgn0001323	1.32943	0.0217391	0.0324675	0.00769231	0	0.00265252	0	0	0.008	0
kto	FBgn0001324	0.705969	0.0869565	0.214286	0.246154	0.305732	0.0212202	0.1875	0.117021	1.232	0.0784314
Kr	FBgn0001325	15.0047	0.0108696	0.025974	0.0205128	0.00636943	0.00397878	0	0	0.048	0
kz	FBgn0001330	2.00694	0.076087	0.116883	0.102564	0.0286624	0.0106101	0.03125	0.0425532	0.344	0.0588235
Mybbp1A	FBgn0001341	1.00821	0.0652174	0.246753	0.171795	0.0859873	0.0318302	0.28125	0.0744681	0.632	0
egh	FBgn0001404	1.48011	0.445652	0.694805	1.05385	1.32803	0.119363	0.46875	0.670213	2.032	0.431373
l(1)10Bb	FBgn0001491	3.30239	0.25	0.357143	0.292308	0.869427	0.0782493	0.96875	0.212766	1.848	0.0784314
Hlc	FBgn0001565	3.2833	0.445652	0.987013	0.928205	1.26115	0.181698	0.4375	0.585106	3.544	0.352941
Grip91	FBgn0001612	1.29497	0.163043	0.188312	0.192308	0.200637	0.0185676	0.125	0.0638298	0.744	0
dlg1	FBgn0001624	1.37442	0.782609	1.98052	1.98718	10.2006	0.248011	1.78125	3.94681	13.432	2.31373
ifc	FBgn0001941	2.23025	0.771739	1.17532	1.2	0.675159	0.217507	0.875	0.659574	4.008	0.45098
eIF4A	FBgn0001942	15.9047	4.90217	10.2792	13.0769	15.7197	2.77586	12.5625	9.85106	62.368	7.78431
Arpc1	FBgn0001961	3.86541	0.173913	0.363636	0.412821	0.382166	0.0729443	0.46875	0.202128	1.992	0.117647
Sos	FBgn0001965	3.16238	0.0434783	0.0454545	0.0666667	0.101911	0.00397878	0.15625	0.0638298	0.288	0.0196078
NimC3	FBgn0001967	0	0	0	0.00769231	0.00318471	0	0	0	0	0.0196078
Pgant35A	FBgn0001970	4.18169	0.0978261	0.181818	0.228205	0.16879	0.0424403	0.0625	0.0531915	0.408	0.0588235
CIAPIN1	FBgn0001977	5.19315	0.152174	0.285714	0.307692	0.315287	0.0543767	0.375	0.117021	1.536	0.0980392
stc	FBgn0001978	4.57162	0.0978261	0.24026	0.282051	0.366242	0.0278515	0.3125	0.0638298	1.376	0.117647
esg	FBgn0001981	28.3935	0.228261	0.454545	0.517949	4.19427	0.096817	0.90625	1.89362	6.416	0.352941
wor	FBgn0001983	2.25872	0.0108696	0	0.00512821	0.00955414	0.00132626	0	0	0.008	0
Mtr4	FBgn0001986	4.98756	0.108696	0.272727	0.202564	0.165605	0.0265252	0.28125	0.0744681	1.192	0.0784314
Gli	FBgn0001987	3.19526	0.0217391	0.0909091	0.0820513	0.219745	0.0265252	0.125	0.351064	0.992	0.45098
ND-B17	FBgn0001989	2.12754	0.663043	1.46104	2.27436	1.35032	0.511936	3.03125	0.595745	7.544	0.54902
wek	FBgn0001990	6.84715	0.076087	0.116883	0.0461538	0.0636943	0.0106101	0.0625	0.0106383	0.24	0.0196078
Ca-alpha1D	FBgn0001991	-0.21676	0.0217391	0.0714286	0.189744	0.181529	0.0159151	0.15625	0.138298	0.736	0.666667
Cyp303a1	FBgn0001992	0	0	0	0.00769231	0.00318471	0	0	0	0	0
crp	FBgn0001994	6.57848	0.663043	1.92857	1.60769	2.54777	0.220159	1.34375	1.35106	8.64	1.21569
mRpL4	FBgn0001995	7.17742	0.228261	0.266234	0.346154	0.16242	0.0570292	0.4375	0.0957447	1.16	0.0784314
l(2)37Bb	FBgn0002021	1.87337	0.152174	0.337662	0.361538	0.302548	0.071618	0.15625	0.180851	1.024	0.117647
Catsup	FBgn0002022	4.94235	0.456522	1.47403	1.69744	1.05096	0.270557	0.53125	0.446809	2.4	0.294118
Lim3	FBgn0002023	0.0470653	0.0108696	0.00649351	0.0102564	0.0127389	0.00132626	0	0	0	0
l(2)37Cc	FBgn0002031	2.74348	0.804348	1.31818	1.29231	0.61465	0.291777	1.8125	0.478723	5.56	0.313725
CG10561	FBgn0002036	0.368032	0.0108696	0.0454545	0.0769231	0.0828025	0.00265252	0	0.0531915	0.232	0
swm	FBgn0002044	1.20357	0.576087	1.11688	0.807692	1.18471	0.0915119	0.59375	0.531915	3.112	0.372549
AspRS	FBgn0002069	3.22393	0.25	0.350649	0.44359	0.382166	0.108753	0.625	0.265957	2.712	0.27451
l(2)gl	FBgn0002121	10.5092	0.413043	0.772727	0.946154	1.46497	0.102122	0.40625	0.797872	4.728	0.882353
CG5504	FBgn0002174	5.32442	0.173913	0.415584	0.623077	0.232484	0.112732	0.5625	0.117021	1.784	0.137255
dre4	FBgn0002183	7.10118	0.445652	0.766234	0.797436	0.429936	0.123342	1.1875	0.170213	3.112	0.156863
l(3)73Ah	FBgn0002283	9.63072	0.0869565	0.12987	0.184615	0.283439	0.0318302	0.09375	0.170213	1.12	0.0588235
Prosbeta6	FBgn0002284	16.7483	1.5	2.16234	1.77436	1.14968	0.462865	3.125	0.43617	5.944	0.294118
sas	FBgn0002306	-0.00172617	0.0217391	0.0324675	0.0230769	0.0350318	0.0145889	0.03125	0.0106383	0.128	0.0196078
l(3)87Df	FBgn0002354	21.5274	0.119565	0.441558	0.525641	0.410828	0.12069	0.8125	0.297872	2.04	0.176471
dco	FBgn0002413	2.70313	0.728261	0.727273	0.566667	0.894904	0.0888594	0.5625	0.234043	2.568	0.27451
hyd	FBgn0002431	2.84493	0.434783	0.863636	0.579487	0.713376	0.071618	0.5	0.37234	3.504	0.27451
l(3)mbn	FBgn0002440	0	0	0	0	0	0	0	0	0	0
l(3)mbt	FBgn0002441	5.15558	0.282609	0.558442	0.653846	0.420382	0.0636605	0.59375	0.148936	1.728	0.117647
sti	FBgn0002466	4.0479	0.141304	0.103896	0.225641	0.226115	0.0278515	0.25	0	1.136	0.0588235
pho	FBgn0002521	5.15581	0.304348	0.551948	0.528205	0.984076	0.0557029	0.21875	0.489362	2.024	0.333333
lab	FBgn0002522	0.110551	0	0.00649351	0.0102564	0.00318471	0.00132626	0	0	0.008	0
lace	FBgn0002524	1.63853	0.152174	0.149351	0.364103	0.191083	0.0543767	0.34375	0.265957	1.824	0.156863
Lam	FBgn0002525	7.03789	0.76087	0.941558	0.912821	0.917197	0.18435	0.9375	0.489362	4.808	0.313725
LanA	FBgn0002526	3.65755	0.315217	0.506494	0.876923	4.18471	0.224138	1.3125	2.29787	8.272	1.64706
Lcp1	FBgn0002531	0	0	0	0.0025641	0	0	0	0	0	0
Lcp2	FBgn0002533	0	0	0	0	0	0	0	0	0.008	0
Lcp3	FBgn0002534	0	0	0.00649351	0.00769231	0.0191083	0.00132626	0.03125	0	0.048	0
Lcp4	FBgn0002535	4.13223e-11	0	0	0.00512821	0	0	0	0	0	0
lds	FBgn0002542	8.90265	0.0326087	0.142857	0.187179	0.5	0.0212202	0.25	0.180851	1.08	0.0784314
robo2	FBgn0002543	7.91309	0.163043	0.409091	0.369231	2.01911	0.0755968	0.53125	2.79787	4.624	2.13725
lin	FBgn0002552	3.13334	0.141304	0.227273	0.112821	0.267516	0.0238727	0.125	0.106383	0.616	0.0784314
l(1)sc	FBgn0002561	49.9047	0.0108696	0.00649351	0.0128205	0	0.00397878	0	0	0.008	0
Lsp1alpha	FBgn0002562	0	0	0	0	0	0	0	0	0	0
Lsp1beta	FBgn0002563	0	0	0	0	0	0	0	0	0	0
Lsp1gamma	FBgn0002564	0.307912	0	0.00649351	0	0	0	0	0	0.008	0
Lsp2	FBgn0002565	0	0	0	0	0	0	0	0	0	0
lt	FBgn0002566	1.25176	0.282609	0.383117	0.474359	0.929936	0.0530504	0.1875	0.340426	1.912	0.254902
Rab32	FBgn0002567	0.170343	0.0434783	0.0649351	0.153846	0.143312	0.0251989	0.09375	0.0212766	0.4	0.0392157
Mal-A2	FBgn0002569	0.0337749	0	0	0	0	0	0	0	0	0
Mal-A1	FBgn0002570	3.68519e-10	0	0	0.0025641	0.00318471	0	0	0	0	0
Mal-A3	FBgn0002571	0.149432	0	0	0.0025641	0	0	0	0	0.008	0
sens	FBgn0002573	3.85553	0	0	0	0	0	0	0	0.008	0
lz	FBgn0002576	0.254313	0	0.0194805	0.00512821	0.00318471	0	0	0	0	0
m	FBgn0002577	0.0406404	0	0.0194805	0.0153846	0.00318471	0.00132626	0	0	0.024	0
Kaz-m1	FBgn0002578	1.4389	0	0.0194805	0.0153846	0.00955414	0.00928382	0	0	0.008	0
RpL36	FBgn0002579	18.356	27.0435	51.8052	71.8564	87.551	16.0531	53.125	43.4681	275.872	32.5882
RpS5a	FBgn0002590	5.02449	8.48913	17.9675	32.1897	43.5414	6.44032	22.7812	26.5745	156.168	17.7843
E(spl)m2-BFM	FBgn0002592	16.0376	0.119565	0.253247	0.538462	4.14331	0.123342	0.1875	1.81915	10.344	1.29412
RpLP1	FBgn0002593	23.1132	40.8804	93.539	138.574	131.064	29.5093	101.094	85.6277	504.416	60.9608
E(spl)m3-HLH	FBgn0002609	9.01473	0.141304	0.344156	0.541026	7.11146	0.132626	0.3125	2.84043	13.424	2.5098
RpS3	FBgn0002622	20.0898	16.587	34.1688	46.3846	45.621	10.4019	42.5938	23.9255	182.624	20.5098
RpL32	FBgn0002626	13.7382	28.8152	53.6234	70.7897	82.1911	16.9987	61.2812	43.6915	299.928	34.1176
E(spl)m4-BFM	FBgn0002629	80.4415	0.25	0.584416	0.212821	0.0509554	0.0649867	0.03125	0.0319149	0.112	0
E(spl)m5-HLH	FBgn0002631	54.3574	0.0543478	0.214286	0.0461538	0.0254777	0.00928382	0.03125	0.0212766	0	0
E(spl)m6-BFM	FBgn0002632	0.707965	0.0217391	0.00649351	0.00769231	0.0254777	0.00265252	0	0	0	0.0392157
E(spl)m7-HLH	FBgn0002633	58.0717	0.304348	0.961039	0.510256	0.369427	0.114058	0.03125	0.117021	0.104	0.27451
Rcc1	FBgn0002638	21.3593	0.782609	0.863636	0.646154	0.302548	0.156499	1.15625	0.191489	3.152	0.156863
mal	FBgn0002641	0.448419	0.0108696	0.0909091	0.0461538	0.0382166	0.0066313	0.0625	0.0319149	0.192	0.0392157
mam	FBgn0002643	1.89171	0.26087	0.564935	0.533333	1.94268	0.0676393	0.5	1.03191	4.848	1.09804
Map205	FBgn0002645	4.42139	0.130435	0.292208	0.274359	0.493631	0.0557029	0.25	0.308511	3.192	0.235294
twe	FBgn0002673	1.04805	0.173913	0.0454545	0.0384615	0.0191083	0.0066313	0.0625	0.0106383	0.28	0
mei-9	FBgn0002707	2.243	0.0652174	0.0519481	0.0794872	0.0700637	0.0066313	0	0.0212766	0.192	0
mei-218	FBgn0002709	1.12885	0.0326087	0.103896	0.0666667	0.089172	0.0145889	0	0.0212766	0.136	0
mei-S332	FBgn0002715	4.36054	0.217391	0.0844156	0.0846154	0.0605096	0.00795756	0.15625	0.0319149	0.296	0
mei-W68	FBgn0002716	5.10858	0	0.012987	0.0128205	0.0477707	0.00397878	0	0.0106383	0.096	0
Men	FBgn0002719	0.830437	0.108696	0.136364	0.074359	0.0382166	0.0238727	0.09375	0.0957447	1.304	0.117647
Met	FBgn0002723	1.07405	0.076087	0.357143	0.417949	0.955414	0.0397878	0.1875	0.297872	1.376	0.215686
E(spl)malpha-BFM	FBgn0002732	58.5252	0.23913	0.441558	0.276923	0.958599	0.0809019	0	0.468085	1.056	0.607843
E(spl)mbeta-HLH	FBgn0002733	20.6319	0.630435	1.27273	1.60256	17.0159	0.52122	1.25	9.74468	35.512	10.2157
E(spl)mdelta-HLH	FBgn0002734	19.0376	0.0217391	0.038961	0.0384615	0.245223	0.00530504	0.0625	0.0638298	0.2	0.0980392
E(spl)mgamma-HLH	FBgn0002735	52.5328	0.108696	0.376623	0.141026	1.36624	0.0623342	0.09375	0.287234	0.6	0.588235
mago	FBgn0002736	28.3274	0.76087	0.746753	0.841026	0.789809	0.200265	2.5	0.468085	4.64	0.333333
Mlc1	FBgn0002772	0.79141	0.0217391	0.025974	0.0435897	0.022293	0.0185676	0.0625	0.0425532	0.016	0.0392157
Mlc2	FBgn0002773	1.30455	0.0326087	0.12987	0.248718	0.283439	0.0809019	0.09375	0.106383	0.688	0.27451
mle	FBgn0002774	3.54776	0.108696	0.331169	0.538462	0.401274	0.0371353	0.25	0.148936	1.376	0.137255
msl-3	FBgn0002775	7.47908	0.0326087	0.0844156	0.120513	0.133758	0.0185676	0.15625	0.0744681	0.968	0.0392157
mnd	FBgn0002778	2.08956	0.119565	0.181818	0.189744	0.156051	0.0265252	0.09375	0.148936	0.72	0.294118
mod	FBgn0002780	15.721	1.32609	1.92857	1.76667	1.03185	0.409814	3.6875	1.01064	11.312	0.647059
mod(mdg4)	FBgn0002781	5.30973	0.521739	1.07143	1.00256	1.38217	0.096817	0.90625	0.56383	2.896	0.509804
mor	FBgn0002783	4.9972	0.326087	0.38961	0.241026	0.238854	0.0371353	0.375	0.223404	1.296	0.0784314
Rpn8	FBgn0002787	2.72041	0.543478	0.831169	1.01282	0.815287	0.167109	0.96875	0.329787	3.712	0.196078
Mp20	FBgn0002789	0.48155	0.0217391	0.012987	0.00512821	0.105096	0.0159151	0	0.0106383	0.016	0
mr	FBgn0002791	4.05921	0.108696	0.253247	0.207692	0.175159	0.0265252	0.25	0.0531915	0.536	0.0784314
ms(3)K81	FBgn0002838	5.64429	0	0	0	0	0	0	0	0	0
sa	FBgn0002842	0.239659	0	0	0.0025641	0	0.00132626	0	0	0	0
Acp26Aa	FBgn0002855	0.0360211	0	0	0	0	0	0	0	0	0
Acp26Ab	FBgn0002856	-3.01075e-10	0	0	0	0	0	0	0	0	0
Mst87F	FBgn0002862	0	0	0	0	0	0	0	0	0.008	0
Acp95EF	FBgn0002863	0.0382272	0	0	0	0	0	0	0	0.008	0
Mst98Ca	FBgn0002865	0	0	0	0	0	0	0	0	0	0
MtnA	FBgn0002868	2.00509	0.326087	0.409091	0.551282	0.334395	0.339523	0.1875	0.37234	1.016	0.352941
MtnB	FBgn0002869	0	0	0	0	0	0	0	0	0	0
mu2	FBgn0002872	3.45813	0.0326087	0.103896	0.112821	0.0509554	0.00530504	0.03125	0.0106383	0.248	0.0392157
mud	FBgn0002873	3.82866	0.663043	0.746753	0.582051	0.464968	0.0809019	0.125	0.0851064	0.928	0.0588235
mus101	FBgn0002878	1.99125	0.0108696	0.0194805	0.0333333	0.0509554	0.00265252	0.09375	0.0319149	0.24	0.0196078
mus201	FBgn0002887	1.66801	0.0869565	0.0714286	0.176923	0.0764331	0.0198939	0.15625	0.0319149	0.264	0.0196078
DNApol-zeta	FBgn0002891	1.10959	0.0217391	0.0974026	0.0794872	0.0796178	0.0132626	0.0625	0.0425532	0.344	0.0196078
mus301	FBgn0002899	0.409514	0.0108696	0.025974	0.102564	0.022293	0.00397878	0.09375	0	0.184	0
mus304	FBgn0002901	1.91192	0.141304	0.11039	0.0666667	0.0350318	0.0106101	0.0625	0.0319149	0.192	0.0196078
DNApol-theta	FBgn0002905	4.39974	0.0326087	0.149351	0.217949	0.143312	0.0159151	0.09375	0.0106383	0.584	0
Blm	FBgn0002906	1.5371	0.0978261	0.12987	0.169231	0.0541401	0.0185676	0	0.0319149	0.336	0.0392157
mus312	FBgn0002909	1.21742	0	0	0	0	0	0	0	0	0
Myb	FBgn0002914	10.4422	0.0652174	0.168831	0.276923	1.02548	0.0424403	0.25	0.276596	2.048	0.333333
na	FBgn0002917	0.0705343	0.0434783	0.0779221	0.0589744	0.0127389	0.00397878	0	0	0.064	0.0392157
Atpalpha	FBgn0002921	1.56792	0.793478	1.92208	1.64872	4.21019	0.306366	1.625	2.48936	11.352	3.94118
nau	FBgn0002922	0.242357	0.0108696	0	0.00512821	0	0	0	0	0.008	0
ncd	FBgn0002924	5.34132	0.5	0.551948	0.425641	0.321656	0.096817	0.59375	0.0638298	1.768	0.156863
ndl	FBgn0002926	0.0106677	0.0326087	0.253247	0.664103	0.359873	0.0543767	0.15625	0.0212766	1.528	0.0588235
nec	FBgn0002930	0.405313	0	0	0.00512821	0.0573248	0.0066313	0	0.0319149	0.016	0
net	FBgn0002931	9.53455	0.0108696	0.025974	0	0.0127389	0.00397878	0	0	0	0.0196078
neur	FBgn0002932	15.2734	0.271739	0.707792	0.766667	0.458599	0.0809019	0.53125	0.265957	2.248	0.235294
ng1	FBgn0002933	0	0	0	0	0	0	0	0	0	0
ninaA	FBgn0002936	2.59072	0	0.00649351	0.0025641	0.00318471	0.00132626	0	0	0	0
ninaB	FBgn0002937	0.101867	0	0	0	0	0	0	0	0	0
ninaC	FBgn0002938	0.0213481	0	0	0.00512821	0	0	0	0	0	0.0196078
ninaD	FBgn0002939	0.103432	0	0	0	0.00636943	0	0.0625	0	0	0
ninaE	FBgn0002940	0	0	0	0	0	0	0	0	0.008	0
slou	FBgn0002941	0.77262	0	0	0	0.00318471	0	0	0	0.008	0
nkd	FBgn0002945	3.29727	0.315217	0.584416	0.510256	6.58917	0.118037	0.96875	4.10638	6.128	1.52941
nod	FBgn0002948	3.88124	0.0108696	0.0584416	0.0641026	0.0636943	0.00530504	0.09375	0.0319149	0.24	0.0392157
nos	FBgn0002962	0.321672	9.20652	2.74026	0.910256	0.789809	0.240053	0.53125	0.180851	3.224	0.117647
numb	FBgn0002973	2.08427	0.195652	0.337662	0.34359	1.1879	0.0464191	0.3125	0.734043	3.16	0.686275
odd	FBgn0002985	48.2788	0.0326087	0.0649351	0.0384615	1.5	0.00928382	0	0.0638298	0.152	0.0196078
okr	FBgn0002989	1.60546	0.076087	0.123377	0.0948718	0.0732484	0.0238727	0.09375	0	0.336	0.0196078
opa	FBgn0003002	8.73046	0.0434783	0.012987	0.00769231	0	0.00265252	0	0	0.008	0
or	FBgn0003008	3.44651	0.173913	0.272727	0.230769	0.292994	0.0530504	0.40625	0.202128	1.16	0.176471
ord	FBgn0003009	0	0.0869565	0.175325	0.605128	0.404459	0.0702918	0.34375	0.0425532	1.712	0.0392157
ort	FBgn0003011	0.00305184	0	0.00649351	0	0	0	0	0	0	0
osk	FBgn0003015	0	0.0326087	0.025974	0.0025641	0	0	0	0	0	0
osp	FBgn0003016	0.306814	0.206522	0.220779	0.335897	0.773885	0.030504	0.34375	0.414894	1.464	0.568627
otu	FBgn0003023	0	0.0108696	0.11039	0.2	0.194268	0.0106101	0.09375	0	0.376	0
ovo	FBgn0003028	1.69504	1.3913	1.99351	1.66923	1.20064	0.246684	0.5	0.0957447	2.224	0.235294
SP	FBgn0003034	0	0	0	0	0	0	0	0	0	0
pbl	FBgn0003041	5.99865	0.891304	0.668831	0.476923	1.23567	0.0530504	0.375	0.914894	2.816	0.196078
Pc	FBgn0003042	1.45588	0.0543478	0.0909091	0.128205	0.136943	0.0132626	0.0625	0.0851064	0.328	0.176471
Pcl	FBgn0003044	6.10229	0.282609	0.571429	0.338462	0.420382	0.066313	0.4375	0.223404	2.208	0.117647
Pcp	FBgn0003046	0.248394	0	0.0194805	0.0153846	0.00955414	0	0	0	0.024	0
pcx	FBgn0003048	1.31894	0.0869565	0.233766	0.312821	0.442675	0.0331565	0.03125	0.159574	0.72	0.235294
peb	FBgn0003053	4.45762	0.141304	0.331169	0.348718	0.207006	0.0411141	0.09375	0.0212766	0.624	0.0588235
CG10598	FBgn0003057	2.20986e-10	0	0	0.0025641	0	0.00132626	0	0	0	0
CG9757	FBgn0003060	0	0	0	0	0	0.00132626	0	0	0.016	0
Fib	FBgn0003062	29.1908	0.51087	1.35714	1.79487	1.21975	0.277188	2.3125	0.957447	11.016	0.392157
CG2150	FBgn0003065	0.0850221	0	0	0.0025641	0	0	0	0.0106383	0	0.0196078
Pepck1	FBgn0003067	33.0273	0	0	0	0	0	0	0	0	0
per	FBgn0003068	0.159789	0	0.00649351	0.0128205	0.00636943	0.00132626	0.03125	0.0106383	0.048	0
Pfk	FBgn0003071	0.145095	0.206522	0.220779	0.174359	0.318471	0.030504	0.09375	0.148936	0.552	0.196078
Pgi	FBgn0003074	4.77092	0.0978261	0.435065	0.364103	0.273885	0.061008	0.375	0.202128	1.568	0.176471
Pgm1	FBgn0003076	0.392313	0.217391	0.194805	0.074359	0.066879	0.0265252	0.03125	0.0425532	0.152	0
Raf	FBgn0003079	0.576272	0.0434783	0.188312	0.148718	0.226115	0.030504	0.03125	0.0851064	0.36	0
phr	FBgn0003082	5.54434	0	0.0454545	0.0358974	0.022293	0.00265252	0.0625	0	0.096	0.0196078
Pig1	FBgn0003086	0	0	0	0	0	0	0	0	0.008	0
pim	FBgn0003087	20.4176	0.456522	0.305195	0.215385	0.181529	0.0503979	1.09375	0.0531915	1.192	0.0392157
pip	FBgn0003089	0.11398	0.0108696	0.012987	0.0025641	0.235669	0.00132626	0	0.0106383	0.032	0
pk	FBgn0003090	-0.311707	0.0217391	0.0324675	0.0461538	0.156051	0.0066313	0.0625	0.138298	0.376	0.196078
Pkc53E	FBgn0003091	0	0	0	0.00512821	0.022293	0	0	0.0106383	0.144	0.0588235
Pkc98E	FBgn0003093	0.257741	0.163043	0.350649	0.420513	1.46497	0.0503979	0.21875	0.712766	2.512	0.568627
plu	FBgn0003114	0	0.413043	0.233766	0.0820513	0.0350318	0.0371353	0.375	0.0212766	0.2	0.0392157
pn	FBgn0003116	1.53024	0.0543478	0.12987	0.0897436	0.0796178	0.0119363	0.125	0.0425532	0.224	0
pnr	FBgn0003117	3.37353	0	0.0454545	0.0102564	0	0.00265252	0	0	0	0
pnt	FBgn0003118	2.02099	0.130435	0.461039	0.351282	2	0.0782493	0.46875	0.744681	3.424	0.843137
polo	FBgn0003124	13.1854	0.380435	0.422078	0.341026	0.210191	0.0649867	0.78125	0.0531915	1.984	0.0588235
Poxm	FBgn0003129	0.336834	0	0	0.00512821	0.00636943	0.00132626	0	0.0106383	0.024	0.176471
Poxn	FBgn0003130	0.0582582	0.0108696	0.00649351	0.00769231	0	0	0	0	0	0
Pp1-13C	FBgn0003132	0.796699	0	0	0.0102564	0.00636943	0.00397878	0	0	0.032	0
Pp1alpha-96A	FBgn0003134	4.60322	0.336957	0.993506	0.869231	2.07962	0.137931	1.3125	0.925532	5.432	1
Ppn	FBgn0003137	0.128806	0.0652174	0.220779	0.284615	0.226115	0.144562	0.03125	0.0212766	0.128	0.0980392
PpV	FBgn0003139	4.44256	0.0869565	0.116883	0.187179	0.388535	0.0490716	0.1875	0.12766	1.12	0.117647
PpY-55A	FBgn0003140	0	0	0	0	0	0	0	0	0	0
pr	FBgn0003141	3.83672	0.478261	0.779221	0.725641	0.350318	0.111406	0.78125	0.212766	1.936	0.235294
prd	FBgn0003145	4.65134	0	0	0.0025641	0	0.00265252	0	0	0.008	0
Prm	FBgn0003149	0.116198	0	0.0194805	0.00512821	0.0382166	0	0	0.0425532	0.016	0
CG2841	FBgn0003159	0.0365485	0.0326087	0.012987	0.0282051	0.0509554	0.00397878	0	0.0425532	0.152	0.0784314
Pu	FBgn0003162	2.4842	0	0.012987	0.00769231	0.0414013	0	0	0.0106383	0.088	0
pum	FBgn0003165	0.847673	11.6848	8.85065	6.74872	4.27389	0.690981	2.0625	2.54255	11.8	2.07843
put	FBgn0003169	3.44917	0.478261	1.43506	0.915385	0.980892	0.171088	0.3125	0.638298	2.648	0.490196
pwn	FBgn0003174	0.571729	0.0217391	0.00649351	0.025641	0.00955414	0	0	0	0.016	0
px	FBgn0003175	2.16466	0.326087	0.811688	0.920513	1.32803	0.0862069	0.1875	1.10638	3.896	1
qua	FBgn0003187	0.224167	0.206522	0.142857	0.0717949	0.0541401	0.0238727	0.0625	0.0106383	0.24	0
r	FBgn0003189	0.145908	0.0434783	0.0779221	0.1	0.111465	0.0265252	0.25	0.223404	1.776	0.196078
ras	FBgn0003204	6.38551	0.184783	0.292208	0.351282	0.455414	0.0424403	0.53125	0.425532	2.224	0.176471
Ras85D	FBgn0003205	8.6239	0.184783	0.25974	0.307692	0.821656	0.0464191	0.46875	0.37234	2.456	0.333333
Ras64B	FBgn0003206	5.72874	0.0978261	0.136364	0.179487	0.43949	0.0198939	0.09375	0.255319	1.48	0.254902
raw	FBgn0003209	0.952001	0.391304	0.597403	0.589744	1.7293	0.0755968	0.28125	0.819149	2.896	0.607843
rb	FBgn0003210	2.63296	0.152174	0.25974	0.25641	0.366242	0.0318302	0.21875	0.191489	0.888	0.0980392
rdgB	FBgn0003218	-0.448669	0.130435	0.383117	0.620513	1.31529	0.0397878	0.09375	0.234043	0.904	0.176471
rec	FBgn0003227	1.23075	0.0108696	0.038961	0.102564	0.0573248	0.00795756	0	0.0106383	0.208	0
ref(2)P	FBgn0003231	6.3047	1.1087	1.34416	0.725641	1.50318	0.133952	0.6875	0.670213	3.88	0.784314
Rh2	FBgn0003248	0	0	0	0.0153846	0	0	0	0	0.016	0
Rh3	FBgn0003249	0	0	0	0	0	0	0	0	0	0
Rh4	FBgn0003250	2.48862	0.0108696	0.103896	0.0487179	0.022293	0.0159151	0	0.0106383	0.08	0
rib	FBgn0003254	8.56833	0.0869565	0.246753	0.123077	0.359873	0.0278515	0.03125	0.0957447	0.616	0.156863
rk	FBgn0003255	0.0605213	0.0108696	0	0.0102564	0.0382166	0	0	0.12766	0.12	0.0196078
rl	FBgn0003256	1.25841	0.869565	1.82468	2.57436	3.85032	0.16313	1.15625	1.81915	7.896	2.11765
r-l	FBgn0003257	0.888676	0.108696	0.12987	0.133333	0.0732484	0.0132626	0.40625	0.0638298	1.12	0.0392157
Rm62	FBgn0003261	11.0319	1.68478	4.11688	4.48718	5.65605	0.509284	3.3125	3.37234	21.592	2.96078
ro	FBgn0003267	0.022215	0	0.00649351	0.0025641	0.00318471	0	0	0	0	0
rod	FBgn0003268	2.45343	0.0543478	0.162338	0.184615	0.101911	0.0198939	0.15625	0.0106383	0.496	0.0196078
amos	FBgn0003270	1.88698	0.0217391	0.0324675	0.00512821	0	0.00132626	0	0	0	0
RpLP2	FBgn0003274	30.2111	35.8478	75.9675	107.687	120.338	23.5265	93.75	77.1915	453.52	51.7843
RpII18	FBgn0003275	37.3991	0.782609	1.25974	1.38974	1.02866	0.330239	3.90625	0.62766	7.344	0.431373
RpII215	FBgn0003277	4.09838	0.347826	1.24026	1.13077	1.66561	0.153846	0.8125	0.893617	4.232	0.607843
RpI135	FBgn0003278	4.23785	0.0652174	0.0974026	0.125641	0.0636943	0.0159151	0.28125	0.0638298	0.608	0
RpL4	FBgn0003279	19.7447	12.2283	26.3831	36.6231	34.1465	7.60345	30.4688	19.5426	140.472	15.3529
rst	FBgn0003285	1.12216	0	0.168831	0.261538	0.33758	0.0119363	0.03125	0.0638298	0.336	0.196078
rt	FBgn0003292	14.2095	0.0869565	0.12987	0.130769	0.101911	0.0172414	0	0.0212766	0.12	0.0196078
ru	FBgn0003295	0.356959	0	0.00649351	0.0205128	0.00636943	0.00132626	0	0	0.008	0
run	FBgn0003300	5.89484	0.0434783	0.0714286	0.0153846	0.00318471	0.0119363	0	0	0.008	0
rut	FBgn0003301	0.0706428	0.0869565	0.233766	0.45641	0.506369	0.0344828	0.15625	0.287234	1.016	0.27451
rux	FBgn0003302	9.48674	0.0108696	0.0649351	0.0615385	0.105096	0.00795756	0	0.0319149	0.216	0.0196078
ry	FBgn0003308	2.87111	0	0.012987	0.0358974	0.0127389	0.00265252	0	0	0.072	0
S	FBgn0003310	2.94481	0.336957	0.857143	1.1359	1.21975	0.103448	0.34375	0.361702	2.176	0.470588
sad	FBgn0003312	1.21848	0.0108696	0.00649351	0.0025641	0.00636943	0.00265252	0	0	0.104	0
sala	FBgn0003313	18.2642	0	0	0	0	0	0	0	0	0
sax	FBgn0003317	6.73951	0.23913	0.62987	0.802564	0.764331	0.0862069	0.15625	0.191489	1.776	0.352941
Sb	FBgn0003319	0.186776	0	0.00649351	0.00769231	0	0	0	0	0.008	0.0196078
sbr	FBgn0003321	1.15764	0.26087	0.954545	1.11282	1.87261	0.115385	1	0.680851	4.272	0.960784
sca	FBgn0003326	6.07597	0.0108696	0.0909091	0.025641	0.0191083	0.00928382	0	0.0106383	0.048	0.0588235
Sce	FBgn0003330	8.05018	0.108696	0.12987	0.161538	0.254777	0.035809	0.34375	0.106383	1.2	0.0784314
Scm	FBgn0003334	5.58499	0.0543478	0.12987	0.0948718	0.178344	0.0119363	0.09375	0.106383	0.432	0.0588235
Scr	FBgn0003339	0.649257	0	0	0.00512821	0.00955414	0	0	0	0.008	0
sd	FBgn0003345	0.840139	0.391304	1.04545	1.44103	3.77707	0.161804	0.8125	1.84043	8.032	1.62745
RanGAP	FBgn0003346	3.67687	0.326087	0.564935	0.328205	0.191083	0.0623342	0.65625	0.0531915	1.648	0.0588235
sei	FBgn0003353	0.369827	0.0108696	0.103896	0.184615	0.111465	0.0119363	0	0.0212766	0.16	0
Jon99Cii	FBgn0003356	0	0	0	0	0	0.00132626	0	0	0	0
Jon99Ciii	FBgn0003357	0	0	0	0	0	0	0	0	0	0
Jon99Ci	FBgn0003358	0.213718	0	0.038961	0.00512821	0.00636943	0.00132626	0	0	0.064	0
sesB	FBgn0003360	3.10596	3.84783	5.07143	5.61282	2.82484	1.28382	7.46875	3.09574	27.312	2.35294
sev	FBgn0003366	0.03356	0.0108696	0.0194805	0.0153846	0.0350318	0.00132626	0.1875	0.223404	1.152	0.254902
sgg	FBgn0003371	1.52631	0.445652	1.75325	1.80769	3.68153	0.161804	0.59375	1.47872	4.6	1.39216
Sgs1	FBgn0003372	0	0	0	0	0.00318471	0	0	0	0	0
Sgs3	FBgn0003373	0.162335	0	0	0.00512821	0	0	0	0	0	0
Sgs4	FBgn0003374	0	0	0.00649351	0	0	0	0	0.0106383	0	0
Sgs5	FBgn0003375	0	0	0	0	0	0	0	0	0	0
Sgs7	FBgn0003377	0	0	0	0.0025641	0.00636943	0	0	0	0.008	0
Sgs8	FBgn0003378	0	0	0	0	0	0	0	0	0	0
Sh	FBgn0003380	0.0683631	0.0326087	0.0324675	0.0461538	0.124204	0.0106101	0.03125	0	0.064	0.0784314
sha	FBgn0003382	0.0355654	0	0.00649351	0	0.00318471	0.00132626	0	0	0	0
Shaw	FBgn0003386	0.060176	0.0217391	0.0194805	0.025641	0.328025	0.00397878	0.03125	0.0319149	0.16	0.0392157
shd	FBgn0003388	0.101542	0	0	0.00512821	0.00318471	0.00265252	0	0	0.008	0.0196078
shf	FBgn0003390	1.41398	0.0326087	0.0194805	0.0179487	0.0254777	0.00265252	0	0.0106383	0.032	0.0196078
shg	FBgn0003391	8.32821	1.3913	2.80519	1.39744	5.21656	0.318302	0.9375	7.10638	10.752	3.03922
shi	FBgn0003392	0.418856	0.228261	0.603896	0.561538	1.52548	0.0530504	0.21875	0.829787	2.216	0.764706
shn	FBgn0003396	1.37094	0.293478	1	0.946154	1.67516	0.0954907	0.34375	1.21277	3.624	0.823529
shu	FBgn0003401	0.76418	1	1.33766	1.15897	1.13376	0.18435	1.09375	0.489362	5.024	0.27451
sina	FBgn0003410	2.14911	1	1.62987	1.39744	1.80892	0.258621	1.3125	0.744681	5.04	0.647059
sisA	FBgn0003411	7.69879	1.07609	0.38961	0.0205128	0.130573	0.0225464	0	0.0106383	0.04	0
skd	FBgn0003415	3.30988	0.706522	1.51948	2.08205	2.72611	0.204244	1.03125	1.19149	4.072	1.33333
sl	FBgn0003416	2.5629	0.152174	0.188312	0.138462	0.165605	0.0119363	0	0.0851064	0.56	0.0392157
slgA	FBgn0003423	0.131323	0.467391	0.493506	0.453846	0.242038	0.0490716	0.15625	0.180851	1.016	0.0980392
slo	FBgn0003429	0.051797	0.0217391	0.0519481	0.0205128	0.00955414	0.00132626	0	0.0106383	0.024	0
slp1	FBgn0003430	43.4317	0.0217391	0.012987	0.00769231	0	0.00397878	0	0.0212766	0.024	0.0588235
sm	FBgn0003435	0.824485	0.119565	0.564935	0.553846	0.656051	0.0517241	0.03125	0.297872	0.832	0.529412
smo	FBgn0003444	8.1293	0.315217	0.590909	0.684615	0.426752	0.0769231	0.1875	0.191489	0.904	0.117647
sn	FBgn0003447	0.053335	0.358696	0.298701	0.225641	0.398089	0.0503979	0.03125	0.12766	0.632	0.0784314
sna	FBgn0003448	8.67114	0	0	0.00512821	0.00955414	0.00132626	0	0.0106383	0.016	0.0196078
snf	FBgn0003449	11.5658	0.652174	0.688312	0.620513	0.700637	0.202918	1.53125	0.191489	2.776	0.215686
snk	FBgn0003450	0	0.0108696	0.0649351	0.00769231	0	0.00928382	0	0.0106383	0.008	0
stwl	FBgn0003459	1.65986	0.108696	0.201299	0.317949	0.318471	0.0331565	0.25	0.0425532	1.264	0.137255
so	FBgn0003460	-0.844146	0.0326087	0.0519481	0.0307692	0.226115	0.00265252	0.09375	0.138298	0.464	0.156863
Sod1	FBgn0003462	2.12383	2.06522	2.96104	2.83333	1.37898	0.664456	4.53125	0.734043	8.864	0.764706
sog	FBgn0003463	1.81429	0.0434783	0.188312	0.0487179	0.194268	0.0291777	0.09375	0.0425532	0.272	0.254902
sol	FBgn0003464	1.70475	0.108696	0.344156	0.384615	0.621019	0.0318302	0.21875	0.202128	1.352	0.0980392
spir	FBgn0003475	-0.140817	0.456522	0.227273	0.264103	0.388535	0.0212202	0.03125	0.0957447	0.48	0.176471
spn-A	FBgn0003479	5.16154	0.0217391	0.142857	0.194872	0.254777	0.030504	0.375	0.138298	1.104	0.137255
spn-B	FBgn0003480	3.15486	0	0.025974	0.0205128	0.00318471	0.00132626	0	0	0.048	0
spn-D	FBgn0003482	2.38779	0.076087	0.0519481	0.0384615	0.00636943	0.00397878	0.0625	0	0.064	0
spn-E	FBgn0003483	2.83067	0.217391	0.376623	0.397436	1.20701	0.0411141	0.65625	0.287234	3.024	0.137255
spo	FBgn0003486	7.16494	0.0108696	0.025974	0.00512821	0.00318471	0	0	0.0106383	0.016	0
spz	FBgn0003495	0.220216	0.913043	2.44156	0.515385	0.203822	0.156499	0	0.0957447	0.256	0.215686
sr	FBgn0003499	-0.111984	0	0.0324675	0.0615385	0.0159236	0.00265252	0	0	0.016	0.0392157
Btk29A	FBgn0003502	0.8373	0.51087	1.24675	1.03846	1.8949	0.145889	0.46875	1.7234	5.016	1.23529
srp	FBgn0003507	4.26583	0.0326087	0.116883	0.074359	0.066879	0.0185676	0.03125	0.0319149	0.36	0.0392157
Sry-alpha	FBgn0003510	7.77002	0	0	0	0	0	0	0	0	0
Sry-beta	FBgn0003511	8.5374	0	0	0	0	0	0	0	0	0
Sry-delta	FBgn0003512	7.64944	0.130435	0.142857	0.161538	0.178344	0.0371353	0.21875	0.0851064	0.92	0.0980392
ss	FBgn0003513	0.0646019	0	0.038961	0.0538462	0.00636943	0.00397878	0	0	0.008	0
sqh	FBgn0003514	6.08189	0.5	0.844156	0.974359	2.68471	0.249337	1.15625	1.75532	7.328	0.941176
st	FBgn0003515	0.173399	0	0.00649351	0.0179487	0.00636943	0.00132626	0	0	0	0
sta	FBgn0003517	17.108	14.837	32.2922	46.1	48.4713	10.996	41.5625	27.883	180.24	20
stau	FBgn0003520	3.69143	0.391304	0.733766	0.630769	0.624204	0.102122	0.40625	0.308511	2.664	0.235294
stg	FBgn0003525	28.1129	0.847826	0.688312	0.994872	8.17834	0.221485	0.8125	2.2766	11.456	8.80392
stil	FBgn0003527	0	0.206522	0.493506	0.492308	0.318471	0.0782493	0.5	0.0212766	0.808	0.0392157
sub	FBgn0003545	4.68981	0.130435	0.188312	0.117949	0.0636943	0.0278515	0.25	0.0106383	0.632	0.0196078
Su(dx)	FBgn0003557	1.63623	0.119565	0.194805	0.24359	0.22293	0.0318302	0	0.170213	0.656	0.0392157
su(f)	FBgn0003559	5.45619	0.108696	0.402597	0.553846	0.684713	0.0503979	0.40625	0.457447	1.96	0.215686
su(Hw)	FBgn0003567	4.11695	0.0434783	0.201299	0.233333	0.216561	0.0225464	0.0625	0.106383	0.8	0.0588235
su(sable)	FBgn0003575	4.73822	0.0543478	0.181818	0.179487	0.398089	0.0172414	0.125	0.159574	0.56	0.0392157
Su(var)3-7	FBgn0003598	6.25369	0.369565	0.428571	0.233333	0.216561	0.0251989	0.28125	0.117021	0.912	0.0980392
Su(var)205	FBgn0003607	25.5015	0.782609	0.974026	0.897436	0.671975	0.242706	1.8125	0.521277	6.008	0.411765
Su(var)2-10	FBgn0003612	7.34012	0.663043	0.675325	0.45641	0.44586	0.0729443	0.71875	0.234043	2.152	0.137255
su(w[a])	FBgn0003638	0.890015	0.0869565	0.123377	0.241026	0.159236	0.0212202	0.09375	0.148936	0.48	0.0392157
svp	FBgn0003651	0.720583	0	0.0324675	0.0282051	0.0159236	0.00132626	0	0	0.024	0.156863
sw	FBgn0003654	1.02621	0.0543478	0.0844156	0.0846154	0.16879	0.0066313	0.03125	0.0851064	0.272	0.117647
swa	FBgn0003655	0.054506	0.0543478	0.0519481	0.0410256	0.0350318	0.00397878	0.03125	0.0106383	0.088	0
sws	FBgn0003656	0.77009	0.26087	0.62987	0.74359	0.83758	0.066313	0.1875	0.244681	1.216	0.313725
Syb	FBgn0003660	4.86182	0.293478	0.441558	0.707692	2.32166	0.181698	1.25	1.65957	7.968	1.27451
CCT1	FBgn0003676	12.2176	0.423913	0.564935	0.571795	0.43949	0.0994695	1.46875	0.606383	5.36	0.392157
term	FBgn0003683	0.496888	0	0.0194805	0.00769231	0.0318471	0.00132626	0	0	0.056	0.0196078
Tbp	FBgn0003687	5.41501	0.271739	0.285714	0.189744	0.152866	0.0265252	0.3125	0.0957447	0.96	0.0784314
thr	FBgn0003701	4.09946	0.26087	0.337662	0.24359	0.16879	0.0344828	0.0625	0.0531915	0.704	0.0392157
tipE	FBgn0003710	0.146971	0	0.0519481	0.0589744	0.0318471	0.00928382	0.03125	0	0.112	0.0196078
tko	FBgn0003714	0.997525	0.771739	0.746753	1.1	0.818471	0.22679	1.21875	0.319149	2.6	0.215686
tkv	FBgn0003716	2.50478	0.130435	0.409091	0.484615	0.796178	0.0450928	0.15625	0.393617	1.736	0.372549
tld	FBgn0003719	3.71539	0	0.012987	0.0128205	0	0.00132626	0	0	0	0
tll	FBgn0003720	2.26159	0.0217391	0.142857	0.00769231	0.00318471	0.00265252	0	0	0.008	0
Tm1	FBgn0003721	2.75744	1.83696	1.87662	1.6641	2.96178	0.282493	0.96875	3.31915	9.856	4.01961
Egfr	FBgn0003731	3.49291	0.0869565	0.136364	0.133333	0.828025	0.0198939	0.125	0.595745	1.448	1.17647
tor	FBgn0003733	0.0417346	0.0978261	0.0649351	0.0179487	0.00318471	0.00530504	0	0	0.024	0
tra	FBgn0003741	10.9493	0.108696	0.305195	0.297436	0.398089	0.0424403	0.09375	0.12766	0.744	0.156863
tra2	FBgn0003742	2.83237	0.108696	0.227273	0.284615	0.547771	0.035809	0.21875	0.265957	1.296	0.156863
trc	FBgn0003744	2.95388	0.0652174	0.155844	0.294872	0.5	0.0265252	0.25	0.180851	1.304	0.156863
Gr5a	FBgn0003747	0	0	0.00649351	0.0025641	0	0.00397878	0	0	0.016	0
Treh	FBgn0003748	0.0585288	0.0108696	0.00649351	0.0102564	0.0764331	0.00265252	0.25	0.0531915	1.288	0.0588235
trk	FBgn0003751	2.63832	0.0326087	0.227273	0.228205	0.156051	0.0371353	0.09375	0.0319149	0.32	0.0196078
trp	FBgn0003861	0	0	0	0	0	0	0	0	0	0
trx	FBgn0003862	2.9535	0.358696	1.25974	1.31795	1.80573	0.127321	0.46875	0.829787	3.28	1.15686
alphaTry	FBgn0003863	0.0493366	0	0	0	0.00318471	0	0	0	0	0
tsg	FBgn0003865	0.363193	0.0326087	0.012987	0.0102564	0.00318471	0.00132626	0	0	0	0
tsh	FBgn0003866	11.321	0.076087	0.0844156	0.182051	1.24522	0.0397878	0.21875	0.691489	2.04	0.196078
tsl	FBgn0003867	1.99776	0	0	0.00769231	0.022293	0.00132626	0.09375	0	0.016	0
ttk	FBgn0003870	2.47541	0.48913	0.577922	0.676923	2.59554	0.0782493	0.34375	0.904255	4.28	1.35294
tub	FBgn0003882	6.19733	0.326087	0.454545	0.446154	0.452229	0.061008	0.53125	0.212766	2.056	0.0980392
alphaTub84B	FBgn0003884	77.4111	5.31522	7.05844	9.62821	12.5924	2.37931	17.1562	9.7766	67.272	7.96078
alphaTub84D	FBgn0003885	9.64582	0.521739	1.07143	1.60769	1.75796	0.342175	3.8125	0.670213	11.448	0.686275
alphaTub85E	FBgn0003886	0.255547	0.0108696	0.012987	0.0307692	0.0382166	0.00795756	0.09375	0.138298	0.144	0.411765
betaTub60D	FBgn0003888	2.41514	0.119565	0.188312	0.189744	0.878981	0.0543767	0.46875	0.723404	2.768	0.862745
betaTub85D	FBgn0003889	0	0	0.00649351	0.0153846	0.00636943	0.00530504	0	0.0106383	0.048	0
betaTub97EF	FBgn0003890	0.109089	0.0434783	0.0714286	0.0641026	0.0573248	0.00928382	0.03125	0.0957447	0.712	0.254902
tud	FBgn0003891	2.39643	0.586957	1.03896	1.90513	1.34713	0.160477	0.46875	0.319149	3.832	0.45098
ptc	FBgn0003892	3.51633	0.25	0.454545	0.25641	1.44904	0.0888594	0.375	0.851064	3.592	1.31373
tup	FBgn0003896	2.87679	0.0434783	0.0844156	0.074359	0.442675	0.0145889	0.15625	1.3617	2.376	0.470588
twi	FBgn0003900	0.418911	0.0108696	0.0324675	0.00769231	0.00636943	0.00530504	0	0	0.016	0
snRNA:U1:21D	FBgn0003916	207.438	0	0.00649351	0	0	0	0	0	0	0
snRNA:U2:14B	FBgn0003920	43.1089	0	0	0.0025641	0	0.00132626	0	0	0	0
snRNA:U2:38ABa	FBgn0003922	9.96575	0	0	0	0	0	0	0	0	0
snRNA:U2:38ABb	FBgn0003923	3.49266	0	0	0	0	0	0	0	0	0
snRNA:U3	FBgn0003926	0	0	0	0	0	0	0	0	0	0
snRNA:U4:39B	FBgn0003930	611.771	0	0	0	0	0	0	0	0	0
snRNA:U4:38AB	FBgn0003931	397.968	0	0	0	0	0	0	0	0	0
snRNA:U5:14B	FBgn0003933	234.465	0.0108696	0.00649351	0.0025641	0	0	0	0	0.008	0
snRNA:U5:23D	FBgn0003934	322.044	0	0	0	0.00318471	0	0	0	0	0
snRNA:U5:34A	FBgn0003935	707.41	0	0	0	0.00318471	0	0	0	0.008	0
snRNA:U5:35D	FBgn0003936	72.6627	0	0	0	0	0	0	0	0	0
snRNA:U5:63BC	FBgn0003938	534.082	0	0	0.0025641	0.00318471	0	0	0	0.008	0
RpL40	FBgn0003941	43.9038	24.75	52.7987	72.5308	67.5955	15.8408	54.4062	35.0745	238.504	27.8431
RpS27A	FBgn0003942	21.826	29.0652	53.539	72.5692	83.8248	16.8952	72.6562	45.1915	314.528	33.1765
Ubi-p63E	FBgn0003943	2.51801	0.23913	0.785714	1.10769	3.99682	0.212202	1.84375	2.23404	9.712	1.56863
Ubx	FBgn0003944	1.92599	0.0652174	0.253247	0.112821	0.0573248	0.0159151	0.03125	0.106383	0.2	0.254902
unc	FBgn0003950	0.286231	0.0108696	0.0649351	0.0692308	0.0286624	0.0106101	0.0625	0	0.152	0
Uro	FBgn0003961	0	0	0	0	0	0	0	0	0.008	0
ush	FBgn0003963	3.66739	0.108696	0.207792	0.3	0.210191	0.0344828	0.03125	0.12766	0.848	0.235294
usp	FBgn0003964	3.57565	0.0326087	0.0909091	0.123077	0.305732	0.0172414	0.03125	0.106383	0.424	0.0980392
v	FBgn0003965	0.260925	0	0	0	0.0159236	0	0	0	0.016	0.0196078
vap	FBgn0003969	4.49232	0.0869565	0.253247	0.338462	0.742038	0.0384615	0.1875	0.202128	1.504	0.196078
vg	FBgn0003975	0.350068	0.0108696	0.0714286	0.0435897	0.00636943	0.0066313	0	0	0.024	0.0196078
vir	FBgn0003977	1.74047	0.076087	0.149351	0.135897	0.140127	0.00928382	0	0.0957447	0.688	0.0392157
vls	FBgn0003978	7.93753	0.163043	0.298701	0.44359	0.219745	0.0928382	0.21875	0.0851064	1.584	0.0784314
Vm26Aa	FBgn0003979	0	0	0	0.0025641	0	0	0	0	0	0
Vm26Ab	FBgn0003980	0	0	0	0	0	0	0	0	0	0
Vm34Ca	FBgn0003983	0	0	0	0	0	0	0	0	0	0
vn	FBgn0003984	0.421668	0.152174	0.532468	0.176923	0.124204	0.0397878	0.03125	0.0638298	0.528	0.176471
w	FBgn0003996	0.125718	0	0.0194805	0.0410256	0.0286624	0.00265252	0	0	0.056	0.0196078
hid	FBgn0003997	2.32059	0.206522	0.727273	0.220513	0.117834	0.0278515	0.15625	0.0744681	0.4	0.215686
wbl	FBgn0004003	0.528592	0	0.00649351	0	0.00318471	0.00265252	0	0	0	0
y	FBgn0004034	0.139239	0	0	0.0230769	0.0127389	0.00265252	0	0	0.088	0
Yp1	FBgn0004045	0	0	0.012987	0.0025641	0.00636943	0.00132626	0	0	0	0
Yp3	FBgn0004047	0.17049	0	0.00649351	0.0128205	0.0159236	0	0	0	0.056	0.0196078
yrt	FBgn0004049	1.89847	0.413043	0.805195	0.707692	0.770701	0.119363	0.59375	0.531915	1.84	0.411765
z	FBgn0004050	4.14607	0.0326087	0.246753	0.166667	0.308917	0.0159151	0	0.159574	0.616	0.0784314
Z600	FBgn0004052	3.01183	0	0.0974026	0.0025641	0.00318471	0.00928382	0	0	0.024	0
zen	FBgn0004053	2.63561	0.0978261	0.227273	0.248718	0.210191	0.0198939	0.03125	0	0.552	0.0196078
zen2	FBgn0004054	3.62408	0.0108696	0.00649351	0	0	0	0	0	0	0
uzip	FBgn0004055	1.17011	0.217391	0.753247	0.807692	1.53185	0.0809019	0.4375	0.404255	2.696	1.39216
Zw	FBgn0004057	0	0.0434783	0.123377	0.151282	0.10828	0.0145889	0.09375	0.0531915	0.44	0.0196078
Prosalpha4	FBgn0004066	23.4126	1.11957	1.46753	1.16154	0.89172	0.289125	2.25	0.414894	4.248	0.470588
Dhfr	FBgn0004087	0.0337165	0.0869565	0.233766	0.325641	0.184713	0.0623342	0.53125	0.117021	1.128	0.0980392
bs	FBgn0004101	0.21323	0.119565	0.201299	0.197436	0.238854	0.0212202	0.09375	0.117021	0.888	0.137255
oc	FBgn0004102	0.980838	0	0.0519481	0.0307692	0.0127389	0.0066313	0	0	0.008	0
Pp1-87B	FBgn0004103	13.0181	0.869565	0.961039	1.16923	2.02229	0.244032	2.125	0.861702	8.56	1
Cdk1	FBgn0004106	43.8372	0.869565	1.72078	1.06667	0.433121	0.277188	2.21875	0.276596	3.736	0.235294
Cdk2	FBgn0004107	13.5596	0.5	0.38961	0.297436	0.156051	0.0583554	0.4375	0.117021	1.896	0.0588235
Nrt	FBgn0004108	8.6358	1.06522	2.04545	1.72051	7.36306	0.458886	0.96875	3.95745	12.816	2.82353
tin	FBgn0004110	5.6295	0.0108696	0.0324675	0.0435897	0.143312	0.00795756	0.0625	0.202128	0.64	0.0196078
Tm2	FBgn0004117	0.0586317	0.0326087	0.00649351	0.14359	1.16561	0.0318302	0.0625	0.489362	0.384	0.372549
nAChRbeta2	FBgn0004118	4.43927	0.0434783	0.149351	0.235897	0.0859873	0.0185676	0.0625	0.0106383	0.256	0.0784314
boca	FBgn0004132	1.92701	0.771739	2	1.2359	0.566879	0.234748	0.84375	0.425532	2.264	0.215686
blow	FBgn0004133	0.0970671	0.0108696	0.012987	0.0666667	0.340764	0.0132626	0.0625	0.255319	1.032	0.392157
nullo	FBgn0004143	0.294003	0.0217391	0.00649351	0.0025641	0	0.00132626	0	0	0	0
kst	FBgn0004167	0.203131	0.130435	0.512987	0.753846	0.964968	0.100796	0.4375	1.12766	3.664	1.64706
5-HT1A	FBgn0004168	0.105476	0.0108696	0.012987	0.0205128	0.00318471	0.00265252	0	0	0.016	0
up	FBgn0004169	0.528579	0.076087	0.00649351	0.0692308	0.0254777	0.0212202	0.03125	0.106383	0.088	0.0588235
sc	FBgn0004170	18.1803	0	0.00649351	0.0025641	0	0	0	0	0	0
Mst98Cb	FBgn0004171	0	0	0	0	0	0	0	0	0	0
Mst84Da	FBgn0004172	0	0	0	0	0	0	0	0	0	0
Mst84Db	FBgn0004173	0	0	0	0	0	0	0	0	0	0
Mst84Dc	FBgn0004174	0	0	0	0	0	0	0	0	0	0
Mst84Dd	FBgn0004175	0	0	0	0	0	0	0	0	0	0
mts	FBgn0004177	16.2273	1.80435	2.62338	2.23077	5.09554	0.474801	3.28125	2.14894	14.688	1.76471
Csp	FBgn0004179	6.70757	0.173913	0.233766	0.292308	0.538217	0.035809	0.53125	0.308511	1.8	0.215686
Ebp	FBgn0004181	0	0	0	0	0	0	0	0	0	0
snRNA:U1:82Eb	FBgn0004183	683.257	0	0	0	0	0	0	0	0	0
snRNA:U1:95Ca	FBgn0004185	9.375e-10	0	0	0	0	0	0	0	0	0
snRNA:U1:95Cb	FBgn0004186	47.3921	0	0	0	0	0	0	0	0	0
snRNA:U1:95Cc	FBgn0004187	194.202	0	0	0	0	0	0	0	0.008	0
snRNA:U6:96Aa	FBgn0004188	0.0900755	0	0	0	0	0	0	0	0	0
snRNA:U6:96Ab	FBgn0004189	0	0	0	0	0.00955414	0.00132626	0	0.0106383	0.016	0
snRNA:U6:96Ac	FBgn0004190	5.7342	0	0	0	0	0	0	0	0.008	0
snRNA:U2:34ABa	FBgn0004191	223.809	0	0	0	0	0	0	0	0	0
snRNA:U2:34ABb	FBgn0004192	259.159	0	0	0	0	0	0	0	0	0
Ser	FBgn0004197	-0.0256789	0.0108696	0.0519481	0.00512821	0.0159236	0.00397878	0	0	0.008	0
ct	FBgn0004198	0.11642	0.0217391	0.311688	0.141026	0.0414013	0.0384615	0	0	0.16	0.294118
nonA	FBgn0004227	4.21418	0.413043	0.785714	0.628205	0.834395	0.0689655	0.46875	0.595745	2.096	0.27451
mex1	FBgn0004228	2.40615	0.0108696	0.00649351	0.0128205	0.0191083	0.00132626	0	0.0106383	0.064	0
Hrb87F	FBgn0004237	12.8406	0.673913	0.974026	1.16154	1.02548	0.16313	1.375	0.755319	5.664	0.392157
DptA	FBgn0004240	0.294793	0	0	0	0.00318471	0	0	0	0	0.0196078
Syt1	FBgn0004242	0.0442144	0	0	0.00512821	0	0.0066313	0	0	0.016	0
Rdl	FBgn0004244	0.00022061	0.0217391	0	0.00769231	0.00318471	0	0	0	0.008	0.117647
T48	FBgn0004359	3.8446	0.336957	0.474026	0.220513	0.105096	0.0464191	0.0625	0.159574	1.08	0.0784314
Wnt2	FBgn0004360	0.67777	0.0434783	0.162338	0.212821	0.675159	0.0450928	0.6875	1.65957	4.704	1.82353
HmgD	FBgn0004362	14.5627	1.30435	2.3961	3.46154	8.11465	0.860743	8.75	4.97872	31.224	3.35294
porin	FBgn0004363	2.72604	3.3587	4.03247	5.31538	2.92357	1.11008	7.65625	2.06383	19.4	1.37255
18w	FBgn0004364	13.11	0.0434783	0.0324675	0.0589744	0.159236	0.00928382	0	0.106383	0.232	0.176471
mei-41	FBgn0004367	2.13625	0.0869565	0.12987	0.187179	0.127389	0.0198939	0.0625	0.0319149	0.48	0.0392157
Ptp4E	FBgn0004368	0.750181	0.206522	0.467532	0.710256	0.595541	0.0503979	0.0625	0.117021	0.912	0.470588
Ptp99A	FBgn0004369	0.414367	0.347826	0.318182	0.602564	5.15605	0.0875332	1.3125	2.69149	10.896	0.941176
Ptp10D	FBgn0004370	0.547871	0.23913	0.363636	0.430769	0.761146	0.0331565	0.1875	0.37234	1.08	0.392157
aly	FBgn0004372	0	0	0.0324675	0.00512821	0.00955414	0.00132626	0	0	0.016	0
fwd	FBgn0004373	1.74776	0.217391	0.727273	0.55641	0.894904	0.0782493	0.59375	0.43617	2.096	0.509804
neb	FBgn0004374	3.12653	0.0108696	0.123377	0.105128	0.0286624	0.0159151	0.03125	0	0.128	0.0196078
Klp61F	FBgn0004378	1.44979	0.184783	0.311688	0.284615	0.191083	0.0397878	0.6875	0.0106383	1.152	0
Klp67A	FBgn0004379	5.53936	0.119565	0.0974026	0.0897436	0.066879	0.0145889	0.0625	0.0319149	0.416	0.0196078
Klp64D	FBgn0004380	4.29175	0	0.012987	0.0794872	0.0477707	0.0066313	0	0.0212766	0.224	0.0784314
Klp68D	FBgn0004381	3.96092	0.0217391	0.0454545	0.0384615	0.0605096	0.00795756	0	0.0319149	0.2	0
Klp98A	FBgn0004387	0.992696	0.271739	0.376623	0.394872	1.0828	0.0729443	0.375	0.680851	1.952	0.588235
bnk	FBgn0004389	-8.6206e-12	0.0108696	0.0194805	0.0025641	0	0.00795756	0	0	0.008	0
RasGAP1	FBgn0004390	4.11666	0.652174	0.714286	0.597436	0.878981	0.0782493	0.5	0.37234	2.688	0.411765
shtd	FBgn0004391	1.30689	0.0108696	0.0844156	0.115385	0.121019	0.0106101	0.0625	0.0425532	0.272	0
pdm2	FBgn0004394	4.31458	0	0.012987	0.0025641	0.00955414	0.00132626	0.03125	0	0	0
unk	FBgn0004395	5.42173	0.565217	1.45455	2.02564	3.96178	0.144562	1.15625	1.19149	6.848	1.15686
CrebA	FBgn0004396	1.29466	0.0869565	0.194805	0.125641	0.124204	0.0159151	0.0625	0.148936	0.712	0.235294
Vinc	FBgn0004397	0.329686	0.0652174	0.142857	0.115385	0.815287	0.0198939	0.03125	0.212766	0.864	0.215686
rhi	FBgn0004400	0.200876	0.184783	0.298701	0.407692	0.207006	0.0371353	0.21875	0.0212766	0.616	0.0392157
Pep	FBgn0004401	15.9277	1.32609	2.6039	2.32051	2.92038	0.404509	3.6875	2.68085	11.336	1.54902
RpS14a	FBgn0004403	11.4505	16.2174	31.2597	44.2974	48.1879	10.313	37.0938	26.2766	166.368	18.2549
RpS14b	FBgn0004404	3.72829	3.91304	8.13636	11.1154	10.4809	2.4748	7.96875	5.23404	33.736	3.80392
tam	FBgn0004406	1.09296	0.119565	0.266234	0.358974	0.140127	0.066313	0.0625	0.0531915	0.624	0.0392157
DNApol-gamma35	FBgn0004407	4.95657	0	0	0	0	0	0	0	0	0
msopa	FBgn0004414	0	0	0	0	0	0	0	0	0	0
me31B	FBgn0004419	7.76542	2.19565	1.96104	1.02821	1.13694	0.277188	1.78125	0.691489	4.216	0.392157
LysB	FBgn0004425	0	0	0	0	0	0	0	0	0	0
LysC	FBgn0004426	0	0	0	0	0	0	0	0	0	0
LysD	FBgn0004427	0	0	0	0	0	0	0	0	0.008	0
LysE	FBgn0004428	0	0	0	0	0	0	0	0	0	0
LysP	FBgn0004429	0	0	0	0	0	0	0	0	0	0
LysS	FBgn0004430	0	0	0	0	0	0.00132626	0	0	0	0
LysX	FBgn0004431	0	0	0	0	0	0	0	0	0	0
Cyp1	FBgn0004432	18.7275	7.63043	10.5325	16.6564	12.258	3.59151	18.5938	5.30851	44.312	3.39216
Galphaq	FBgn0004435	2.46571	0.282609	0.506494	0.430769	0.808917	0.0543767	0.34375	0.553191	2.728	0.411765
Ubc6	FBgn0004436	2.01712	0.369565	0.454545	0.538462	1.68153	0.0835544	0.59375	0.617021	3.096	0.745098
Ten-m	FBgn0004449	3.3837	0.0869565	0.149351	0.187179	0.140127	0.030504	0	0.0851064	0.192	0.254902
mew	FBgn0004456	2.06083	0.141304	0.220779	0.251282	1.21975	0.0291777	0.71875	1.2234	3.992	1.7451
RpIII128	FBgn0004463	2.49753	0.0326087	0.0714286	0.115385	0.066879	0.0119363	0.21875	0.0957447	0.6	0
Su(P)	FBgn0004465	8.91531	0.173913	0.194805	0.394872	0.283439	0.066313	0.46875	0.148936	1.376	0.156863
GlyP	FBgn0004507	0.144727	0.152174	0.0714286	0.0461538	0.143312	0.0159151	0.03125	0.0531915	0.168	0.117647
Fur1	FBgn0004509	1.0337	0.315217	1.11039	1.09231	1.33439	0.0875332	0.3125	1.20213	2.52	0.313725
Ets97D	FBgn0004510	3.44931	0.0326087	0.201299	0.174359	0.165605	0.0238727	0.1875	0.0638298	0.752	0.0980392
dy	FBgn0004511	0.0528055	0	0.012987	0.0025641	0.00636943	0	0	0.0106383	0.016	0
Mdr49	FBgn0004512	2.41471	0	0.0194805	0.0179487	0.0350318	0.00397878	0	0.0425532	0.016	0
Mdr65	FBgn0004513	0.0576458	0	0	0	0	0.00795756	0	0	0.016	0.0784314
Oct-TyrR	FBgn0004514	0.0171109	0	0.0324675	0.0230769	0.00636943	0.00397878	0	0	0.032	0
Gad1	FBgn0004516	0.387795	0	0	0	0	0	0	0	0	0
Akh	FBgn0004552	1.11847	0	0.012987	0.0205128	0.0254777	0	0	0	0.088	0.0784314
Edg91	FBgn0004554	0	0	0	0	0	0	0	0	0	0
Dbp73D	FBgn0004556	1.43294	0.0869565	0.233766	0.133333	0.0923567	0.0318302	0.34375	0.0851064	0.664	0.0392157
slp2	FBgn0004567	5.05744	0.0108696	0	0	0	0	0	0	0.008	0
aos	FBgn0004569	-0.25717	0.0217391	0.253247	0.184615	0.964968	0.0172414	0.1875	0.37234	2.208	0.509804
5-HT7	FBgn0004573	0.0402894	0	0	0.00512821	0.00318471	0	0.03125	0.0212766	0.016	0.0196078
Rop	FBgn0004574	6.38405	0.0652174	0.103896	0.0641026	0.251592	0.0119363	0.03125	0.0319149	0.68	0.117647
Syn	FBgn0004575	0.0600233	0	0.0194805	0.0025641	0.0127389	0.00132626	0	0.0212766	0	0.0196078
Pxd	FBgn0004577	0.0336671	0	0	0	0	0.00132626	0	0	0	0
Cbp53E	FBgn0004580	0.0252907	0	0	0.00512821	0	0.00132626	0	0.0638298	0.232	0.0588235
bgcn	FBgn0004581	2.0504	0.0543478	0.279221	0.435897	0.388535	0.0490716	0.21875	0.0638298	1.312	0.0588235
ex	FBgn0004583	2.99304	0.076087	0.149351	0.135897	0.802548	0.0265252	0.125	0.521277	1.56	0.745098
Rrp1	FBgn0004584	8.72318	0.0543478	0.253247	0.302564	0.257962	0.0490716	0.53125	0.0212766	1.664	0.0784314
B52	FBgn0004587	11.4167	1.04348	2.2987	2.8	1.95223	0.359416	3.21875	1.15957	10.856	0.803922
Eig71Ea	FBgn0004588	0	0	0	0	0	0	0	0	0	0
Eig71Eb	FBgn0004589	0	0	0	0	0.00318471	0	0	0	0	0
Eig71Ec	FBgn0004590	0	0	0	0	0	0	0	0	0	0
Eig71Ed	FBgn0004591	0	0	0	0	0	0	0	0	0	0
Eig71Ee	FBgn0004592	0	0	0	0	0	0	0	0	0.008	0
Eig71Ef	FBgn0004593	0	0	0	0	0	0	0	0	0	0
Eig71Eg	FBgn0004594	0	0	0	0	0	0	0	0	0	0
pros	FBgn0004595	0.927843	0.0326087	0.0324675	0.0153846	0.0286624	0.00530504	0	0	0.048	0
CycC	FBgn0004597	5.29535	0.163043	0.493506	0.541026	0.407643	0.0981432	0.59375	0.212766	2.04	0.0980392
Fur2	FBgn0004598	0.861989	0.152174	0.233766	0.233333	0.39172	0.0198939	0.1875	0.393617	1.328	0.27451
zfh1	FBgn0004606	1.27815	0.391304	0.448052	0.55641	4.50637	0.0809019	0.46875	1.61702	4.744	3.13725
zfh2	FBgn0004607	2.21022	0.119565	0.415584	0.392308	0.156051	0.0344828	0.0625	0.0425532	0.312	0.0784314
Plc21C	FBgn0004611	0.186857	0.163043	0.168831	0.287179	0.136943	0.0159151	0.125	0.255319	1.112	0.882353
gl	FBgn0004618	0	0	0	0	0.00318471	0	0	0	0	0
GluRIA	FBgn0004619	0.0499994	0	0.00649351	0	0.00318471	0	0	0	0	0
GluRIIA	FBgn0004620	0.157888	0	0	0	0.0191083	0	0	0	0.008	0
TkR99D	FBgn0004622	-0.00287117	0	0	0.00512821	0	0	0	0.0212766	0.056	0.0392157
Gbeta76C	FBgn0004623	0	0	0	0	0	0	0	0	0	0
Cys	FBgn0004629	112.398	0.326087	0.519481	0.605128	0.292994	0.230769	0.21875	0.404255	0.752	0.333333
rho	FBgn0004635	14.1003	0.0543478	0.0649351	0.0923077	0.0955414	0.00530504	0.03125	0.0851064	0.224	0.0784314
Rap1	FBgn0004636	4.57172	0.717391	1.12338	1.27949	3.10191	0.238727	1.9375	1.96809	9.704	1.47059
drk	FBgn0004638	3.08289	0.315217	0.714286	0.766667	1.34713	0.124668	0.6875	0.595745	5.8	0.666667
Zw10	FBgn0004643	5.5209	0.0326087	0.0649351	0.133333	0.296178	0.0185676	0.28125	0.106383	0.768	0.0784314
hh	FBgn0004644	3.5237	0.0217391	0.0844156	0.158974	1.09554	0.0159151	0.28125	0.893617	4.208	0.196078
ogre	FBgn0004646	2.82266	0.358696	0.519481	0.571795	0.401274	0.148541	0.125	0.478723	1.224	1.43137
N	FBgn0004647	4.79561	1.55435	4.04545	3.95128	9.36306	0.546419	0.84375	1.94681	5.656	2.82353
svr	FBgn0004648	1.65483	0.619565	1.03247	0.764103	0.598726	0.0875332	0.09375	0.212766	1.056	0.235294
yl	FBgn0004649	3.92024e-10	0.0869565	0.0454545	0.0512821	0.0318471	0.0066313	0	0	0.048	0
fs(1)N	FBgn0004650	0	0.0108696	0.0844156	0.141026	0.0796178	0.0066313	0	0	0.136	0.0392157
fru	FBgn0004652	0.0136816	0	0.00649351	0.025641	0.0127389	0.00530504	0.0625	0.0319149	0.504	0.0196078
Pgd	FBgn0004654	2.2635	0.119565	0.0519481	0.115385	0.226115	0.0238727	0.1875	0.244681	0.92	0.117647
wapl	FBgn0004655	1.83772	0.184783	0.318182	0.246154	0.458599	0.0450928	0.21875	0.159574	0.912	0.196078
fs(1)h	FBgn0004656	3.58115	1.13043	3.87013	3.9	6.67197	0.419098	2.1875	2.53191	12.2	2.54902
mys	FBgn0004657	1.98741	0.326087	0.798701	1.02564	3.07006	0.153846	0.34375	1.97872	6.344	2.29412
sim	FBgn0004666	1.99114	0	0.025974	0.0128205	0.00318471	0.00132626	0	0.0212766	0.448	0.803922
Mlc-c	FBgn0004687	2.61229	0.434783	0.5	0.661538	1.66561	0.115385	0.71875	1.08511	4.96	0.882353
Xpc	FBgn0004698	2.88081	0.163043	0.246753	0.346154	1.16561	0.0464191	0.375	0.37234	2.04	0.392157
Ccp84Ag	FBgn0004777	0.797069	0	0.0194805	0.0461538	0.0191083	0.00795756	0.03125	0	0.016	0
Ccp84Af	FBgn0004778	0	0	0	0.0025641	0	0	0	0	0	0
Ccp84Ae	FBgn0004779	0	0	0	0	0	0.00265252	0	0	0	0
Ccp84Ad	FBgn0004780	0	0	0.0194805	0.00769231	0	0.00265252	0.0625	0	0	0
Ccp84Ac	FBgn0004781	0.378661	0	0.0194805	0	0	0	0.03125	0	0	0
Ccp84Ab	FBgn0004782	0	0	0.00649351	0.00769231	0.00318471	0.00132626	0	0	0	0
Ccp84Aa	FBgn0004783	0	0.0108696	0.00649351	0.0025641	0	0	0.0625	0	0	0
inaC	FBgn0004784	0	0	0	0	0	0	0	0	0	0
retn	FBgn0004795	4.26078	0.51087	0.318182	0.205128	0.0796178	0.0331565	0.125	0.0425532	0.384	1.90196
mdy	FBgn0004797	0.309102	0.0652174	0.175325	0.220513	0.248408	0.0251989	0.0625	0.117021	0.416	0.117647
fs(2)ltoPP43	FBgn0004811	6.79084	0.23913	0.298701	0.292308	0.254777	0.0530504	0.40625	0.117021	1.304	0.137255
His3.3B	FBgn0004828	6.89039	5.06522	5.24675	6.87949	15.2643	1.59019	14.2812	14.5851	76.128	5.68627
Xpac	FBgn0004832	2.92578	0.108696	0.12987	0.261538	0.200637	0.0318302	0.71875	0.0638298	1.368	0.0980392
Su(H)	FBgn0004837	3.86623	0.0326087	0.168831	0.179487	0.117834	0.0198939	0.21875	0.0744681	0.496	0.0392157
Hrb27C	FBgn0004838	9.29517	3.40217	5.99351	6.1359	7.25478	1.01724	5.53125	4.37234	32.136	2.94118
otk	FBgn0004839	-0.0418133	0.0326087	0.038961	0.0564103	0.5	0.00397878	0.0625	0.148936	0.56	0.0784314
TkR86C	FBgn0004841	0.1149	0	0.00649351	0.0102564	0.00318471	0	0	0	0.016	0
RYa-R	FBgn0004842	0.0210309	0	0.00649351	0.0282051	0.0382166	0.00530504	0	0.0319149	0.048	0
Ac76E	FBgn0004852	0.00962794	0.0326087	0.038961	0.0974359	1.27389	0.00795756	0.53125	0.904255	2.856	0.686275
B-H2	FBgn0004854	0.746901	0	0	0	0	0	0	0	0	0
RpII15	FBgn0004855	3.71073	0.51087	0.75974	0.728205	0.598726	0.159151	1.0625	0.308511	3.264	0.27451
Bx42	FBgn0004856	6.26437	0.347826	0.461039	0.302564	0.566879	0.0437666	0.28125	0.106383	1.296	0.176471
elB	FBgn0004858	-0.362357	0.0434783	0.12987	0.202564	4.33121	0.035809	0.15625	0.638298	1.424	1.4902
ci	FBgn0004859	24.8023	0.130435	0.194805	0.2	0.812102	0.0225464	0.09375	0.425532	2.04	0.588235
ph-d	FBgn0004860	0.991134	0.119565	0.331169	0.194872	0.375796	0.0251989	0.1875	0.180851	0.784	0.117647
ph-p	FBgn0004861	-0.933345	0.0869565	0.350649	0.264103	0.506369	0.0278515	0.21875	0.425532	1.12	0.313725
bap	FBgn0004862	1.45764	0	0	0.0025641	0	0	0	0.0106383	0.008	0
C15	FBgn0004863	0.91992	0	0	0	0	0	0	0	0	0
hop	FBgn0004864	3.12844	0.48913	0.311688	0.225641	0.318471	0.0291777	0.0625	0.106383	0.872	0.156863
Eip78C	FBgn0004865	0.020628	0.0869565	0.0974026	0.151282	0.509554	0.035809	0.09375	0.404255	0.968	0.705882
RpS2	FBgn0004867	20.5994	18.7065	43.4156	58.2821	55.6879	14.1379	53.7188	33.7447	233.696	26.8824
Gdi	FBgn0004868	9.2872	0.576087	0.915584	0.848718	1.19745	0.155172	1.71875	0.659574	5.728	0.72549
bab1	FBgn0004870	0.169294	0	0.0324675	0.0538462	0.105096	0	0.03125	0.0106383	0.072	0.0196078
piwi	FBgn0004872	0.0728582	0.445652	0.551948	1.06667	5.87898	0.190981	1.90625	2.11702	14.32	1.03922
enc	FBgn0004875	1.15466	0.532609	1.06494	1.07179	1.47134	0.151194	1.03125	0.521277	6.696	0.54902
cdi	FBgn0004876	0.133678	0.423913	1.36364	1.47436	2.06369	0.096817	1.4375	5.71277	13.44	1.72549
cas	FBgn0004878	2.97436	0.0217391	0.103896	0.0538462	0.0350318	0.0185676	0.03125	0.0957447	0.224	0.0588235
scrt	FBgn0004880	2.13323	0	0.038961	0.0358974	0.0509554	0.0119363	0	0	0.008	0.0196078
orb	FBgn0004882	0.0469611	0.532609	0.461039	0.484615	0.302548	0.0411141	0.3125	0.0106383	1.304	0.0392157
tok	FBgn0004885	0.134114	0.0108696	0.0714286	0.0666667	0.0286624	0.00132626	0	0.0212766	0.024	0.0196078
Scsalpha1	FBgn0004888	2.7397	0.673913	1.11688	1.39231	0.792994	0.290451	1.59375	0.531915	4.808	0.27451
tws	FBgn0004889	2.15469	0.358696	1.03247	1.25897	1.15287	0.100796	1.15625	0.648936	7.24	0.313725
sob	FBgn0004892	4.71918	0.0108696	0	0.00512821	0.0286624	0	0	0	0	0
bowl	FBgn0004893	1.24929	0.0108696	0.0519481	0.0102564	0.124204	0.00795756	0.0625	0	0.12	0.0196078
FoxL1	FBgn0004895	0.809417	0	0	0.0025641	0	0.00132626	0	0	0.008	0
fd59A	FBgn0004896	0	0	0	0	0	0	0	0	0.008	0
fd96Ca	FBgn0004897	-6.2422e-11	0	0	0	0	0	0	0	0	0
fd96Cb	FBgn0004898	1.29936	0	0.00649351	0	0.00318471	0	0.03125	0	0.008	0
Prat	FBgn0004901	5.23542	0.0869565	0.298701	0.369231	0.289809	0.0517241	0.1875	0.223404	1.848	0.176471
Rb97D	FBgn0004903	17.0964	0.586957	0.649351	0.753846	0.697452	0.0676393	0.28125	0.43617	1.912	0.431373
14-3-3zeta	FBgn0004907	3.71928	2.09783	2.87662	2.96154	5.33439	0.6313	4.84375	4.38298	22.272	4.31373
Arl2	FBgn0004908	7.64242	0.152174	0.428571	0.5	0.43949	0.128647	1.125	0.234043	2.208	0.215686
Eip63F-1	FBgn0004910	0.253064	0	0.012987	0.0102564	0	0.00265252	0	0	0.024	0.0392157
asRNA:Eig63F-2	FBgn0004911	0	0	0	0	0	0	0	0	0	0
Gnf1	FBgn0004913	3.50737	0.0543478	0.175325	0.24359	0.181529	0.035809	0.625	0.138298	1.552	0.117647
Hnf4	FBgn0004914	0.249372	0.0217391	0.136364	0.241026	0.121019	0.0172414	0.125	0.12766	0.608	0.117647
TfIIB	FBgn0004915	11.5953	0.195652	0.461039	0.405128	0.738854	0.0742706	0.84375	0.276596	2.544	0.196078
gol	FBgn0004919	-0.252802	0.0326087	0	0.0205128	0.0159236	0.00928382	0	0	0.008	0
Ggamma1	FBgn0004921	5.54292	1.09783	1.46753	2.03846	5.98726	0.490716	3.1875	3.18085	16.328	2.58824
Top1	FBgn0004924	3.31367	0.945652	1.46104	1.28974	1.35032	0.190981	0.875	0.776596	3.44	0.686275
eIF2beta	FBgn0004926	15.0464	0.967391	2.85065	2.81795	1.70382	0.575597	4.125	1.23404	10.16	0.882353
upd1	FBgn0004956	1.02598	0.0434783	0.0324675	0.0589744	0.0382166	0.00928382	0.21875	1.57447	2.856	0.0980392
por	FBgn0004957	3.46997	0.0434783	0.0974026	0.148718	0.181529	0.0106101	0	0.0638298	0.36	0.0588235
phm	FBgn0004959	4.58634	0.0108696	0.012987	0.0025641	0.0286624	0.00132626	0	0.0106383	0	0
gig	FBgn0005198	0.764365	0.0434783	0.136364	0.1	0.111465	0.00928382	0.0625	0.0212766	0.224	0
Sam-S	FBgn0005278	3.87693	0.445652	0.435065	0.730769	0.901274	0.114058	1.28125	2.76596	13.88	3.15686
nmd	FBgn0005322	3.39345	0.195652	0.415584	0.828205	0.420382	0.125995	0.40625	0.404255	2.568	0.294118
Su(fu)	FBgn0005355	4.13997	0.184783	0.181818	0.158974	0.178344	0.0437666	0.125	0.138298	0.816	0.0980392
ash1	FBgn0005386	2.13068	0.108696	0.233766	0.292308	0.267516	0.0411141	0.0625	0.117021	0.64	0.0980392
fs(1)M3	FBgn0005390	0.12789	0.0217391	0.0519481	0.0461538	0.0286624	0.0066313	0	0	0.088	0
Yp2	FBgn0005391	0	0	0.012987	0.0282051	0.00955414	0	0	0	0.024	0
U2af50	FBgn0005411	5.01625	0.608696	0.935065	0.858974	1.53822	0.206897	1.15625	0.702128	4.488	0.607843
ewg	FBgn0005427	1.36381	0.228261	0.714286	0.917949	1.16561	0.066313	0.46875	0.468085	2.472	0.607843
RpS17	FBgn0005533	23.9501	21.7717	45.4481	62.6513	69.1497	13.6538	56.25	37.6596	251.224	27.3137
Mbs	FBgn0005536	0.472181	0.23913	0.935065	0.812821	1.08599	0.066313	0.46875	0.776596	3.36	0.431373
ey	FBgn0005558	0.281109	0.0434783	0.0974026	0.128205	0.0509554	0.00928382	0	0	0.152	0
sv	FBgn0005561	0.592135	0.0434783	0.155844	0.0205128	0.0286624	0.0066313	0	0.0106383	0.048	0.0588235
Shal	FBgn0005564	0.415667	0.0434783	0.012987	0.0282051	0.0159236	0.00795756	0.03125	0.0212766	0.048	0.0196078
Calr	FBgn0005585	35.0308	4.20652	13.5519	10.6538	4.81847	2.07692	3.75	6.60638	23.96	4.76471
Rab3	FBgn0005586	0.356509	0.0217391	0.0649351	0.0487179	0.00955414	0.0066313	0	0	0.024	0
scw	FBgn0005590	0.291186	0	0.0194805	0.00769231	0	0	0	0	0.008	0
RpL7	FBgn0005593	5.68207	19.5	43.0909	58.7974	59.5478	12.931	48.125	31.5851	216.208	25.0196
yem	FBgn0005596	1.52761	0.184783	0.149351	0.184615	0.127389	0.0132626	0.03125	0.12766	0.696	0.0392157
Sox14	FBgn0005612	0.799622	0.0108696	0.0454545	0.0589744	0.474522	0.0185676	0.125	0.202128	0.664	0.235294
Sox15	FBgn0005613	0.0323052	0	0.00649351	0.00769231	0	0.00265252	0	0.0106383	0.008	0
trpl	FBgn0005614	0	0	0	0	0	0	0	0	0	0
msl-2	FBgn0005616	5.50082	0.0217391	0.162338	0.123077	0.0796178	0.0119363	0.09375	0.117021	0.472	0.0784314
msl-1	FBgn0005617	4.8663	0.0652174	0.305195	0.315385	0.232484	0.0331565	0.28125	0.0957447	0.92	0.0784314
Hdc	FBgn0005619	0.110542	0	0	0.0025641	0	0.00132626	0	0	0	0
Psc	FBgn0005624	-6.97428	0.315217	1.51948	1.12051	1.24841	0.103448	0.3125	0.734043	2.064	0.666667
ple	FBgn0005626	0.111717	0	0.012987	0	0.00318471	0	0	0	0.008	0
robo1	FBgn0005631	2.21081	0.228261	1.07792	0.889744	1.05414	0.0888594	0.40625	0.648936	1.656	0.607843
faf	FBgn0005632	0.297364	0.304348	0.714286	0.838462	0.633758	0.0676393	0.6875	0.542553	2.64	0.27451
fln	FBgn0005633	0	0	0	0.00512821	0	0	0	0	0.016	0
nvy	FBgn0005636	0.93811	0	0.00649351	0.0025641	0	0	0	0	0.008	0
slbo	FBgn0005638	0.351743	0.0108696	0.012987	0.025641	0.235669	0.00928382	0	0.0531915	0.088	0.568627
Eip63E	FBgn0005640	1.96218	0.336957	1.32468	1.37692	2.77389	0.0994695	0.5	2.30851	5.608	2.19608
wdn	FBgn0005642	4.52214	0.0217391	0.168831	0.176923	0.245223	0.0291777	0.03125	0.159574	0.976	0.196078
Pabp2	FBgn0005648	15.9486	0.586957	0.837662	1.10769	3.43631	0.220159	2.46875	1.55319	7.504	1.37255
Rox8	FBgn0005649	4.46383	1.26087	1.87013	1.14615	1.39809	0.180371	1.125	0.93617	4.816	0.666667
Orc3	FBgn0005654	3.28145	0	0	0	0	0	0	0	0	0
PCNA	FBgn0005655	17.3283	1.47826	1.27922	0.966667	0.503185	0.262599	5.1875	0.308511	8.768	0.0980392
Ets65A	FBgn0005658	-0.0113963	0	0.012987	0.00512821	0	0	0	0	0	0
Ets98B	FBgn0005659	0.075303	0	0	0.00512821	0	0	0	0	0.008	0
Ets21C	FBgn0005660	0	0.0217391	0.123377	0.117949	0.089172	0.00530504	0	0.0851064	0.696	0.0392157
Crys	FBgn0005664	0	0	0	0	0	0	0	0	0	0
bt	FBgn0005666	0.313822	0.0434783	0.0844156	0.102564	0.00955414	0.0132626	0	0	0.072	0.0784314
Cyp4d1	FBgn0005670	0.0539254	0	0	0.00512821	0.00955414	0.00132626	0	0	0.008	0
Vha55	FBgn0005671	1.87541	0.271739	0.292208	0.341026	1.07962	0.0809019	0.40625	0.510638	2.88	0.509804
spi	FBgn0005672	22.7863	0.543478	1.73377	1.85385	2.63694	0.230769	0.78125	0.946809	5.512	0.901961
GluProRS	FBgn0005674	1.49495	0.0978261	0.487013	0.315385	0.216561	0.0490716	0.15625	0.0957447	1.216	0.137255
dac	FBgn0005677	0.207003	0	0.0194805	0.0153846	0.00318471	0.00132626	0	0.0212766	0.016	0
pie	FBgn0005683	3.78361	0.0652174	0.142857	0.166667	0.0573248	0.0331565	0.03125	0	0.432	0.0196078
Aef1	FBgn0005694	0.822882	0.0434783	0.116883	0.179487	0.207006	0.0172414	0.125	0.159574	1.08	0.176471
gcl	FBgn0005695	5.05694	2.11957	0.642857	0.4	1.3758	0.0822281	0.125	0.361702	1.832	0.411765
DNApol-alpha73	FBgn0005696	6.077	0.0543478	0.0974026	0.0846154	0.0414013	0.0159151	0.21875	0.0212766	0.656	0
noc	FBgn0005771	61.4284	0.119565	0.149351	0.110256	1.85032	0.0450928	0.125	0.319149	0.92	0.352941
Con	FBgn0005775	0.214169	0.543478	0.642857	0.971795	17.4395	0.157825	0.6875	5.87234	10.92	2.2549
PpD3	FBgn0005777	5.25913	0.217391	0.233766	0.230769	0.152866	0.0397878	0.5	0.148936	1.68	0.0588235
PpD5	FBgn0005778	0	0	0	0	0.00636943	0	0	0.244681	0	0
PpD6	FBgn0005779	0	0	0	0	0	0	0	0	0	0
betaCOP	FBgn0008635	3.85607	0.0978261	0.162338	0.279487	0.417197	0.0384615	0.3125	0.159574	1.096	0.176471
hbn	FBgn0008636	1.30352	0	0.00649351	0.0025641	0	0	0	0	0	0
E5	FBgn0008646	0.0200282	0	0.00649351	0	0	0	0	0	0	0
lbl	FBgn0008651	0.0376049	0	0	0.0025641	0	0	0	0	0	0
CanB	FBgn0010014	0.347146	0	0	0.00512821	0.00318471	0.00132626	0	0	0.016	0
CanA1	FBgn0010015	0.0264773	0	0.012987	0.00512821	0.105096	0	0	0	0.144	0.0196078
Cyp4g1	FBgn0010019	0.507562	0	0.0194805	0.0179487	0.00955414	0	0	0	0	0
GstD2	FBgn0010038	0	0.0217391	0.012987	0	0.00955414	0.00397878	0	0.0106383	0.136	0.0196078
GstD3	FBgn0010039	0.372523	0.0217391	0.0324675	0.0589744	0.152866	0.00928382	0.0625	0.191489	0.952	0.196078
GstD4	FBgn0010040	1.32495	0.0108696	0	0	0.00636943	0.00132626	0	0	0.024	0.0196078
GstD5	FBgn0010041	1.45871	0	0.0519481	0.025641	0.00955414	0.00928382	0.03125	0	0.048	0
GstD6	FBgn0010042	0.0761669	0	0	0	0	0	0	0	0	0
GstD7	FBgn0010043	0.53551	0	0.0194805	0	0	0.00132626	0	0	0	0
GstD8	FBgn0010044	0.232519	0	0	0	0	0	0	0	0	0
Itp-r83A	FBgn0010051	0.00344519	0.0543478	0.220779	0.161538	0.143312	0.0212202	0.125	0.0531915	0.448	0.137255
Jhe	FBgn0010052	0.279057	0	0	0	0.00318471	0.00265252	0	0.0212766	0.008	0
Jheh1	FBgn0010053	1.15186	0.0543478	0.103896	0.0512821	0.0987261	0.0159151	0.25	0.414894	3.808	0.176471
RpL23	FBgn0010078	18.5345	32.5326	68.3312	91.3974	90.586	19.9138	73.0312	45.1596	328.136	35.9412
gammaTub37C	FBgn0010097	0.238228	0.0869565	0.214286	0.120513	0.0923567	0.0278515	0.3125	0.0212766	0.624	0
mAcon1	FBgn0010100	4.19835	0.152174	0.207792	0.315385	0.328025	0.0848806	0.5625	0.510638	2.384	0.254902
comm	FBgn0010105	16.673	0.0108696	0.012987	0.0153846	0.315287	0.00530504	0	0	0.04	0.0784314
dpn	FBgn0010109	26.6776	0.0108696	0.038961	0.0128205	0.00955414	0.00265252	0	0.0106383	0.024	0
hdc	FBgn0010113	0.210479	1.86957	2.83766	3.13333	9.86306	0.34748	2.15625	2.42553	13.224	8.56863
hig	FBgn0010114	0.101694	0.0108696	0.012987	0.0410256	0.0191083	0.00397878	0	0	0.024	0
RpA-70	FBgn0010173	8.44006	0.293478	0.461039	0.441026	0.296178	0.0809019	1.28125	0.212766	3.576	0.176471
Wnt5	FBgn0010194	7.84274	0.0434783	0.214286	0.205128	0.538217	0.0172414	0.09375	0.170213	0.584	0.176471
Gyc32E	FBgn0010197	0.0119838	0	0	0	0	0	0	0	0	0
RpS15Aa	FBgn0010198	13.3797	16.7065	34.9351	49.2615	50.7357	10.4125	37.1562	28.6809	185.944	21.3529
Sod2	FBgn0010213	8.16838	0.978261	1.37013	1.58462	0.770701	0.351459	1.65625	0.5	4.352	0.352941
alpha-Cat	FBgn0010215	4.43547	0.956522	1.36364	1.23846	1.6051	0.128647	0.78125	0.925532	3.608	0.764706
ATPsynbeta	FBgn0010217	29.1954	3.02174	5.01948	6.24615	5.20064	1.25464	6.4375	3.52128	23.56	3.29412
Dbp45A	FBgn0010220	3.50202	0.076087	0.175325	0.182051	0.156051	0.0331565	0.125	0.0638298	0.896	0.0784314
Nmdmc	FBgn0010222	2.27541	0.0978261	0.155844	0.25641	0.171975	0.0371353	0.625	0.0957447	1.224	0.0588235
Galphaf	FBgn0010223	0.591929	0	0.012987	0.0102564	0.00636943	0.00132626	0	0	0.016	0.0196078
Gel	FBgn0010225	0.991556	0.0869565	0.227273	0.246154	0.175159	0.030504	0.0625	0.138298	0.84	0.0588235
GstS1	FBgn0010226	0.311575	0.413043	0.519481	0.551282	0.515924	0.0901857	0.75	0.510638	2.16	0.529412
HmgZ	FBgn0010228	16.8081	0.586957	0.772727	1.08462	7.12739	0.413793	1.1875	4.39362	9.944	4.01961
Klc	FBgn0010235	0.0495103	0.217391	0.279221	0.261538	0.713376	0.0397878	0.65625	0.351064	2.496	0.431373
Lac	FBgn0010238	9.02396	0.586957	0.798701	0.523077	1.20064	0.144562	0.65625	1.75532	4.68	5.86275
Lcch3	FBgn0010240	0.0487627	0	0.012987	0.0179487	0.00318471	0	0	0	0	0
Mdr50	FBgn0010241	0.24207	0.0108696	0.0324675	0.00769231	0.0127389	0.00265252	0	0.0212766	0.056	0.0196078
Myo61F	FBgn0010246	0.0888082	0.0326087	0.0714286	0.0846154	0.200637	0.0106101	0.125	0.0638298	0.656	0.0980392
Parp	FBgn0010247	0.361262	0.880435	2.65584	3.17692	2.36943	0.482759	2.3125	0.734043	6.656	0.745098
Rbp4	FBgn0010258	1.28568	0	0.0714286	0.0435897	0.0127389	0	0	0.0106383	0.072	0
Rbp9	FBgn0010263	0.0409504	0.0652174	0.220779	0.466667	0.321656	0.0490716	0.59375	0.0425532	2.224	0.0588235
RpS13	FBgn0010265	21.4848	24.7174	49.0325	64.5949	71.4904	15.0584	54.4375	42.1596	263.032	29.451
Dsor1	FBgn0010269	1.57753	0.0869565	0.12987	0.146154	0.149682	0.0251989	0.21875	0.0851064	0.52	0.0784314
Ssrp	FBgn0010278	11.6017	0.402174	0.766234	0.679487	0.436306	0.133952	0.96875	0.159574	3.224	0.117647
Taf4	FBgn0010280	3.25538	0.336957	0.649351	0.582051	0.761146	0.0742706	0.625	0.457447	2.624	0.294118
TfIIFalpha	FBgn0010282	2.61371	0.652174	0.902597	0.7	0.61465	0.139257	0.75	0.255319	1.816	0.215686
Trf	FBgn0010287	6.58203	0.0326087	0.142857	0.238462	0.146497	0.035809	0.375	0.191489	1.432	0.0588235
Uch	FBgn0010288	0.115229	0.75	0.915584	0.761538	0.414013	0.172414	1.21875	0.223404	2.56	0.117647
bys	FBgn0010292	3.10422	0.152174	0.142857	0.207692	0.175159	0.030504	0.34375	0.138298	1.296	0.0392157
ng2	FBgn0010294	0	0	0	0	0	0	0	0	0	0
ng3	FBgn0010295	-2.34818e-10	0	0	0	0	0	0	0	0	0
ng4	FBgn0010296	0	0	0	0	0	0	0	0	0.008	0
brat	FBgn0010300	6.67242	0.391304	1.24026	0.925641	1.01274	0.096817	0.53125	0.276596	2.728	0.313725
hep	FBgn0010303	0.861345	0.184783	0.512987	0.410256	0.869427	0.0411141	0.3125	0.297872	1.32	0.254902
pigeon	FBgn0010309	3.04674	0.0543478	0.181818	0.223077	0.219745	0.00928382	0	0.0957447	0.688	0.0980392
corto	FBgn0010313	8.41296	0.380435	0.532468	0.5	2.33758	0.096817	0.34375	0.776596	2.752	0.705882
Cks30A	FBgn0010314	18.2194	0.0869565	0.188312	0.164103	0.10828	0.0424403	0.46875	0.0638298	0.616	0.0196078
CycD	FBgn0010315	11.9344	0.076087	0.233766	0.215385	0.254777	0.0265252	0.15625	0.170213	1.032	0.156863
dap	FBgn0010316	8.59503	0.391304	0.227273	0.164103	0.901274	0.0570292	0.4375	0.340426	1.992	0.27451
CycJ	FBgn0010317	0	0.380435	0.525974	0.520513	0.283439	0.0769231	0.40625	0.0319149	0.952	0.0588235
Gsc	FBgn0010323	0.282466	0.0108696	0.0194805	0.0692308	0.022293	0.0066313	0.03125	0	0.104	0
woc	FBgn0010328	3.11871	0.23913	0.428571	0.471795	0.312102	0.0583554	0.375	0.212766	2.496	0.117647
Tbh	FBgn0010329	0.00938792	0.0108696	0.00649351	0.0205128	0.0254777	0.00265252	0	0	0.064	0.0196078
Rac1	FBgn0010333	4.48361	0.445652	1.12987	0.992308	2.46815	0.188329	0.8125	1	5.808	0.843137
128up	FBgn0010339	6.46773	0.336957	0.519481	0.535897	0.33121	0.123342	0.96875	0.106383	1.96	0.254902
140up	FBgn0010340	1.57072	0.0978261	0.207792	0.323077	0.130573	0.0450928	0.15625	0.138298	0.728	0
Cdc42	FBgn0010341	2.5991	0.51087	0.655844	0.566667	0.980892	0.116711	0.65625	0.468085	2.568	0.27451
Map60	FBgn0010342	10.4423	0.228261	0.214286	0.207692	0.203822	0.0344828	0.4375	0.106383	1.176	0.117647
Arf79F	FBgn0010348	10.1788	1.1087	1.9026	1.98462	2.98726	0.371353	3.34375	2.59574	11.672	1.56863
Cds	FBgn0010350	1.02211	0.076087	0.188312	0.2	0.261146	0.0371353	0.1875	0.117021	0.744	0.254902
Nc73EF	FBgn0010352	1.21961	0.23913	0.694805	0.820513	0.423567	0.0769231	0.53125	0.553191	3.016	0.411765
Taf1	FBgn0010355	4.06412	0.163043	0.337662	0.341026	0.251592	0.0371353	0.28125	0.117021	1.24	0.0784314
Taf5	FBgn0010356	7.58306	0.141304	0.168831	0.0948718	0.10828	0.0106101	0.1875	0.0638298	0.424	0.0784314
betaTry	FBgn0010357	0	0	0	0	0.00318471	0	0	0	0	0
deltaTry	FBgn0010358	0	0	0	0	0	0	0	0	0	0
gammaTry	FBgn0010359	0	0	0	0	0	0	0	0	0	0
Akt1	FBgn0010379	3.49495	0.478261	0.623377	0.661538	1.07006	0.0623342	0.625	0.446809	3.384	0.431373
AP-1-2beta	FBgn0010380	4.58931	0.173913	0.136364	0.161538	0.525478	0.0185676	0.25	0.148936	1.448	0.137255
CycE	FBgn0010382	7.38714	0.369565	0.5	0.438462	0.242038	0.0835544	0.5	0.0638298	2.144	0.0784314
Cyp18a1	FBgn0010383	0.427774	0	0.038961	0.187179	0.143312	0.0066313	0.03125	0	0.184	0
Def	FBgn0010385	0	0	0.00649351	0.0025641	0	0	0	0	0.136	0
Acbp2	FBgn0010387	0.208327	0	0	0.0025641	0.0254777	0.00265252	0	0.0106383	0.024	0.0196078
Dro	FBgn0010388	0	0	0	0	0	0.00132626	0	0	0	0
htl	FBgn0010389	3.3534	0.0217391	0.0779221	0.120513	0.617834	0.0106101	0.03125	0.0425532	0.232	0.0784314
Gtp-bp	FBgn0010391	4.16416	0.108696	0.675325	1.11538	0.853503	0.133952	0.4375	0.382979	1.904	0.352941
Itgbn	FBgn0010395	0.560457	0	0.00649351	0	0.00955414	0	0	0.0106383	0	0
LamC	FBgn0010397	0.424624	0.0978261	0.0714286	0.174359	0.280255	0.035809	0.3125	0.574468	5.456	1.07843
Lrr47	FBgn0010398	4.69244	0.0652174	0.0584416	0.0794872	0.0732484	0.00795756	0.03125	0.0319149	0.504	0
Nmdar1	FBgn0010399	0.0299033	0	0.025974	0.0102564	0.00955414	0.00132626	0	0	0.008	0
Os-C	FBgn0010401	0	0	0	0	0	0	0	0	0	0
Obp83b	FBgn0010403	0	0	0	0	0	0	0	0	0	0
RNaseX25	FBgn0010406	4.69935	0.369565	0.707792	1.04872	2.15287	0.149867	0.4375	1.32979	4.416	0.882353
Ror	FBgn0010407	1.96406	0	0.0194805	0.0282051	0.00318471	0.00265252	0	0	0.008	0
RpS9	FBgn0010408	11.3743	22.837	48.7662	67.2821	69.3503	15.0464	51.9062	38.9149	238	31.9608
RpL18A	FBgn0010409	52.6008	31.9239	62.9935	90.4128	93.1879	19.9111	70.6875	48.9574	340.56	35.549
RpS18	FBgn0010411	20.0681	33.4457	74.7208	101.156	99.4713	22.0703	78.7812	50.5213	341.536	40.4902
RpS19a	FBgn0010412	6.57419	20.5217	44.3312	61.5821	69.086	12.4297	42.5312	36.0426	220.072	26.902
SerT	FBgn0010414	0.057811	0.0108696	0.012987	0.0025641	0	0	0	0	0	0
Sdc	FBgn0010415	2.15892	1.28261	2.92857	4.10256	6.16879	0.492042	1.4375	2.87234	11.072	2.11765
TH1	FBgn0010416	3.05915	0.076087	0.123377	0.197436	0.289809	0.0318302	0.125	0.148936	1.144	0.117647
Taf6	FBgn0010417	3.85145	0.293478	0.5	0.479487	0.433121	0.0769231	0.28125	0.180851	1.048	0.0784314
TfIIFbeta	FBgn0010421	5.96285	0.0326087	0.0714286	0.107692	0.121019	0.0225464	0.25	0.0744681	0.472	0.0392157
TfIIS	FBgn0010422	6.40537	0.195652	0.753247	0.605128	0.61465	0.103448	0.8125	0.425532	2.904	0.294118
TpnC47D	FBgn0010423	1.07301	0.0108696	0	0.0282051	0.00636943	0.0212202	0	0.0212766	0.04	0.0196078
TpnC73F	FBgn0010424	0.602126	0.0217391	0.0194805	0.0435897	0.0509554	0.0066313	0	0.0106383	0.08	0.176471
epsilonTry	FBgn0010425	0	0	0	0	0	0	0	0	0	0
mtrm	FBgn0010431	1.08144	0.913043	0.220779	0.197436	0.143312	0.0278515	0.0625	0.0638298	0.448	0.0392157
ato	FBgn0010433	3.73889	0	0	0	0	0	0	0	0	0
cora	FBgn0010434	-1.82759	0.152174	0.136364	0.189744	1.54459	0.0676393	0.71875	0.808511	3.448	1.58824
emp	FBgn0010435	0.163519	0	0.00649351	0	0.00955414	0.00265252	0	0	0.056	0
mtSSB	FBgn0010438	9.71933	0.652174	0.993506	1.73846	0.66879	0.397878	3.875	0.425532	6.536	0.294118
pll	FBgn0010441	4.54051	0.0217391	0.0584416	0.0307692	0.0509554	0.00265252	0	0.0212766	0.16	0.0392157
trn	FBgn0010452	24.2903	0.130435	0.0779221	0.102564	0.0732484	0.0437666	0.1875	0.276596	1.352	0.764706
Wnt4	FBgn0010453	0.32705	0.119565	0.123377	0.174359	0.27707	0.0570292	1.40625	0.638298	8.008	0.882353
Fkbp14	FBgn0010470	0.231583	0.25	0.902597	1.32051	1.19745	0.30504	0.9375	2.01064	4.928	1.82353
tutl	FBgn0010473	0.0638295	0.163043	0.279221	0.284615	2.97134	0.0477454	0.71875	2.44681	5.224	2.15686
l(2)01289	FBgn0010482	0.0986735	0.076087	0.0909091	0.123077	0.187898	0.0132626	0.03125	0.0106383	0.144	0
NAT1	FBgn0010488	3.42602	0.391304	1.03896	1.17179	2.07643	0.217507	1.65625	1.23404	8.992	1.2549
dmGlut	FBgn0010497	0.251471	0.076087	0.155844	0.110256	0.16242	0.0172414	0.03125	0.0425532	0.288	0.0784314
Dcp-1	FBgn0010501	12.7085	0.130435	0.162338	0.189744	0.219745	0.0331565	0.1875	0.106383	0.92	0.215686
kermit	FBgn0010504	1.36288	0.0108696	0.038961	0.0358974	0.044586	0.00265252	0.15625	0	0.376	0.0196078
wal	FBgn0010516	3.52287	0.554348	0.857143	1	1.87261	0.201592	1.53125	0.723404	5.04	0.843137
Bka	FBgn0010520	4.81656	0.23913	0.350649	0.353846	0.261146	0.0769231	0.875	0.117021	1.712	0.117647
Ccs	FBgn0010531	2.02252	0.0217391	0.142857	0.225641	0.124204	0.0238727	0.46875	0.148936	0.816	0.0196078
Aldh-III	FBgn0010548	0.258531	0.108696	0.155844	0.379487	0.547771	0.0344828	0.34375	0.255319	1.432	0.607843
l(2)03659	FBgn0010549	0.565589	0.0108696	0.012987	0.00512821	0	0.00132626	0	0	0.048	0
Phb2	FBgn0010551	2.17257	0.945652	1.22727	1.64615	0.636943	0.310345	1.78125	0.510638	5.232	0.313725
dock	FBgn0010583	5.05947	0.347826	0.5	0.35641	0.401274	0.0477454	0.25	0.276596	1.336	0.176471
Prosbeta1	FBgn0010590	13.9567	0.826087	1.24026	1.55897	1.13694	0.395225	3.0625	0.574468	6.904	0.588235
Sply	FBgn0010591	0.0766775	0.163043	0.136364	0.138462	0.10828	0.0212202	0.09375	0.159574	0.592	0.0588235
lwr	FBgn0010602	7.13405	1.13043	1.17532	1.75385	1.66879	0.440318	4.3125	0.819149	9.84	0.686275
l(2)05714	FBgn0010607	3.60697	0.152174	0.162338	0.135897	0.117834	0.0265252	0.40625	0.0319149	0.496	0.0588235
Hmgs	FBgn0010611	0.795543	0.0434783	0.0844156	0.14359	0.121019	0.0238727	0.125	0.457447	2.44	0.117647
ATPsynG	FBgn0010612	18.0367	3.25	5.22078	6.95897	5.33758	1.78117	7.59375	2.93617	22.696	2.19608
CG10939	FBgn0010620	0.794904	0.173913	0.175325	0.138462	0.0732484	0.0265252	0.09375	0.0106383	0.4	0
CCT5	FBgn0010621	5.48703	0.880435	1.17532	1.34615	1.21338	0.246684	3.15625	1.03191	10.528	0.72549
DCTN3-p24	FBgn0010622	3.81571	0.163043	0.162338	0.251282	0.388535	0.0437666	0.4375	0.138298	1.208	0.0784314
Sec61beta	FBgn0010638	23.5074	0.630435	1.06494	1.87179	1.41401	0.408488	2.9375	1.54255	10.424	0.901961
MFS14	FBgn0010651	9.34868	0.076087	0.0454545	0.0589744	0.0700637	0.0238727	0.0625	0.106383	0.368	0.156863
Nup214	FBgn0010660	5.69692	0.130435	0.422078	0.34359	0.229299	0.0530504	0.25	0.0531915	1.344	0.0784314
Pfdn2	FBgn0010741	5.62307	0.75	1.19481	1.56667	0.742038	0.31565	2.40625	0.712766	5.384	0.392157
Srp54k	FBgn0010747	4.48037	0.195652	0.363636	0.317949	0.455414	0.0769231	0.8125	0.191489	2.528	0.196078
atms	FBgn0010750	1.97319	0.315217	0.37013	0.371795	0.245223	0.0702918	0.65625	0.202128	1.552	0.0784314
simj	FBgn0010762	2.572	0.141304	0.512987	0.471795	0.522293	0.030504	0.1875	0.319149	1.288	0.313725
sqz	FBgn0010768	0.773653	0.0543478	0.0454545	0.074359	0.16879	0.0066313	0.125	0.148936	0.592	0.215686
ppan	FBgn0010770	4.74075	0.326087	0.344156	0.366667	0.200637	0.0557029	0.78125	0.117021	1.704	0.0980392
Xe7	FBgn0010772	2.29331	0.217391	0.75974	0.75641	1.01911	0.0517241	0.375	0.287234	2.216	0.333333
Ref1	FBgn0010774	8.80272	0.336957	0.571429	0.861538	1.25796	0.133952	1.34375	0.659574	5.248	0.509804
l(3)02640	FBgn0010786	5.97239	0.304348	0.279221	0.305128	0.340764	0.0676393	0.25	0.159574	1.44	0.352941
TrpRS	FBgn0010803	3.23379	0.108696	0.11039	0.135897	0.213376	0.0212202	0.28125	0.0744681	0.88	0
Chchd3	FBgn0010808	9.46232	0.641304	1.24675	1.43846	0.920382	0.324934	1.53125	0.404255	4.312	0.411765
unc-45	FBgn0010812	3.7528	0.0108696	0.149351	0.107692	0.232484	0.0172414	0.1875	0.180851	0.864	0.176471
Gug	FBgn0010825	2.21158	1.16304	2.53247	2.57436	3.30255	0.303714	1.34375	2.10638	7.88	1.92157
l(3)04053	FBgn0010830	2.26247	0.0217391	0.0909091	0.205128	0.159236	0.0119363	0.0625	0.0957447	0.576	0.0980392
l(3)05822	FBgn0010877	1.92402	0.152174	0.396104	0.353846	0.681529	0.0596817	0.46875	0.308511	2.12	0.235294
sinu	FBgn0010894	6.04715	0.0434783	0.25974	0.164103	0.22293	0.0411141	0.25	0.276596	1.144	0.196078
Spn	FBgn0010905	0.528264	0.869565	1.96104	1.8359	3.06051	0.210875	1	3.3617	8.632	2.5098
msn	FBgn0010909	2.20704	1.33696	1.5974	1.01026	1.07643	0.149867	0.6875	0.819149	4.048	1.13725
l(3)07882	FBgn0010926	1.46195	0.217391	0.25974	0.276923	0.197452	0.0490716	0.53125	0.106383	1.096	0.0784314
SsRbeta	FBgn0011016	32.3756	1.25	3.35714	3.39231	1.75159	0.667109	1.5625	0.968085	7.088	0.862745
Sas-4	FBgn0011020	4.70798	0.0543478	0.155844	0.223077	0.156051	0.030504	0.28125	0.0425532	0.784	0.0196078
dia	FBgn0011202	1.59092	0.0869565	0.383117	0.289744	0.33758	0.0477454	0.125	0.212766	0.656	0.0784314
cue	FBgn0011204	1.51565	0.282609	0.616883	0.310256	0.149682	0.0318302	0.09375	0.223404	0.616	0.0784314
fbl	FBgn0011205	0.916298	0.108696	0.123377	0.153846	0.219745	0.0119363	0.15625	0.0638298	0.648	0.156863
bol	FBgn0011206	0.939656	0.293478	0.88961	1.23846	1.97771	0.177719	1.21875	1.54255	6.04	2.15686
pelo	FBgn0011207	2.44257	0.0652174	0.116883	0.151282	0.191083	0.0278515	0.125	0.12766	0.816	0.0980392
blw	FBgn0011211	7.24287	2.20652	3.6039	3.36154	2.23248	0.742706	2.96875	2.25532	13.28	1.66667
eff	FBgn0011217	9.52775	1.16304	1.50649	1.77436	4.59236	0.395225	2.46875	2.84043	13.48	1.96078
heph	FBgn0011224	0.617073	0.554348	1.29221	1.52308	0.872611	0.123342	0.78125	0.585106	4.712	0.392157
jar	FBgn0011225	4.64251	0.119565	0.149351	0.158974	0.480892	0.0225464	0.0625	0.0957447	0.6	0.156863
ox	FBgn0011227	8.98838	0.945652	1.37662	2.23846	1.35987	0.473475	2.71875	0.62766	6.136	0.54902
poe	FBgn0011230	0.52829	0.326087	0.558442	0.8	0.984076	0.0875332	0.59375	0.37234	3.16	0.352941
scat	FBgn0011232	4.02108	0.0978261	0.142857	0.151282	0.133758	0.030504	0.03125	0.0744681	0.52	0.0784314
ken	FBgn0011236	1.76285	0.152174	0.311688	0.466667	3.18153	0.071618	0.4375	1.18085	3.256	1.7451
ms(2)35Ci	FBgn0011239	0	0	0	0	0	0	0	0	0	0
Hsp60B	FBgn0011244	0	0	0	0.00512821	0	0	0	0	0	0
Sema1a	FBgn0011259	1.07177	0.217391	1.18831	1.25385	0.43949	0.114058	0.15625	0.287234	0.992	0.392157
Sema2a	FBgn0011260	2.50134	1.11957	2.4026	3.16923	3.25159	0.340849	1.21875	1.90426	7.368	1.11765
Pglym87	FBgn0011270	0	0	0	0	0	0	0	0	0	0
RpL13	FBgn0011272	16.6731	25.1196	49.9091	69.6718	74.4777	16.439	66.5	41.5	282.44	33.4118
Acam	FBgn0011273	0	0	0	0	0	0	0	0	0	0
Dif	FBgn0011274	0.682217	0.0434783	0.012987	0.0179487	0.089172	0.00530504	0.03125	0.0638298	0.52	0.333333
HLH3B	FBgn0011276	0.172572	0	0	0	0	0	0	0	0.008	0
HLH4C	FBgn0011277	0.315684	0	0	0	0	0.00132626	0	0	0	0
lbe	FBgn0011278	7.25434	0	0	0	0	0	0	0	0	0
Obp69a	FBgn0011279	0	0	0.00649351	0.00512821	0	0	0	0.0106383	0	0.0196078
Obp19d	FBgn0011280	0	0	0	0.0025641	0.00318471	0	0	0	0	0
Obp83a	FBgn0011281	0	0	0	0	0.00318471	0	0	0	0	0
Obp84a	FBgn0011282	0.287465	0	0	0	0	0	0	0	0	0
Obp28a	FBgn0011283	1.12457	0	0.012987	0.025641	0	0.00265252	0	0	0	0.0588235
RpS4	FBgn0011284	18.9051	19.7391	42.7857	56.0795	51.0382	12.6247	48.8438	32.9468	226.136	25
RyR	FBgn0011286	0.125891	0.0543478	0.038961	0.1	0.455414	0.0119363	0.0625	0.585106	0.712	0.156863
Snap25	FBgn0011288	0.48077	0.271739	0.506494	0.487179	5.50955	0.0994695	0.75	1.07447	2.8	1.21569
TfIIA-L	FBgn0011289	7.17153	0.347826	0.545455	0.530769	0.665605	0.127321	0.9375	0.212766	2.232	0.196078
Taf12	FBgn0011290	15.6982	0.173913	0.409091	0.45641	0.671975	0.0769231	0.6875	0.37234	2.576	0.196078
Taf11	FBgn0011291	3.06917	0.195652	0.383117	0.384615	0.299363	0.0848806	0.75	0.0744681	1.768	0.0784314
a10	FBgn0011293	0	0.0108696	0.00649351	0.0179487	0.00318471	0.00132626	0	0	0	0
a5	FBgn0011294	0	0	0	0	0	0	0	0	0	0
l(2)efl	FBgn0011296	0.847045	0	0.00649351	0.0102564	0.00636943	0.00265252	0	0.0106383	0.056	0.0392157
Alg3	FBgn0011297	1.68078	0.141304	0.519481	0.646154	0.261146	0.0782493	0.21875	0.138298	0.88	0.0980392
babo	FBgn0011300	1.34657	0.23913	0.824675	1.22051	1.34713	0.0875332	0.28125	0.553191	2.912	0.431373
Rsf1	FBgn0011305	14.8732	0.608696	1.37662	1.75128	1.90127	0.332891	2.59375	1.35106	7.304	0.980392
Uch-L5	FBgn0011327	7.06759	0.586957	1.04545	0.8	0.547771	0.171088	1.65625	0.287234	4.256	0.117647
vers	FBgn0011335	4.5755	0.0978261	0.149351	0.130769	0.16242	0.0185676	0.28125	0.12766	0.688	0.0588235
Stt3B	FBgn0011336	4.06914	0.48913	1.51948	2.30513	1.16242	0.303714	0.75	1.04255	4.44	0.803922
ND-ACP	FBgn0011361	7.69798	1.53261	2.41558	2.89231	1.75159	0.749337	4.21875	0.861702	9.544	0.764706
ND-SGDH	FBgn0011455	10.0201	1.70652	3.47403	5.00513	3.38535	0.944297	3.96875	1.73404	12.576	1.27451
PR-Set7	FBgn0011474	5.14988	0.0869565	0.363636	0.320513	0.321656	0.0344828	0.125	0.287234	1.16	0.0980392
l(3)neo43	FBgn0011476	11.391	0.108696	0.155844	0.307692	0.194268	0.0729443	0.25	0.0851064	1.056	0.0392157
Ssdp	FBgn0011481	7.13128	0.826087	1.77922	1.6359	1.3535	0.259947	0.84375	0.787234	4.664	0.588235
SrpRbeta	FBgn0011509	2.6787	0.543478	0.974026	1.33846	0.589172	0.220159	0.59375	0.37234	2.912	0.27451
etaTry	FBgn0011554	0	0	0	0	0	0	0	0.0106383	0.008	0
thetaTry	FBgn0011555	0	0	0	0	0	0	0	0	0	0
zetaTry	FBgn0011556	0.276607	0	0	0	0	0	0	0	0	0
Acp36DE	FBgn0011559	0.0612568	0.0108696	0	0.0205128	0.00318471	0.00397878	0	0	0.016	0
Smyd3	FBgn0011566	0.986836	0.0326087	0.0649351	0.0871795	0.124204	0.0119363	0.09375	0.0638298	0.368	0.0392157
can	FBgn0011569	0	0	0.00649351	0.0102564	0	0.00132626	0	0	0.008	0
cpb	FBgn0011570	1.13816	0.108696	0.227273	0.235897	0.474522	0.0557029	0.34375	0.255319	1.744	0.196078
Cdc37	FBgn0011573	6.05588	0.108696	0.305195	0.453846	0.732484	0.061008	0.84375	0.43617	2.232	0.392157
Cyp4d2	FBgn0011576	0.40008	0	0.0324675	0.164103	0.0605096	0.00132626	0.03125	0.0212766	0.112	0
Ms	FBgn0011581	0	0	0.012987	0.0025641	0.00318471	0.00397878	0	0	0.032	0
Dop1R1	FBgn0011582	0.0149396	0	0.00649351	0.0025641	0	0	0	0	0	0
Trp1	FBgn0011584	1.25544	0.586957	1.24026	1.88462	1.50955	0.299735	0.4375	1.06383	4.432	1.21569
e(r)	FBgn0011586	2.54042	0.826087	1.19481	1.13077	0.968153	0.210875	1.03125	0.680851	3.808	0.333333
Elk	FBgn0011589	0.0777777	0.0434783	0.337662	0.225641	0.044586	0.0145889	0	0.0106383	0.04	0.0588235
fng	FBgn0011591	0.351164	0	0.025974	0.0179487	0.200637	0.0066313	0.03125	0.0425532	0.544	0.0588235
fra	FBgn0011592	1.82076	0.23913	0.62987	0.823077	0.512739	0.0755968	0.34375	0.43617	1.44	0.490196
fzo	FBgn0011596	0.21026	0	0.00649351	0.00512821	0	0	0	0.0106383	0.048	0
ine	FBgn0011603	0.0346396	0.0108696	0	0.0128205	0	0	0.0625	0	0.272	0.0980392
Iswi	FBgn0011604	8.28114	0.26087	0.474026	0.371795	0.292994	0.061008	1	0.106383	2.592	0.196078
Klp3A	FBgn0011606	3.52935	0.108696	0.181818	0.125641	0.0955414	0.0225464	0.15625	0.0106383	0.424	0
La	FBgn0011638	10.0954	0.293478	0.753247	1.24359	0.656051	0.279841	4.3125	0.478723	9.768	0.352941
lark	FBgn0011640	5.54456	0.51087	1.27273	1.25385	1.92994	0.213528	1.3125	1.23404	6.064	0.980392
Zyx	FBgn0011642	8.4356	0.391304	0.720779	1.2	1.57643	0.0994695	0.84375	0.585106	4.216	0.509804
Mad	FBgn0011648	1.4949	0.347826	0.694805	0.520513	0.786624	0.0702918	0.4375	0.478723	2.136	0.215686
mas	FBgn0011653	1.60677	0	0.012987	0.00769231	0	0.00397878	0	0	0.032	0
Med	FBgn0011655	3.12264	0.173913	0.285714	0.287179	0.449045	0.0450928	0.25	0.202128	1.752	0.156863
Mef2	FBgn0011656	1.19143	0.119565	0.331169	0.361538	0.675159	0.0424403	0.1875	0.276596	1.264	0.392157
Mlh1	FBgn0011659	6.23843	0.0217391	0.025974	0.0615385	0.0254777	0.00530504	0.0625	0	0.336	0.0196078
Pms2	FBgn0011660	1.81656	0.141304	0.292208	0.164103	0.0828025	0.0265252	0.125	0.0319149	0.592	0.0392157
Moe	FBgn0011661	0.350213	0.967391	1.21429	1.51538	2.86306	0.267905	1.09375	1.51064	6.088	1.35294
msi	FBgn0011666	1.03438	0.641304	0.785714	0.966667	4.03822	0.115385	0.8125	3.61702	9.072	2.47059
Mst57Da	FBgn0011668	0	0	0	0	0	0	0	0	0	0
Mst57Db	FBgn0011669	0	0	0	0	0	0	0	0	0	0
Mst57Dc	FBgn0011670	0	0	0	0	0	0	0	0	0	0
Mvl	FBgn0011672	2.67393	0.0543478	0.136364	0.215385	0.207006	0.0132626	0.09375	0.170213	0.744	0.235294
insc	FBgn0011674	5.72847	0.0108696	0.11039	0.128205	0.11465	0.0132626	0.15625	0.0531915	0.44	0.0392157
Nos	FBgn0011676	0.0128708	0.0108696	0.0649351	0.0333333	0.00955414	0.00530504	0.03125	0.0212766	0.064	0.0196078
pav	FBgn0011692	9.26765	0.217391	0.38961	0.179487	0.146497	0.0557029	0.65625	0.0319149	1.696	0
Pdh	FBgn0011693	0.168002	0	0	0	0	0	0	0	0	0
EbpII	FBgn0011694	0	0	0	0	0	0	0	0	0	0
EbpIII	FBgn0011695	0.425526	0	0	0.0102564	0.00318471	0.00132626	0.0625	0.0106383	0.016	0
repo	FBgn0011701	1.83616	0.0108696	0.012987	0.0153846	0.0159236	0.00265252	0	0	0.04	0.0588235
RnrL	FBgn0011703	7.1461	0.0543478	0.0909091	0.148718	0.0636943	0.0198939	0.34375	0.0638298	1.376	0.0980392
RnrS	FBgn0011704	21.0797	0.119565	0.227273	0.325641	0.143312	0.061008	1.96875	0.212766	3.536	0.156863
rost	FBgn0011705	0.245366	0.217391	0.0779221	0.3	0.159236	0.0742706	1.40625	2.07447	13.216	1.33333
rpr	FBgn0011706	17.424	0.293478	0.207792	0.0384615	0.0509554	0.0132626	0	0.0212766	0.024	0.117647
Syx5	FBgn0011708	3.42948	0.0652174	0.0844156	0.135897	0.436306	0.0172414	0.0625	0.170213	0.992	0.117647
Snr1	FBgn0011715	10.4758	0.336957	0.584416	0.435897	0.464968	0.0981432	0.28125	0.276596	1.632	0.117647
Tig	FBgn0011722	0.251041	0.0217391	0.0909091	0.225641	0.11465	0.0862069	0.0625	0.0744681	0.096	0.117647
byn	FBgn0011723	1.30703	0.0108696	0.0194805	0.0205128	0.00318471	0	0	0	0	0
twin	FBgn0011725	1.37325	0.380435	1.07143	1.09231	1.16879	0.106101	0.28125	0.574468	2.84	0.568627
tsr	FBgn0011726	35.7263	4.75	8.19481	9.87692	6.06688	2.42175	20.9062	6.18085	49.568	3.37255
Wee1	FBgn0011737	5.53656	0.347826	0.136364	0.123077	0.152866	0.0132626	0.125	0.0531915	0.528	0.0196078
wts	FBgn0011739	1.27176	0.293478	0.571429	0.397436	0.703822	0.0437666	0.21875	0.489362	1.744	0.313725
alpha-Man-IIa	FBgn0011740	1.60385	0.26087	0.467532	0.54359	0.289809	0.0517241	0.25	0.212766	1.064	0.0784314
Arp6	FBgn0011741	3.85132	0.173913	0.324675	0.433333	0.369427	0.0649867	0.3125	0.180851	1.2	0.137255
Arp2	FBgn0011742	3.24881	0.076087	0.201299	0.230769	0.334395	0.0251989	0.125	0.37234	0.776	0.156863
Arp53D	FBgn0011743	0.0974482	0	0.012987	0.00512821	0	0	0	0	0.008	0
Arp1	FBgn0011745	6.78928	0.26087	0.5	0.64359	0.955414	0.147215	1.21875	0.606383	4.336	0.431373
ana	FBgn0011746	0.89002	0.0217391	0.350649	0.0897436	0.0955414	0.0225464	0	0.0212766	0.064	0.0196078
Ank	FBgn0011747	2.56982	0.478261	0.850649	0.920513	1.42675	0.096817	0.65625	0.851064	3.184	0.607843
PhKgamma	FBgn0011754	2.49349	0.163043	0.792208	0.707692	0.55414	0.0702918	0.15625	0.37234	1.44	0.372549
B-H1	FBgn0011758	2.25276	0	0	0	0	0	0	0	0	0
ctp	FBgn0011760	4.3543	2.27174	5.20779	4.81282	10.4299	0.754642	4.15625	2.64894	13.552	1.68627
dhd	FBgn0011761	0.512368	1.34783	0.461039	0.235897	0.16879	0.0729443	0.5625	0.0425532	0.664	0.0588235
DNApol-alpha50	FBgn0011762	5.57612	0.163043	0.12987	0.0974359	0.117834	0.0145889	0.40625	0.117021	0.696	0.0392157
Dp	FBgn0011763	6.14962	0.195652	0.363636	0.525641	0.671975	0.0490716	0.5	0.276596	2.472	0.27451
E2f1	FBgn0011766	5.58017	0.26087	0.727273	1.08718	1.49363	0.0981432	0.59375	1.04255	4.184	0.529412
Fdh	FBgn0011768	0.550063	0.967391	1.55844	1.39231	0.595541	0.302387	1.71875	0.212766	4.152	0.294118
Fdx1	FBgn0011769	0.383202	0.163043	0.311688	0.715385	0.388535	0.136605	0.8125	0.180851	2.08	0.215686
Gip	FBgn0011770	1.18765	0.358696	0.558442	0.248718	0.299363	0.112732	0	0.191489	1.328	0.0392157
Hem	FBgn0011771	1.94533	0.195652	0.525974	0.407692	0.356688	0.0769231	0.21875	0.159574	1.184	0.0784314
Irbp	FBgn0011774	3.04535	0.0543478	0.0779221	0.115385	0.101911	0.0212202	0.3125	0.0638298	0.568	0.0196078
BRWD3	FBgn0011785	4.8865	0.23913	0.383117	0.358974	0.315287	0.0477454	0.03125	0.170213	1.176	0.117647
mRpL12	FBgn0011787	8.3604	0.967391	1.93506	2.26154	0.974522	0.507958	3.84375	0.446809	6.576	0.470588
Gem3	FBgn0011802	4.87508	0.0326087	0.0909091	0.194872	0.117834	0.0212202	0.25	0.0851064	0.616	0.0196078
Lcp1Psi	FBgn0011812	0	0	0	0.00769231	0	0	0	0	0	0
nmo	FBgn0011817	3.37362	2.40217	4.17532	4.49231	7.84713	0.664456	3.78125	2.87234	12.408	3.80392
oaf	FBgn0011818	4.24424	0.576087	1.67532	1.91282	1.06688	0.225464	0.625	0.37234	4.024	0.313725
Pgcl	FBgn0011822	0.133985	0	0.00649351	0	0.00636943	0	0	0	0	0
CG4038	FBgn0011824	5.37508	0.793478	1.92208	3.3359	1.68153	0.615385	4	1.01064	11.432	0.843137
Pp2B-14D	FBgn0011826	0.210658	0.413043	0.480519	0.328205	0.480892	0.0490716	0.40625	0.212766	1.152	0.215686
Pxn	FBgn0011828	0.0873556	0.0326087	0.0714286	0.0641026	0.00955414	0.0159151	0	0	0.024	0.0196078
Ret	FBgn0011829	0.212235	0.0108696	0.0649351	0.0589744	0.707006	0.0119363	0.21875	0.319149	1.344	0.156863
Ser12	FBgn0011832	0	0	0	0	0	0	0	0	0	0
Ser6	FBgn0011834	0	0	0	0	0	0	0	0	0	0
Taf2	FBgn0011836	3.96881	0.130435	0.383117	0.353846	0.261146	0.0517241	0.21875	0.0957447	1.136	0.0980392
Tis11	FBgn0011837	2.07132	0.695652	1.01299	1.23077	5.97771	0.202918	1.125	2.25532	8.832	2.13725
tRNA:Ala-AGC-2-3	FBgn0011840	1.08081	0	0	0	0	0	0	0	0	0
tRNA:Asp-GTC-1-10	FBgn0011844	18.8569	0	0	0	0	0	0	0	0	0
tRNA:Asp-GTC-1-11	FBgn0011845	54.4454	0	0	0	0	0	0	0	0	0
tRNA:Glu-TTC-1-6	FBgn0011848	7.9861	0	0	0	0	0	0	0	0	0
tRNA:Glu-TTC-1-5	FBgn0011849	15.1843	0	0	0	0	0	0	0.0106383	0	0
tRNA:Glu-TTC-1-4	FBgn0011850	10.8838	0	0	0	0	0	0	0	0	0
tRNA:Glu-CTC-3-4	FBgn0011851	15.422	0	0	0	0	0	0	0	0	0
tRNA:Glu-CTC-3-5	FBgn0011852	0	0	0	0	0	0	0	0	0	0
tRNA:Glu-CTC-3-6	FBgn0011853	0	0	0	0	0	0	0	0	0	0
tRNA:Glu-CTC-3-8	FBgn0011854	117.972	0	0	0	0	0	0	0	0	0
tRNA:Glu-CTC-3-9	FBgn0011855	5.1343	0	0	0	0	0	0	0	0	0
tRNA:Phe-GAA-1-8	FBgn0011858	8.14815e-09	0	0	0	0	0	0	0	0	0
tRNA:Gly-GCC-1-1	FBgn0011859	4.52357	0	0	0	0	0	0	0	0	0
tRNA:Gly-GCC-1-2	FBgn0011860	-9.31036e-10	0	0	0	0	0	0	0	0	0
tRNA:Gly-GCC-1-3	FBgn0011861	-1.37931e-09	0	0	0	0	0	0	0	0	0
tRNA:Gly-GCC-1-4	FBgn0011862	4.51755	0	0	0	0	0	0	0	0	0
tRNA:Gly-GCC-1-5	FBgn0011863	1.82064	0	0	0	0	0	0	0	0	0
tRNA:Gly-GCC-1-6	FBgn0011864	1.84913	0	0	0	0	0	0	0	0	0
tRNA:Gly-GCC-1-7	FBgn0011865	3.1593	0	0	0	0	0	0	0	0	0
tRNA:Gly-GCC-2-1	FBgn0011866	2.90702	0	0	0	0	0	0	0	0	0
tRNA:Gly-GCC-1-8	FBgn0011867	-8.96553e-09	0	0	0	0	0	0	0	0	0
tRNA:Gly-GCC-1-9	FBgn0011868	2.94188	0	0	0	0	0	0	0	0.008	0
tRNA:Gly-GCC-1-10	FBgn0011869	0.498859	0	0	0	0	0	0	0	0	0
tRNA:Gly-GCC-1-11	FBgn0011870	-2.27586e-09	0	0	0	0	0	0	0	0	0
tRNA:Gly-GCC-1-12	FBgn0011871	22.8886	0	0	0	0	0	0	0	0	0
tRNA:Gly-GCC-1-13	FBgn0011872	5.2019	0	0	0	0	0	0	0	0	0
tRNA:His-GTG-2-1Psi	FBgn0011877	10.4651	0	0	0	0	0	0	0	0	0
tRNA:His-GTG-1-4	FBgn0011878	99.74	0	0	0	0	0	0	0	0	0
tRNA:Ala-TGC-2-1	FBgn0011879	16.5948	0	0	0	0.00318471	0	0	0	0	0
tRNA:Ile-AAT-1-1	FBgn0011880	28.0418	0	0	0	0.00318471	0	0	0	0	0
tRNA:Ile-AAT-1-3	FBgn0011881	19.9307	0	0	0	0	0	0	0	0	0
tRNA:Ile-AAT-1-4	FBgn0011882	10.5636	0	0	0	0	0	0	0	0	0
tRNA:Ile-AAT-1-5	FBgn0011883	7.48596	0	0	0	0	0	0	0	0	0
tRNA:Ile-AAT-1-6	FBgn0011884	24.9509	0	0	0	0.00318471	0	0	0	0.008	0
tRNA:Ile-AAT-1-7	FBgn0011885	0	0	0	0	0	0	0	0	0	0
tRNA:Lys-CTT-1-4	FBgn0011887	6.78449	0	0	0	0	0	0	0	0	0
tRNA:Lys-CTT-1-3	FBgn0011888	34.1794	0	0	0	0	0	0	0	0	0
tRNA:Lys-CTT-1-2	FBgn0011889	20.6351	0	0	0	0	0	0	0	0	0
tRNA:Lys-CTT-1-5	FBgn0011890	7.96149	0	0	0	0	0	0	0	0	0
tRNA:Lys-CTT-1-1	FBgn0011891	9.0577	0	0	0	0	0	0	0	0	0
tRNA:Lys-CTT-1-6	FBgn0011892	5.99204	0	0	0	0	0	0	0	0	0
tRNA:Lys-CTT-1-7	FBgn0011893	-1.14815e-09	0	0	0	0	0	0	0	0	0
tRNA:Lys-CTT-1-8	FBgn0011894	1.99037	0	0	0	0	0	0	0	0	0
tRNA:Lys-CTT-1-9	FBgn0011895	2.07848	0	0	0	0	0	0	0	0	0
tRNA:Lys-CTT-1-10	FBgn0011896	15.131	0	0	0	0	0	0	0	0	0
tRNA:Lys-CTT-1-11	FBgn0011897	13.7231	0	0	0	0	0	0	0	0	0
tRNA:Lys-TTT-1-1	FBgn0011902	1.04662	0	0	0	0	0	0	0	0	0
tRNA:Lys-TTT-2-4	FBgn0011904	0	0	0	0	0	0	0	0	0	0
tRNA:Lys-TTT-2-5	FBgn0011905	0	0	0	0.0025641	0	0	0	0	0	0
tRNA:Leu-CAG-1-1	FBgn0011906	4.52995	0	0	0	0	0	0	0	0	0
tRNA:Leu-CAA-2-1	FBgn0011909	104.949	0	0	0	0	0	0	0	0	0
tRNA:Leu-CAA-1-1	FBgn0011910	26.2543	0	0	0	0	0	0	0	0	0
tRNA:Met-CAT-1-1	FBgn0011915	19.8824	0	0	0	0	0	0	0	0	0
tRNA:Met-CAT-1-2	FBgn0011916	4.74812	0	0	0	0	0	0	0	0	0
tRNA:Met-CAT-1-5	FBgn0011919	0.249418	0	0	0	0	0	0	0	0	0
tRNA:iMet-CAT-2-1	FBgn0011921	18.9324	0	0	0	0	0	0	0	0	0
tRNA:iMet-CAT-1-4	FBgn0011927	-8.57143e-10	0	0	0	0	0	0	0	0	0
tRNA:iMet-CAT-1-5	FBgn0011928	202.428	0	0	0	0	0	0	0	0	0
tRNA:Asn-GTT-1-6	FBgn0011931	0.350486	0	0	0	0	0	0	0	0	0
tRNA:Asn-GTT-1-5	FBgn0011932	-1.07692e-09	0	0	0	0	0	0	0	0	0
tRNA:Asn-GTT-1-4	FBgn0011933	0.988226	0	0	0	0	0	0	0	0	0
tRNA:Asn-GTT-1-8	FBgn0011934	8.93614	0	0	0	0	0	0	0	0	0
tRNA:Asn-GTT-1-7	FBgn0011935	-3.84616e-10	0	0	0	0	0	0	0	0	0
tRNA:Asn-GTT-1-3	FBgn0011936	12.5022	0	0	0	0	0	0	0	0	0
tRNA:Asn-GTT-1-2	FBgn0011937	6.98684	0	0	0	0	0	0	0	0	0
tRNA:Asn-GTT-1-1	FBgn0011938	6.23421	0	0	0	0	0	0	0	0	0
tRNA:Pro-TGG-1-1	FBgn0011944	25.6128	0	0	0	0	0	0	0	0	0
tRNA:Pro-TGG-1-2	FBgn0011945	1.62779	0	0	0	0	0	0	0	0	0
tRNA:Arg-TCG-3-1	FBgn0011948	0	0	0	0	0	0	0	0	0	0
tRNA:Arg-TCG-3-2	FBgn0011949	1.9016	0	0	0	0	0	0	0	0	0
tRNA:Arg-TCG-3-3	FBgn0011950	2.12992	0	0	0	0	0	0	0	0	0
tRNA:Arg-TCG-3-4	FBgn0011951	11.247	0	0	0	0	0	0	0	0	0
tRNA:Arg-TCG-2-1	FBgn0011952	12.3539	0	0	0	0	0	0	0	0	0
tRNA:Arg-TCG-1-1	FBgn0011953	26.6756	0	0	0	0	0	0	0	0	0
tRNA:Arg-TCG-2-2	FBgn0011954	4.92914	0	0	0	0	0	0	0	0	0
tRNA:Arg-ACG-1-5	FBgn0011955	18.6206	0	0	0	0	0	0	0	0	0
tRNA:Arg-ACG-1-3	FBgn0011956	25.6487	0	0	0	0	0	0	0	0	0
tRNA:Arg-ACG-1-2	FBgn0011957	1.71143	0	0	0	0	0	0	0	0	0
tRNA:Arg-ACG-1-1	FBgn0011958	23.3054	0	0	0	0	0	0	0	0	0
tRNA:Arg-ACG-1-10	FBgn0011959	8.16952	0	0	0	0	0	0	0	0	0
tRNA:Arg-ACG-1-9	FBgn0011960	7.25404	0	0	0	0	0	0	0	0	0
tRNA:Arg-ACG-1-8	FBgn0011961	8.39002	0	0	0	0	0	0	0	0	0
tRNA:Arg-ACG-1-7	FBgn0011962	21.5748	0	0	0	0	0	0	0	0	0
tRNA:Arg-ACG-1-6	FBgn0011963	1.53317	0	0	0	0	0	0	0	0	0
tRNA:Arg-TCG-4-1	FBgn0011965	6.47828	0	0	0	0	0	0	0	0	0
tRNA:Arg-TCG-2-3	FBgn0011966	8.85902	0	0	0	0	0	0	0	0	0
tRNA:Ser-GCT-2-1	FBgn0011970	4.1113	0	0	0	0	0	0	0	0	0
tRNA:Ser-GCT-2-2	FBgn0011971	16.7205	0	0	0	0	0	0	0	0	0
tRNA:Ser-AGA-1-1	FBgn0011974	2.52211	0	0	0	0	0	0	0	0	0
tRNA:Ser-CGA-1-1	FBgn0011975	7.87509	0	0	0	0	0	0	0	0	0
tRNA:Ser-CGA-1-2	FBgn0011976	6.66668e-10	0	0	0	0	0	0	0	0	0
tRNA:Ser-CGA-1-3	FBgn0011977	7.68701	0	0	0	0	0	0	0	0	0
tRNA:Ser-AGA-3-1	FBgn0011980	2.33333e-09	0	0	0	0	0	0	0	0	0
tRNA:Ser-AGA-3-2	FBgn0011981	12.7683	0	0	0.0025641	0	0	0	0	0	0
tRNA:Ser-AGA-2-1	FBgn0011982	4.60557	0	0	0	0	0	0.03125	0	0	0
tRNA:Ser-AGA-2-2	FBgn0011983	27.1397	0	0	0	0	0	0	0	0	0
tRNA:Ser-AGA-2-4	FBgn0011984	33.5263	0	0	0	0	0	0	0	0	0
tRNA:Ser-AGA-2-3	FBgn0011985	162.639	0	0	0	0	0	0	0	0	0
tRNA:Ser-AGA-2-5	FBgn0011986	67.9133	0	0	0	0	0	0	0	0	0
tRNA:SeC-TCA-1-1	FBgn0011987	12.1675	0	0	0	0	0	0	0	0	0
tRNA:Thr-AGT-1-5	FBgn0011993	5.6838	0	0	0	0	0	0	0	0	0
tRNA:Thr-AGT-1-6	FBgn0011994	16.3418	0	0	0	0	0	0	0	0	0
tRNA:Val-CAC-2-2	FBgn0011998	0	0	0	0	0	0	0	0	0	0
tRNA:Val-CAC-2-1	FBgn0011999	5.98632	0	0	0	0	0	0	0	0	0
tRNA:Val-CAC-2-3	FBgn0012000	12.4479	0	0	0	0	0	0	0	0	0
tRNA:Val-CAC-2-4	FBgn0012001	8.05355	0	0	0	0	0	0	0	0	0
tRNA:Val-CAC-1-1	FBgn0012002	2.97413	0	0	0	0	0	0	0	0	0
tRNA:Val-CAC-2-5	FBgn0012003	19.8048	0	0	0	0	0	0	0	0	0
tRNA:Val-CAC-2-6	FBgn0012004	13.2629	0	0	0	0	0	0	0	0	0
tRNA:Val-AAC-2-4	FBgn0012009	44.9233	0	0	0	0	0	0	0	0	0
tRNA:Val-AAC-2-3	FBgn0012010	3.29247	0	0	0	0	0	0	0	0	0
tRNA:Val-AAC-1-1	FBgn0012011	7.77777e-10	0	0	0	0	0	0	0	0	0
tRNA:Tyr-GTA-1-3	FBgn0012016	131.658	0	0	0	0	0	0	0	0	0
tRNA:Tyr-GTA-1-2	FBgn0012017	5.51876	0	0	0	0	0	0	0	0	0
tRNA:Tyr-GTA-1-9	FBgn0012018	6.06612	0	0	0	0	0	0	0	0	0
tRNA:Tyr-GTA-1-8	FBgn0012024	13.4686	0	0	0	0	0	0	0	0	0
tRNA:Tyr-GTA-1-7	FBgn0012025	30.3451	0	0	0	0	0	0	0	0	0
tRNA:Tyr-GTA-1-6	FBgn0012026	6.22551	0	0	0	0	0	0	0	0	0
tRNA:Tyr-GTA-1-5	FBgn0012027	3.14215	0	0	0	0	0	0	0	0	0
tRNA:Tyr-GTA-1-4	FBgn0012028	-5.28572e-09	0	0	0	0	0	0	0	0	0
AcCoAS	FBgn0012034	0.933157	0.0652174	0.025974	0.0410256	0.0636943	0.00795756	0.09375	0.0319149	0.44	0.0196078
Aldh	FBgn0012036	0.985571	0.586957	0.636364	0.312821	0.203822	0.111406	0.40625	0.43617	3.848	0.215686
Ance	FBgn0012037	1.6611	0.119565	0.474026	0.307692	0.0477707	0.061008	0	0.138298	0.136	0.0980392
AttA	FBgn0012042	0	0	0	0	0	0	0	0	0	0
CalpA	FBgn0012051	3.90804	0.0434783	0.123377	0.112821	0.229299	0.0238727	0.1875	0.202128	0.96	0.117647
Cdc27	FBgn0012058	3.00162	0.293478	0.448052	0.382051	0.410828	0.071618	0.4375	0.223404	1.496	0.137255
Dh44	FBgn0012344	0	0	0.00649351	0	0.00318471	0	0	0	0	0
Trl	FBgn0013263	6.75321	0.0217391	0.168831	0.110256	0.216561	0.0145889	0.0625	0.12766	0.44	0.176471
Fkbp39	FBgn0013269	18.0666	2.1087	3	3.41282	1.19108	0.755968	8.71875	0.691489	15.032	0.666667
Gp150	FBgn0013272	4.35451	0.413043	0.831169	1.12821	3.46815	0.161804	1.34375	3.54255	12.544	3.76471
Hsp70Aa	FBgn0013275	0.0320608	0.0869565	0.253247	0.1	0.286624	0.0291777	0.4375	0.223404	0.656	0.27451
Hsp70Ab	FBgn0013276	0.0936052	0.0869565	0.305195	0.292308	0.61465	0.0371353	0.375	0.308511	1.256	0.54902
Hsp70Ba	FBgn0013277	3.08195	0	0	0.0025641	0.00318471	0	0	0	0	0
Hsp70Bb	FBgn0013278	3.01673	0	0.012987	0.025641	0.0286624	0.0066313	0	0	0.056	0.0196078
Hsp70Bc	FBgn0013279	0	0.0217391	0.188312	0.128205	0.191083	0.0185676	0	0.0319149	0.368	0.137255
ProtA	FBgn0013300	0	0	0	0.00512821	0	0	0	0	0	0
ProtB	FBgn0013301	0	0.0108696	0.038961	0.115385	0.0191083	0.0238727	0.15625	0.0106383	0.232	0
Nca	FBgn0013303	4.15609	0.456522	0.376623	0.338462	0.38535	0.0623342	0.625	0.212766	1.624	0.0392157
Nmda1	FBgn0013305	5.06468	0.195652	0.636364	0.705128	1.19108	0.129973	0.40625	0.808511	3.352	0.490196
Odc1	FBgn0013307	-9.54831e-11	0	0	0	0.00955414	0	0	0	0	0
Odc2	FBgn0013308	0	0	0	0	0	0	0	0	0	0
Ptth	FBgn0013323	-8.65562e-11	0	0	0	0.00636943	0	0	0.0106383	0	0
RpL11	FBgn0013325	24.5674	19.5652	37.5909	52.7974	56.4331	11.4894	46.7188	30.734	217.912	22.451
Sap47	FBgn0013334	0.606627	0.358696	1.11039	1.55897	4.4586	0.119363	1.28125	1.91489	6.288	3.47059
nSyb	FBgn0013342	0.0900288	0.0108696	0.0194805	0.0205128	0.0127389	0.00397878	0	0.0106383	0.008	0
Syx1A	FBgn0013343	7.90688	0.380435	1.55195	1.47436	1.45223	0.175066	0.46875	1.02128	3.88	0.686275
TfIIA-S	FBgn0013347	25.7506	1.26087	2.27922	4.17692	4.58599	0.839523	7.5	1.57447	15.376	1.27451
TpnC41C	FBgn0013348	0.0332625	0	0.00649351	0.0102564	0.00318471	0.00132626	0.03125	0	0.072	0
bcn92	FBgn0013432	2.87239	0.304348	0.506494	0.548718	0.480892	0.136605	0.59375	0.393617	2.16	0.235294
beat-Ia	FBgn0013433	-0.0172386	0	0.012987	0	0.00955414	0.00132626	0	0	0	0
Cdc2rk	FBgn0013435	0.88659	0.0217391	0.149351	0.125641	0.159236	0.0331565	0.21875	0.106383	0.608	0.0196078
igl	FBgn0013467	0.0193427	0	0.00649351	0	0	0.00132626	0	0	0	0
klu	FBgn0013469	0.326786	0.0217391	0.168831	0.241026	0.16242	0.0331565	0.1875	0.0212766	0.432	0.0588235
MED20	FBgn0013531	4.06102	0.130435	0.220779	0.158974	0.0987261	0.0397878	0.5625	0.0638298	0.776	0.0588235
l(2)dtl	FBgn0013548	9.32554	0.119565	0.123377	0.0897436	0.0955414	0.0198939	0.21875	0.0425532	0.816	0
Pex1	FBgn0013563	3.42441	0.0108696	0.0454545	0.0230769	0.0350318	0.00397878	0.0625	0.0425532	0.16	0.0196078
mtd	FBgn0013576	1.36041	0.402174	0.850649	0.871795	0.792994	0.0729443	0.53125	0.446809	2.512	0.294118
not	FBgn0013717	2.2819	0.25	0.396104	0.407692	0.308917	0.0543767	0.375	0.0851064	1.184	0.0784314
nuf	FBgn0013718	1.69322	0.173913	0.409091	0.371795	0.366242	0.0450928	0.125	0.234043	1.472	0.72549
pck	FBgn0013720	3.70516	0.434783	0.850649	1.07692	0.901274	0.187003	0.59375	1.5	5.768	1.43137
phyl	FBgn0013725	2.92062	0	0.00649351	0.00512821	0.00636943	0.00265252	0	0	0	0
pnut	FBgn0013726	7.83539	0.304348	0.480519	0.402564	1.29618	0.0954907	0.59375	0.5	3.288	0.352941
sced	FBgn0013732	1.4675	0.326087	0.227273	0.0641026	0.0350318	0.0106101	0.0625	0.0212766	0.128	0
shot	FBgn0013733	1.83889	0.565217	1.37662	1.90769	1.78981	0.167109	1.0625	1.76596	7.824	4.07843
alien	FBgn0013746	3.57074	0.315217	0.584416	0.387179	0.363057	0.0862069	1.1875	0.223404	2.168	0.176471
Arf102F	FBgn0013749	15.1331	0.73913	1.23377	1.64103	2.90764	0.299735	2.0625	1.56383	6.872	1.29412
Arf51F	FBgn0013750	2.05943	0.184783	0.246753	0.225641	0.515924	0.0344828	0.28125	0.361702	2.08	0.235294
Awh	FBgn0013751	0.930833	0	0.00649351	0.0025641	0.0159236	0	0	0.0106383	0	0
Bgb	FBgn0013753	12.0899	0.336957	0.493506	0.364103	0.509554	0.0557029	0.8125	0.191489	1.496	0.0980392
Bro	FBgn0013755	-3.97516e-10	0	0.0194805	0.0153846	0	0.00132626	0	0	0.024	0
Mtor	FBgn0013756	3.7642	0.467391	1.31169	0.964103	0.5	0.15252	0.78125	0.382979	3.632	0.254902
CASK	FBgn0013759	0.88368	0.130435	0.402597	0.451282	0.33121	0.0278515	0.03125	0.287234	0.824	0.156863
Cdk5	FBgn0013762	4.77065	0.0543478	0.0844156	0.128205	0.248408	0.0172414	0.0625	0.0851064	0.904	0.117647
Idgf6	FBgn0013763	0.155973	2.40217	4.1039	2.84103	1.10191	0.61008	0.875	0.553191	2.184	0.372549
Chi	FBgn0013764	3.88172	0.141304	0.24026	0.279487	0.414013	0.0477454	0.3125	0.223404	1.28	0.117647
cnn	FBgn0013765	2.83624	0.141304	0.246753	0.328205	0.89172	0.0583554	0.28125	0.297872	1.392	0.509804
Crz	FBgn0013767	0	0.0217391	0.0194805	0.0128205	0.00636943	0.00132626	0	0	0.032	0
Cp1	FBgn0013770	3.93889	2.42391	6.38312	5.34872	7.79299	0.793103	2.21875	3.37234	14.936	4.52941
Cyp6a9	FBgn0013771	0	0	0	0	0	0	0.03125	0	0.032	0.0196078
Cyp6a8	FBgn0013772	0.566202	0	0	0.0102564	0.00318471	0.00132626	0	0	0	0
Cyp6a22	FBgn0013773	0.557701	0.141304	0.0454545	0.0692308	0.022293	0.0066313	0.03125	0	0.088	0
Deaf1	FBgn0013799	0.225714	0.119565	0.409091	0.502564	0.958599	0.0742706	0.34375	0.542553	2.736	0.509804
Dhc36C	FBgn0013810	0.0392424	0.0108696	0.00649351	0.0358974	0.0318471	0.00397878	0	0	0.08	0
Dhc62B	FBgn0013811	0.188941	0	0.0194805	0.0820513	0.089172	0.00928382	0.03125	0.0106383	0.208	0
Dhc93AB	FBgn0013812	0.010124	0	0.012987	0.00512821	0.00318471	0.00265252	0	0	0	0
Dhc98D	FBgn0013813	0	0.0543478	0.0454545	0.151282	0.0923567	0.0132626	0	0.0212766	0.192	0
Elal	FBgn0013949	0.058399	0.0108696	0.012987	0.0025641	0.00318471	0.0106101	0	0	0	0.0196078
Esp	FBgn0013953	1.92669	0.0217391	0.0454545	0.0512821	0.0382166	0.00928382	0.1875	0.12766	3.512	0.137255
Fkbp12	FBgn0013954	13.5614	6.20652	8.01299	12.4641	6.25478	2.67639	19.7812	3.95745	46.28	2.47059
Gycalpha99B	FBgn0013972	1.7237e-10	0	0.00649351	0	0	0	0	0	0	0
Gycbeta100B	FBgn0013973	0.00471939	0.0108696	0.00649351	0	0	0	0.03125	0	0	0
His4r	FBgn0013981	51.6987	4.79348	5.37662	8.46923	14.3567	2.03448	19.2188	6.18085	48.832	5.45098
imd	FBgn0013983	4.17368	0.0434783	0.181818	0.128205	0.226115	0.0159151	0.0625	0.117021	0.36	0.117647
MAPk-Ak2	FBgn0013987	1.41764	0.228261	0.461039	0.335897	0.773885	0.0490716	0.21875	0.425532	1.432	0.117647
Calx	FBgn0013995	0.0116099	0.0217391	0.00649351	0.0025641	0	0.00132626	0	0	0.032	0
Nrx-IV	FBgn0013997	3.40135	0.130435	0.538961	0.746154	0.770701	0.0835544	0.53125	0.648936	3.704	0.803922
Hf	FBgn0014000	1.14461	0.0108696	0.012987	0.0102564	0.0350318	0.00530504	0	0.0638298	0.416	0.0588235
Ask1	FBgn0014006	2.84836	0.108696	0.0974026	0.179487	0.39172	0.030504	0.34375	0.202128	1.312	0.0784314
Ptp69D	FBgn0014007	6.45998	0.206522	0.512987	0.625641	0.44586	0.0729443	0.3125	0.212766	1.344	0.176471
Rab2	FBgn0014009	7.76857	1.09783	1.62987	1.17692	2.10191	0.327586	1.25	1.21277	5.584	1.2549
Rab5	FBgn0014010	0.520351	0.467391	0.616883	0.769231	3.30573	0.145889	1.03125	1.23404	8.032	1.45098
Rac2	FBgn0014011	8.13742	0.217391	0.428571	0.369231	2.51274	0.0981432	0.46875	1.38298	6.488	1.37255
Rel	FBgn0014018	0.292625	0.163043	0.207792	0.171795	0.213376	0.0238727	0.25	0.244681	1.776	0.0392157
Rh5	FBgn0014019	0	0	0	0.0102564	0	0	0	0	0	0
Rho1	FBgn0014020	5.93035	0.782609	1.25974	0.984615	2.90446	0.242706	1.6875	1.35106	8.376	1
Rlb1	FBgn0014022	1.0901	0.163043	0.298701	0.407692	0.264331	0.0450928	0.4375	0.106383	1.048	0.0980392
mRpL47	FBgn0014023	6.10512	0.293478	0.694805	1.11538	0.487261	0.250663	1.71875	0.308511	3.008	0.294118
Rnp4F	FBgn0014024	0.772278	0.173913	0.227273	0.507692	0.605096	0.0477454	0.5625	0.159574	2.12	0.0784314
RpL7A	FBgn0014026	3.39188	16	32.513	49.4667	49.7898	10.6273	38.2812	28.8298	188.816	22
SdhB	FBgn0014028	1.67892	0.5	0.980519	1.01795	1.17197	0.279841	1.15625	0.542553	4.608	0.627451
Spat	FBgn0014031	0.120429	0	0.0194805	0.0153846	0.0318471	0.00132626	0.03125	0.0212766	0.056	0
Sptr	FBgn0014032	0	0.173913	0.233766	0.0512821	0.0286624	0.0172414	0.03125	0.0212766	0.096	0.0588235
Sr-CI	FBgn0014033	0.535131	0.0108696	0.038961	0.0282051	0.00955414	0.0066313	0	0.0106383	0.008	0
Su(Tpl)	FBgn0014037	6.00022	1.3913	2.06494	1.57692	2.37261	0.246684	0.65625	1.51064	5.424	1.37255
Tie	FBgn0014073	0.0400011	0.0108696	0.012987	0.0358974	0	0.00530504	0	0	0.104	0.0784314
Uggt	FBgn0014075	3.51628	0.326087	0.844156	0.853846	0.512739	0.123342	0.375	0.361702	2.816	0.137255
Vm32E	FBgn0014076	0	0	0	0.00512821	0	0	0	0	0	0
CG4278	FBgn0014092	0.384426	0.141304	0.175325	0.271795	0.11465	0.0557029	0.5	0.0851064	0.968	0.0784314
barr	FBgn0014127	6.82566	0.152174	0.155844	0.194872	0.165605	0.0278515	0.25	0.0638298	0.68	0.0588235
bif	FBgn0014133	2.87878	0.152174	0.506494	0.464103	0.910828	0.0464191	0.125	0.308511	1.488	0.45098
bnl	FBgn0014135	0.341757	0.119565	0.292208	0.330769	0.140127	0.0265252	0.0625	0.159574	0.536	0.117647
cher	FBgn0014141	0.259053	0.163043	0.318182	0.589744	2.02548	0.0941645	0.84375	3.30851	10.408	1.03922
croc	FBgn0014143	2.92382	0.0326087	0.0194805	0.0307692	0.232484	0.0066313	0.0625	0.117021	1.304	0.137255
fax	FBgn0014163	8.16547	2.34783	3.94805	3.52308	10.1911	1.00398	4.59375	16.5319	41.584	10.9412
gcm	FBgn0014179	8.14871	0	0.00649351	0	0.00318471	0	0	0	0	0
Oda	FBgn0014184	3.65201	1.45652	2.48701	2.78974	8.98089	0.595491	3.90625	7.84043	30.912	6.94118
Hel25E	FBgn0014189	6.83159	1.1087	1.56494	1.03333	0.60828	0.265252	2.28125	0.62766	5.72	0.333333
prod	FBgn0014269	8.64762	0.0543478	0.181818	0.176923	0.308917	0.0517241	0.34375	0.170213	1.6	0.137255
mof	FBgn0014340	1.94863	0.0543478	0.103896	0.0538462	0.0541401	0.00928382	0.03125	0.0957447	0.264	0.0784314
mia	FBgn0014342	2.1879	0.0543478	0.25974	0.241026	0.0509554	0.0172414	0.3125	0.0212766	0.392	0.0196078
mirr	FBgn0014343	2.91332	0.0869565	0.188312	0.182051	2.37898	0.0490716	0.59375	2.12766	5.68	0.509804
noi	FBgn0014366	5.26744	0.130435	0.272727	0.253846	0.127389	0.035809	0.34375	0.117021	0.984	0.0392157
nol	FBgn0014368	0.472708	0	0.0324675	0.0384615	0.0828025	0.00530504	0.03125	0.0319149	0.088	0.0196078
RhoL	FBgn0014380	0.476966	0.0217391	0.038961	0.0461538	0.509554	0.0159151	0.09375	0.212766	1.04	0.235294
sty	FBgn0014388	1.65492	0.336957	0.454545	0.423077	6.61146	0.106101	1.25	2.26596	10.048	1.90196
sun	FBgn0014391	6.64309	1.41304	2.97403	3.59231	2.63057	0.789125	3.3125	1.7766	9.544	1.01961
tilB	FBgn0014395	0.376568	0	0.0194805	0	0.00318471	0.00132626	0	0	0	0
tim	FBgn0014396	0.047345	0	0.00649351	0	0.00955414	0.00132626	0	0.0106383	0.008	0
Vps26	FBgn0014411	3.52525	0.141304	0.175325	0.207692	0.296178	0.0331565	0.1875	0.191489	0.88	0.0980392
CG13397	FBgn0014417	0.621446	0.195652	0.279221	0.133333	0.359873	0.0278515	0.09375	0.202128	0.904	0.0980392
CG11899	FBgn0014427	0	0.108696	0.168831	0.0435897	0.0414013	0.0159151	0.03125	0.0106383	0.088	0
Acp1	FBgn0014454	0	0	0	0	0	0	0	0	0	0
Ahcy	FBgn0014455	2.15651	0.347826	1.0974	1.46923	0.863057	0.250663	0.875	0.595745	4.184	0.333333
Cp7Fa	FBgn0014464	0	0	0	0	0	0	0	0	0	0
Cp7Fb	FBgn0014465	0	0.0108696	0.012987	0.00769231	0.280255	0	0	0	0.016	0
Cp7Fc	FBgn0014466	0.158153	0	0	0.00512821	0.00636943	0	0	0	0	0
Cyp4e2	FBgn0014469	0.543758	0.0978261	0.0454545	0.0179487	0.0254777	0.00795756	0	0	0.008	0.0196078
Eig71Eh	FBgn0014848	0	0	0	0	0	0	0	0	0	0
Eig71Ei	FBgn0014849	0	0	0	0	0	0	0	0	0	0
Eig71Ej	FBgn0014850	0	0	0	0	0	0	0	0	0	0
Eig71Ek	FBgn0014851	0	0	0	0	0	0	0	0	0	0
His3.3A	FBgn0014857	37.5699	1.68478	2.51948	3.07692	3.93631	0.831565	5.28125	1.80851	15.6	1.98039
Hr38	FBgn0014859	-0.0589936	0	0	0.0025641	0.0159236	0	0	0	0	0
Mcm2	FBgn0014861	10.5967	0.141304	0.24026	0.1	0.066879	0.0265252	0.34375	0.0744681	1.152	0.0196078
Mlp84B	FBgn0014863	1.93294	0.0108696	0.0714286	0.0974359	0.022293	0.00795756	0	0.0319149	0.12	0
Mtk	FBgn0014865	0	0	0	0	0	0	0	0	0	0
Ost48	FBgn0014868	12.0122	1.17391	3.4026	3.62051	1.6051	0.61008	1.15625	0.882979	5.184	0.627451
Pglym78	FBgn0014869	0.448904	0.826087	1.17532	0.551282	0.633758	0.187003	0.4375	0.62766	2.656	0.666667
Psi	FBgn0014870	4.55159	0.108696	0.467532	0.520513	0.633758	0.0543767	0.40625	0.542553	2.008	0.352941
Roe1	FBgn0014877	7.09694	0.0543478	0.136364	0.258974	0.210191	0.0450928	0.96875	0.223404	1.952	0.0784314
Set	FBgn0014879	12.7309	0.956522	1.21429	0.776923	0.44586	0.188329	1.75	0.223404	3.32	0.235294
CG14630	FBgn0014903	0.856402	0	0.012987	0.0128205	0.00955414	0	0	0	0.056	0
Hydr2	FBgn0014906	2.69045	0.26087	0.298701	0.412821	0.420382	0.061008	0.3125	0.382979	1.536	0.176471
CG2846	FBgn0014930	3.79041	0.108696	0.311688	0.307692	0.378981	0.0623342	0.40625	0.202128	1.624	0.137255
CG2678	FBgn0014931	0.590942	0.0652174	0.0584416	0.0769231	0.0828025	0.00795756	0	0.0319149	0.296	0.0784314
btn	FBgn0014949	1.32737	0	0	0	0	0.00265252	0	0	0.032	0
betaggt-I	FBgn0015000	2.80115	0.0326087	0.0909091	0.158974	0.187898	0.0106101	0.21875	0.212766	0.696	0.137255
iotaTry	FBgn0015001	0	0	0	0	0.00318471	0	0	0	0.008	0
Actn3	FBgn0015008	0.0895205	0	0	0.0025641	0	0	0	0	0	0
Ag5r	FBgn0015010	0	0.0108696	0	0.00769231	0.0191083	0	0.0625	0.0425532	0.088	0.0196078
AhcyL2	FBgn0015011	0.497873	0	0.00649351	0.00512821	0	0	0	0	0	0
CCT3	FBgn0015019	8.93224	0.945652	1.05195	1.20513	0.83121	0.238727	3.25	0.840426	7.152	0.392157
CkIalpha	FBgn0015024	3.7786	0.543478	1.12987	1.13077	3.63057	0.188329	0.625	1.60638	6.136	1.17647
CkIIalpha-i1	FBgn0015025	3.28673	0.0108696	0.038961	0.0230769	0.0159236	0.00265252	0	0.0106383	0.008	0
cype	FBgn0015031	10.4334	2.8913	3.92857	5.85128	5.37898	1.44164	6.21875	2.60638	20.848	2.37255
Cyp4c3	FBgn0015032	0.100789	0	0.00649351	0.0025641	0	0	0	0	0	0
Cyp4d8	FBgn0015033	0	0	0	0.00512821	0.00318471	0.00132626	0	0	0	0
Cyp4e1	FBgn0015034	0.346405	0	0	0	0.00955414	0	0	0	0	0.0196078
Cyp4e3	FBgn0015035	0	0	0.00649351	0	0	0	0	0	0	0
Cyp4ae1	FBgn0015036	0.276976	0.0108696	0	0	0	0	0	0	0	0
Cyp4p1	FBgn0015037	0.113797	0.0217391	0.0649351	0.105128	0.143312	0.0066313	0.15625	0.0744681	0.28	0.0588235
Cyp9b1	FBgn0015038	1.56066e-10	0.0108696	0	0	0	0	0	0	0	0
Cyp9b2	FBgn0015039	-3.63585e-10	0	0.00649351	0	0	0	0	0	0	0
Cyp9c1	FBgn0015040	0.493755	0.0326087	0	0.00512821	0.0191083	0	0.03125	0.0106383	0.248	0
Ddx1	FBgn0015075	6.28768	0.076087	0.201299	0.207692	0.133758	0.0278515	0.5	0.0531915	0.992	0.0392157
eIF4E1	FBgn0015218	3.22794	2.32609	3.88312	3.11026	2.76433	0.570292	3.25	1.45745	11.296	1.23529
Fer2LCH	FBgn0015221	3.88329	3.94565	10.8247	12.5872	25.3981	2.02653	5.53125	9.42553	45.232	12.7255
Fer1HCH	FBgn0015222	1.86091	3.01087	6.34416	6.9359	12.2452	1.12865	3.75	3.74468	18.52	5.88235
glec	FBgn0015229	6.93674	0.684783	0.428571	0.361538	1.07006	0.0742706	0.28125	0.329787	2.048	1.23529
Glut3	FBgn0015230	0	0	0	0	0	0	0	0	0	0
Hr78	FBgn0015239	0.160977	0.173913	0.311688	0.325641	0.566879	0.0437666	0.28125	0.276596	1.504	0.333333
Hr96	FBgn0015240	2.91278	0.0434783	0.0974026	0.110256	0.133758	0.00928382	0.09375	0.0319149	0.4	0.0784314
Hsp60A	FBgn0015245	1.34346	0.945652	2.35714	3.78205	1.75796	0.612732	2.09375	1.37234	9.256	0.960784
Diap2	FBgn0015247	5.56557	0.228261	0.207792	0.25641	0.372611	0.0424403	0.21875	0.159574	1.232	0.117647
Nap1	FBgn0015268	6.17321	3.19565	5.64286	7.14359	5.07962	1.38859	9.3125	2.44681	28.672	1.68627
Nf1	FBgn0015269	1.27246	0.195652	0.623377	0.515385	0.66242	0.0570292	0.3125	0.287234	1.528	0.254902
Orc2	FBgn0015270	7.00087	0.0217391	0.0324675	0.0871795	0.0414013	0.0106101	0.21875	0.0106383	0.464	0.0196078
Orc5	FBgn0015271	5.67088	0.152174	0.409091	0.271795	0.101911	0.0649867	0.09375	0.0425532	0.704	0.0196078
Pi3K59F	FBgn0015277	2.39376	0.0326087	0.0779221	0.0846154	0.0477707	0.0066313	0.03125	0.0425532	0.192	0.0392157
Pi3K68D	FBgn0015278	1.02315	0.195652	0.448052	0.479487	0.452229	0.0291777	0.21875	0.340426	1.448	0.176471
Pi3K92E	FBgn0015279	3.46872	0.130435	0.142857	0.297436	0.496815	0.030504	0.125	0.276596	1.52	0.196078
Rpt2	FBgn0015282	5.16814	0.728261	0.811688	0.792308	0.828025	0.149867	1.59375	0.414894	3.976	0.352941
Rpn10	FBgn0015283	9.54316	0.521739	0.941558	0.948718	0.866242	0.181698	1.78125	0.404255	4.648	0.254902
Rala	FBgn0015286	3.21361	0.25	0.88961	1.08974	1.11783	0.0928382	0.5625	0.851064	3.232	0.764706
RpL22	FBgn0015288	9.87297	4.34783	9.32468	12.0692	14.4554	2.66446	9.3125	8.3617	49.576	6.23529
Shark	FBgn0015295	2.0737	0.0326087	0.0714286	0.0717949	0.127389	0.0132626	0.09375	0.12766	0.512	0.0980392
Shc	FBgn0015296	8.07245	0.076087	0.12987	0.158974	0.353503	0.0424403	0.25	0.148936	1.368	0.0588235
Srp19	FBgn0015298	4.98499	0.326087	0.441558	0.615385	0.917197	0.132626	0.9375	0.351064	2.76	0.392157
Ssb-c31a	FBgn0015299	7.6363	1.08696	1.75974	3.14615	1.5414	0.758621	5.375	0.446809	9.888	0.372549
Ssl	FBgn0015300	0	0	0	0.0025641	0	0.00265252	0.03125	0	0	0
Try29F	FBgn0015316	0.299315	0.0108696	0.0714286	0.0589744	0.0254777	0.00530504	0.09375	0.0425532	0.2	0
Ubc2	FBgn0015320	5.49619	0.228261	0.318182	0.371795	0.525478	0.0583554	0.5625	0.297872	2.864	0.294118
Ubc4	FBgn0015321	0.732047	0.902174	1.09091	0.792308	0.621019	0.171088	0.53125	0.361702	2.184	0.235294
abs	FBgn0015331	2.11523	0.0326087	0.0909091	0.179487	0.175159	0.0318302	0.3125	0.0851064	0.592	0.0392157
CG15865	FBgn0015336	0	0	0	0.00512821	0.00318471	0	0	0	0	0
CG5861	FBgn0015338	9.04396	0.815217	1.55844	1.66154	1.07325	0.334218	0.90625	0.957447	4.144	0.568627
CG14906	FBgn0015351	5.47498	0.0434783	0.0584416	0.1	0.0987261	0.0198939	0.21875	0.0212766	0.408	0
CG2034	FBgn0015359	0.0856606	0.315217	0.357143	0.448718	0.299363	0.0809019	0.625	0.0851064	1.664	0.137255
oxt	FBgn0015360	2.33288	0.0543478	0.155844	0.261538	0.187898	0.0384615	0.09375	0.117021	0.664	0.0588235
chn	FBgn0015371	1.44945	0.434783	0.558442	0.551282	1.25796	0.0822281	0.3125	0.755319	3.568	0.745098
RabX1	FBgn0015372	0.472349	0.0978261	0.142857	0.153846	0.210191	0.030504	0.15625	0.12766	0.496	0.0392157
cutlet	FBgn0015376	2.484	0	0.0714286	0.0333333	0.0350318	0.00397878	0.125	0	0.264	0
dod	FBgn0015379	7.0694	0.586957	1.18831	1.62564	0.968153	0.340849	1.5	0.351064	4.056	0.294118
drl	FBgn0015380	3.42531	0.0869565	0.0714286	0.192308	0.16879	0.0344828	0.25	1.80851	1.736	0.490196
dsf	FBgn0015381	0.0190753	0	0	0	0	0	0	0	0	0
glu	FBgn0015391	2.96089	0.380435	0.324675	0.351282	0.267516	0.0570292	0.46875	0.0957447	1.72	0.0784314
jumu	FBgn0015396	10.704	0.336957	0.675325	0.764103	0.665605	0.071618	0.5	0.638298	3.112	0.647059
kek1	FBgn0015399	0.680168	0.173913	0.25974	0.387179	2.93312	0.0649867	0.65625	1.24468	7.816	0.509804
kek2	FBgn0015400	-0.101636	0.0217391	0	0.00512821	0.0191083	0.00265252	0	0.0319149	0.024	0.0196078
ksr	FBgn0015402	3.70641	0.0108696	0.0454545	0.0666667	0.159236	0.00397878	0	0.0851064	0.216	0.0588235
Rme-8	FBgn0015477	2.15094	0.119565	0.149351	0.225641	0.267516	0.0238727	0.125	0.0744681	0.824	0.0980392
Cul1	FBgn0015509	6.00756	0.652174	1.03247	0.738462	1.09236	0.0994695	0.78125	0.393617	2.56	0.27451
mbc	FBgn0015513	3.97384	0.521739	0.694805	0.441026	1.74522	0.0557029	0.09375	0.478723	2.352	0.509804
nAChRalpha3	FBgn0015519	0.0765563	0.0108696	0.012987	0.0205128	0.0191083	0	0	0	0.024	0.0196078
nonA-l	FBgn0015520	6.42523	0.23913	0.298701	0.187179	0.187898	0.0570292	0.21875	0.0531915	0.96	0.0392157
RpS21	FBgn0015521	16.9144	16.5761	31.4805	43.7846	49.8376	10.5106	39.9688	30.1064	193.248	21.4314
olf186-M	FBgn0015522	1.10062	0.315217	0.116883	0.0846154	2.37898	0.0291777	0.15625	0.329787	1.736	0.0980392
otp	FBgn0015524	0.292234	0	0	0.00512821	0	0	0	0	0	0
peng	FBgn0015527	5.45883	0.184783	0.422078	0.333333	0.308917	0.0596817	0.46875	0.0851064	1.584	0.0588235
snoRNA:Me28S-A1322	FBgn0015543	17.2352	0	0	0	0	0	0	0	0	0
spag	FBgn0015544	2.06665	0.206522	0.305195	0.258974	0.270701	0.0530504	0.59375	0.0744681	1.608	0.0196078
spel1	FBgn0015546	5.75925	0.0652174	0.311688	0.323077	0.273885	0.035809	0.59375	0.0319149	1.824	0.0784314
tap	FBgn0015550	0.875329	0	0.0324675	0.0128205	0.00318471	0.00795756	0.03125	0	0.008	0
tos	FBgn0015553	7.04086	0.141304	0.136364	0.102564	0.0350318	0.0172414	0.09375	0.0212766	0.328	0
tty	FBgn0015558	3.98818	0.0326087	0.194805	0.187179	0.0573248	0.0145889	0	0.0212766	0.152	0
unpg	FBgn0015561	1.4744	0	0.00649351	0.0102564	0.00318471	0	0	0	0	0
alpha-Est1	FBgn0015568	0.268333	0.0434783	0.025974	0.0564103	2.03503	0.0225464	0	0	0.088	0.0196078
alpha-Est10	FBgn0015569	0.085268	0.0326087	0.123377	0.192308	0.251592	0.00928382	0	0.0957447	0.576	0.156863
alpha-Est2	FBgn0015570	-4.99849e-11	0.0108696	0	0.0128205	0.00318471	0	0	0	0.032	0
alpha-Est3	FBgn0015571	0.00925325	0.0326087	0.025974	0.1	0.0700637	0.00795756	0.21875	0.0212766	0.24	0.0196078
alpha-Est4	FBgn0015572	0.346155	0	0	0.025641	0.0127389	0.00265252	0	0	0.08	0
alpha-Est6	FBgn0015574	0.0788721	0	0.00649351	0.00512821	0	0.00132626	0	0	0.008	0
alpha-Est7	FBgn0015575	0.152926	0	0	0.0102564	0.00955414	0.00132626	0	0.0319149	0.144	0
alpha-Est8	FBgn0015576	0.0193204	0	0	0.00512821	0.00636943	0.00132626	0	0	0.04	0
alpha-Est9	FBgn0015577	0.0264547	0	0.00649351	0.00512821	0.0859873	0.00397878	0.21875	0.191489	2.112	0.0196078
dare	FBgn0015582	3.27168	0.0326087	0.0909091	0.0307692	0.0732484	0.00795756	0.03125	0.0531915	0.208	0.0392157
Acp29AB	FBgn0015583	0.507558	0	0	0.0025641	0	0	0	0	0.016	0
Acp53Ea	FBgn0015584	0.374415	0	0	0.0025641	0	0	0	0	0	0
Acp63F	FBgn0015585	0	0	0	0.0025641	0.00318471	0	0	0	0	0
Acp76A	FBgn0015586	0	0	0	0	0	0	0	0	0	0
Apc	FBgn0015589	0.171398	0.119565	0.24026	0.246154	0.353503	0.0344828	0.21875	0.191489	1.16	0.117647
AstA	FBgn0015591	0	0	0	0	0	0	0	0	0	0
toc	FBgn0015600	1.65095	0.163043	0.227273	0.366667	1.13376	0.0464191	0.1875	0.87234	2.624	0.627451
BEAF-32	FBgn0015602	11.8775	0.206522	0.142857	0.225641	0.359873	0.0291777	0.1875	0.340426	1.736	0.0980392
CadN	FBgn0015609	1.55664	0.26087	0.480519	0.566667	2.25796	0.112732	1.84375	8.24468	15.528	2.23529
CanB2	FBgn0015614	0.190478	0.478261	0.311688	0.494872	0.691083	0.0676393	0.375	0.404255	2.712	0.392157
SMC3	FBgn0015615	1.46863	0.184783	0.428571	0.294872	0.429936	0.0570292	0.28125	0.180851	1.128	0.0980392
Cdk8	FBgn0015618	3.32678	0.0869565	0.175325	0.176923	0.121019	0.0265252	0.28125	0.0319149	0.696	0.0392157
Clp	FBgn0015621	7.80952	0.271739	0.376623	0.330769	0.0955414	0.0649867	0.3125	0.106383	1.128	0.0588235
Cnx99A	FBgn0015622	3.08285	1.27174	3.98701	4.17179	2.47134	0.583554	1.53125	1.93617	8.128	1.2549
Cpr	FBgn0015623	1.35064	0.521739	0.681818	0.451282	0.480892	0.0755968	0.03125	0.12766	1.088	0.27451
CycB3	FBgn0015625	20.1596	0.347826	0.428571	0.238462	0.143312	0.0636605	0.3125	0.0851064	0.856	0.0392157
Ugt36A1	FBgn0015663	0.158307	0.0326087	0.025974	0.0692308	0.0414013	0.00928382	0	0.0212766	0.16	0
Dref	FBgn0015664	7.17244	0.184783	0.266234	0.179487	0.312102	0.0464191	0.5	0.0531915	1.712	0.0588235
Cyp6a17	FBgn0015714	0.115326	0	0	0	0	0	0	0	0.008	0
ktub	FBgn0015721	0.415524	0.0108696	0.038961	0.025641	0.00318471	0.00132626	0	0	0.008	0
Hmu	FBgn0015737	3.92108	0.391304	1.36364	1.67692	0.703822	0.218833	0.5625	0.489362	3.192	0.431373
Lis-1	FBgn0015754	1.96516	0.391304	0.818182	0.958974	1.69427	0.106101	0.8125	0.989362	4.392	0.72549
RpL9	FBgn0015756	17.3215	20.3261	42.0909	57.6615	57.7357	13.1618	50.25	32.1702	228.088	24.2745
p38a	FBgn0015765	1.12857	0.076087	0.0779221	0.128205	0.273885	0.035809	0.125	0.265957	1.264	0.137255
Msr-110	FBgn0015766	0.209191	0	0	0.0128205	0.00318471	0.00530504	0	0	0.016	0.0392157
MstProx	FBgn0015770	0	0	0	0	0	0	0	0	0	0
Nak	FBgn0015772	1.93268	0.0652174	0.220779	0.230769	0.359873	0.0225464	0.1875	0.223404	0.928	0.156863
NetA	FBgn0015773	0.702235	0.0652174	0.0844156	0.074359	0.796178	0.0106101	0.03125	0.202128	0.592	0.0784314
NetB	FBgn0015774	0.388947	0.108696	0.181818	0.328205	0.598726	0.0278515	0.34375	0.574468	2.088	0.372549
nrv1	FBgn0015776	0.666999	0.173913	0.11039	0.130769	0.598726	0.0344828	0.375	0.617021	4.264	0.156863
nrv2	FBgn0015777	4.21329	0.0978261	0.123377	0.189744	1.02229	0.0543767	0.53125	1.12766	4.144	2.90196
rin	FBgn0015778	1.67416	3.51087	6.50649	6.08462	3.40764	0.924403	7.46875	2.04255	21.52	1.56863
P5cr	FBgn0015781	1.69885	0.0978261	0.116883	0.117949	0.089172	0.0265252	0.25	0.0319149	0.472	0.0784314
Rab10	FBgn0015789	6.08717	0.271739	0.285714	0.187179	0.33121	0.0331565	0.125	0.202128	0.728	0.0980392
Rab11	FBgn0015790	5.15452	0.75	0.954545	0.8	2.80573	0.171088	1.34375	1.04255	6.112	0.843137
Rab14	FBgn0015791	1.81336	0.271739	0.402597	0.520513	2.16242	0.102122	0.75	0.37234	3.04	0.705882
Rab19	FBgn0015793	9.82057	0.076087	0.142857	0.253846	0.579618	0.0437666	0.1875	0.159574	1.096	0.176471
Rab18	FBgn0015794	3.71287	0.184783	0.357143	0.420513	1.64968	0.0888594	0.375	0.43617	2.656	0.588235
Rab7	FBgn0015795	1.8063	0.271739	0.441558	0.589744	2.51274	0.118037	1.0625	0.968085	6.8	0.823529
Rab6	FBgn0015797	8.84983	0.217391	0.318182	0.351282	0.461783	0.071618	0.4375	0.414894	2.512	0.254902
Rbf	FBgn0015799	3.46914	0.282609	0.519481	0.351282	0.197452	0.0596817	0.375	0.0744681	1.136	0.137255
Reg-5	FBgn0015801	0.0554195	0.0217391	0.0974026	0.0487179	0.283439	0.0172414	0.25	0.43617	2.952	0.627451
RtGEF	FBgn0015803	1.38794	0.076087	0.201299	0.176923	0.328025	0.0291777	0.1875	0.106383	1.08	0.0588235
HDAC1	FBgn0015805	18.7823	0.565217	0.694805	0.361538	0.318471	0.071618	0.59375	0.404255	2.472	0.235294
ScpX	FBgn0015808	6.14647	0.076087	0.136364	0.169231	0.407643	0.035809	0.375	0.0638298	1.168	0.0980392
Spx	FBgn0015818	6.85473	0.23913	0.376623	0.425641	0.33121	0.0981432	0.40625	0.191489	1.272	0.156863
TfIIEalpha	FBgn0015828	7.6735	0.23913	0.519481	0.582051	0.299363	0.0888594	0.96875	0.148936	1.816	0.117647
TfIIEbeta	FBgn0015829	4.86378	0.0652174	0.194805	0.230769	0.308917	0.030504	0.5625	0.106383	1.08	0.0980392
Rtnl2	FBgn0015831	-4.56522e-10	0	0.0324675	0.0512821	0.0414013	0.00397878	0	0	0.04	0
eIF3i	FBgn0015834	22.829	1.76087	3.98052	5.03846	3.21019	1.10875	5.59375	1.89362	18.512	1.52941
Vang	FBgn0015838	3.63798	0.293478	0.649351	0.964103	0.617834	0.0928382	0.4375	0.542553	2.448	0.313725
Drip	FBgn0015872	0.0429283	0	0	0.0025641	0	0.00132626	0	0	0.008	0
apt	FBgn0015903	4.34192	0.282609	0.454545	0.741026	4.73248	0.118037	0.78125	1.89362	6.712	1.27451
ara	FBgn0015904	0.260811	0.0108696	0.025974	0.0179487	0.136943	0.00530504	0	0.170213	0.256	0.0196078
ast	FBgn0015905	1.24503	0.0869565	0.136364	0.105128	0.0286624	0.0119363	0.125	0.0425532	0.36	0.0392157
caup	FBgn0015919	0.732982	0.0434783	0.012987	0.0487179	0.611465	0.0119363	0.1875	0.659574	0.944	0.176471
crq	FBgn0015924	1.18575	0.565217	1.33766	0.961538	0.423567	0.140584	0.1875	0.106383	1.072	0.0784314
csul	FBgn0015925	4.29946	0.108696	0.123377	0.2	0.105096	0.0238727	0.3125	0.0106383	0.704	0.0196078
dah	FBgn0015926	4.87487	0.141304	0.11039	0.0641026	0.0573248	0.00795756	0.0625	0	0.136	0
dpa	FBgn0015929	13.528	0.076087	0.220779	0.212821	0.140127	0.0318302	0.53125	0.0957447	1.92	0
grim	FBgn0015946	1.67068	0	0	0	0	0	0	0	0	0
hrg	FBgn0015949	3.20064	0.326087	0.668831	0.717949	0.872611	0.0901857	0.25	0.43617	2.592	0.254902
Faa	FBgn0016013	0.683357	0	0	0.0025641	0.00636943	0	0	0	0.064	0.0196078
lama	FBgn0016031	0.758267	0.0326087	0.0844156	0.0871795	0.382166	0.0119363	0	0.117021	0.312	0.235294
lbm	FBgn0016032	2.1541	0.195652	0.136364	0.469231	4.61146	0.066313	0.875	4.84043	11.264	2.27451
mael	FBgn0016034	2.10646	0.315217	0.467532	0.461538	0.980892	0.0835544	1.15625	0.37234	4.16	0.0588235
mei-P22	FBgn0016036	0.200434	0	0.012987	0.00769231	0	0	0	0	0.016	0
Vsp37A	FBgn0016038	0.90569	0.163043	0.344156	0.430769	0.398089	0.0702918	0.375	0.170213	1.312	0.0392157
Tom40	FBgn0016041	3.31329	0.445652	0.584416	0.382051	0.308917	0.0835544	0.28125	0.255319	1.672	0.196078
nompA	FBgn0016047	0.0225954	0	0	0	0	0.00530504	0	0	0.016	0.509804
pgc	FBgn0016053	0.00431301	6.8913	1.85065	0.284615	0.359873	0.116711	0.28125	0.255319	0.576	0.0392157
phr6-4	FBgn0016054	4.54674	0.0326087	0.116883	0.166667	0.0923567	0.0198939	0.15625	0.0638298	0.288	0.0196078
Sema1b	FBgn0016059	5.4649	0.195652	0.915584	0.85641	1.50637	0.0795756	0.28125	0.904255	2.696	0.960784
side	FBgn0016061	-0.11553	0.0217391	0.0454545	0.0615385	0.0382166	0.0172414	0	0.180851	0.24	1.54902
smg	FBgn0016070	2.61146	0.23913	0.25974	0.274359	0.257962	0.0384615	0.09375	0.138298	0.984	0.137255
vkg	FBgn0016075	0.914677	0.0434783	0.168831	0.369231	0.210191	0.0901857	0.0625	0.0531915	0.136	0.137255
vri	FBgn0016076	1.51138	0.0108696	0.0324675	0.0282051	0.066879	0.00132626	0	0.0212766	0.192	0.0588235
wun	FBgn0016078	1.22861	0.23913	0.487013	0.379487	0.468153	0.0689655	0.1875	0.308511	1.544	0.313725
fry	FBgn0016081	0.520339	0.0978261	0.311688	0.251282	0.248408	0.0145889	0.1875	0.117021	0.352	0.117647
ATPsynCF6	FBgn0016119	3.81589	2.65217	3.96753	6.08718	4.58917	1.40584	7.71875	2.25532	18.976	1.80392
ATPsynD	FBgn0016120	10.838	2.52174	4.7987	5.70256	3.88217	1.24934	5.1875	2.24468	16.216	1.47059
Acer	FBgn0016122	14.3844	0.347826	0.701299	0.684615	0.535032	0.118037	0.28125	0.106383	0.76	0.176471
Alp4	FBgn0016123	0	0	0	0.0102564	0.0159236	0.00132626	0.03125	0.0531915	0.568	0.0784314
CaMKI	FBgn0016126	5.02802	0.630435	1.07143	0.982051	1.46815	0.111406	0.625	0.606383	2.688	0.647059
Cdk4	FBgn0016131	1.74484	0.0652174	0.0779221	0.148718	0.191083	0.0185676	0.03125	0.117021	0.504	0.117647
PTP-ER	FBgn0016641	2.00686	0.108696	0.149351	0.184615	0.16879	0.0318302	0.0625	0.0319149	0.448	0.0392157
Lgr1	FBgn0016650	0.0466264	0.0108696	0.012987	0.0410256	0.0286624	0.00132626	0.03125	0	0.168	0.0196078
H15	FBgn0016660	0.0941941	0	0	0.0025641	0.00955414	0.00132626	0	0	0.032	0
Ipp	FBgn0016672	8.0588	0.141304	0.272727	0.317949	0.328025	0.0331565	0.40625	0.319149	1.424	0.117647
Lectin-galC1	FBgn0016675	0	0	0	0	0	0	0	0	0	0
NaPi-T	FBgn0016684	1.31555	0.0108696	0	0.0487179	0.0350318	0	0.0625	0.0212766	0.112	0
Nlp	FBgn0016685	5.46309	1.77174	2.6039	3.64872	1.78025	0.843501	7.65625	1.5	20.784	1.19608
Nurf-38	FBgn0016687	17.9943	0.576087	0.805195	1.00769	0.694268	0.234748	1.875	0.595745	6.376	0.45098
ATPsynO	FBgn0016691	9.8418	2.03261	3.33766	4.86154	3.3121	1.11936	6.78125	1.96809	15.656	1.45098
Past1	FBgn0016693	2.64318	0.0869565	0.188312	0.205128	0.194268	0.0265252	0.1875	0.12766	0.72	0.117647
Pdp1	FBgn0016694	0.477449	0.228261	0.305195	0.230769	0.678344	0.0901857	0.5625	1.40426	6.136	0.882353
Pitslre	FBgn0016696	3.1873	0.217391	1.01299	1.12564	1.55414	0.0742706	0.5625	0.87234	3.48	1.05882
Prosalpha5	FBgn0016697	4.30361	1.91304	2.90909	2.13846	1.24522	0.600796	3.375	0.553191	6.616	0.372549
Ptpa	FBgn0016698	1.49557	0.173913	0.344156	0.35641	0.203822	0.0623342	0.34375	0.117021	1.088	0.0784314
Rab4	FBgn0016701	10.7391	0.141304	0.383117	0.689744	1.4586	0.0543767	0.625	0.606383	3.12	0.588235
Reg-2	FBgn0016715	0.14212	0.0217391	0.025974	0.0333333	0.659236	0.0145889	0.03125	0.106383	0.632	0.117647
RpL29	FBgn0016726	9.09102	13.2717	25.3831	34.7359	38.5764	8.05172	29.0312	19.7979	135.064	14.6667
sba	FBgn0016754	2.52107	0.23913	0.545455	0.746154	1.71656	0.0477454	0.3125	0.414894	1.968	0.607843
Usp47	FBgn0016756	1.94084	0.25	0.564935	0.587179	0.93949	0.0742706	0.78125	0.43617	2.584	0.333333
angel	FBgn0016762	2.64621	0.119565	0.376623	0.664103	0.617834	0.0901857	0.71875	0.212766	2.016	0.196078
dos	FBgn0016794	5.29366	0.152174	0.350649	0.333333	0.770701	0.0371353	0.21875	0.521277	2.496	0.313725
fz2	FBgn0016797	2.37693	0.119565	0.214286	0.225641	0.949045	0.0477454	0.28125	1.08511	1.528	1.64706
Stat92E	FBgn0016917	4.40959	0.434783	0.675325	0.594872	1.1465	0.0875332	0.40625	0.734043	3.376	0.647059
nompB	FBgn0016919	0.235817	0	0.00649351	0.00512821	0.00955414	0.00132626	0	0.0106383	0.008	0.0196078
nompC	FBgn0016920	0.140633	0	0.0324675	0.025641	0.00318471	0.00397878	0	0	0.008	0
Pino	FBgn0016926	5.52568	0.706522	0.603896	0.312821	0.859873	0.066313	0.25	0.457447	1.792	0.254902
Dyrk2	FBgn0016930	1.75108	0.25	0.298701	0.3	1.44904	0.0570292	0.15625	0.56383	3.176	1.41176
l(2)k10201	FBgn0016970	1.25353	0.108696	0.025974	0.074359	0.0573248	0.0185676	0.09375	0.0319149	0.36	0
swaPsi	FBgn0016974	0	0	0.012987	0.0128205	0.022293	0.00132626	0	0	0.072	0
stnB	FBgn0016975	0.0391582	0	0	0	0	0	0	0	0	0
stnA	FBgn0016976	0.0391582	0	0	0	0	0	0	0	0	0
spen	FBgn0016977	3.52036	2.06522	4.64286	4.57436	9	0.586207	1.96875	3.97872	12.744	3.39216
snRNP-U1-70K	FBgn0016978	8.69476	0.25	0.409091	0.341026	0.305732	0.0437666	0.28125	0.180851	1.328	0.294118
smid	FBgn0016983	4.83364	0.369565	0.655844	0.571795	0.493631	0.108753	0.75	0.170213	3.128	0.117647
sktl	FBgn0016984	8.75165	0.076087	0.142857	0.135897	0.235669	0.0238727	0.21875	0.0851064	0.672	0.0588235
cag	FBgn0017414	7.61593	0.108696	0.0844156	0.105128	0.121019	0.0212202	0.0625	0.0638298	0.368	0.0196078
ari-1	FBgn0017418	1.77884	0.152174	0.279221	0.335897	0.640127	0.0411141	0.125	0.212766	0.936	0.215686
asRNA:CR11538	FBgn0017424	0.148411	0	0	0.00512821	0	0	0	0	0	0
CG5989	FBgn0017429	3.45418	0.206522	0.707792	1.28974	0.735669	0.18435	0.625	0.191489	2.36	0.313725
Nelf-E	FBgn0017430	5.62349	0.0978261	0.11039	0.158974	0.242038	0.0172414	0.59375	0.117021	1.232	0.156863
CG2187	FBgn0017448	0.0509496	0.076087	0.142857	0.0487179	0.0127389	0.00928382	0	0.0319149	0.032	0
Ubc84D	FBgn0017456	0	0	0	0	0.00636943	0	0	0	0.048	0
U2af38	FBgn0017457	17.6358	0.0543478	0.116883	0.141026	0.16879	0.0251989	0.46875	0.148936	0.928	0.0392157
T3dh	FBgn0017482	2.46182	0.0108696	0.0324675	0.0820513	0.515924	0.0159151	0.0625	0.12766	0.536	0.0980392
RpS3A	FBgn0017545	31.1855	22.8804	41.5455	55.6821	40.0414	12.1353	45.3125	24.6702	184.6	18.3529
Rga	FBgn0017550	2.67456	0.293478	0.857143	0.728205	1.05414	0.0981432	0.71875	0.489362	2.608	0.372549
Rca1	FBgn0017551	11.3857	0.206522	0.227273	0.187179	0.200637	0.0397878	0.21875	0.0638298	0.56	0.0980392
Prosalpha4T2	FBgn0017556	0	0	0	0	0	0	0	0	0	0
Pdk	FBgn0017558	0.633805	0.402174	0.383117	0.364103	1.25478	0.0490716	0.46875	0.734043	4.368	0.196078
Ork1	FBgn0017561	0.0968143	0.0217391	0.0519481	0.0230769	0.00636943	0.00132626	0	0	0	0.0196078
ND-75	FBgn0017566	2.50759	0.391304	0.727273	0.841026	0.617834	0.148541	0.3125	0.457447	2.336	0.392157
ND-23	FBgn0017567	8.56753	0.597826	1.17532	1.62308	1.1465	0.303714	1.96875	0.574468	5.96	0.45098
Mo25	FBgn0017572	2.71696	0.23913	0.272727	0.266667	0.308917	0.0543767	0.34375	0.212766	1.608	0.117647
Mcm5	FBgn0017577	15.2356	0.358696	0.298701	0.202564	0.0987261	0.0278515	0.46875	0.0425532	1.656	0.0392157
Max	FBgn0017578	2.31706	0.336957	0.38961	0.394872	1.02866	0.0755968	0.53125	0.468085	2.848	0.392157
RpL14	FBgn0017579	31.059	27.663	52.4481	71.9333	82.2197	17.3223	66.4375	47.1383	306.968	33.2353
Lk6	FBgn0017581	1.85692	2.63043	3.7987	4.37436	8.62739	0.615385	3.3125	4.98936	21.736	5.03922
klg	FBgn0017590	-0.000521207	0	0.0324675	0.0333333	0.0191083	0.00928382	0	0	0.008	0
COX5A	FBgn0019624	15.4221	2.98913	5.19481	7.61026	5.10828	1.64854	8.25	2.34043	21.544	1.98039
Atu	FBgn0019637	4.63889	0.26087	0.396104	0.320513	0.296178	0.061008	0.375	0.159574	1.312	0.117647
AANAT1	FBgn0019643	0.142764	0	0.00649351	0.0025641	0.00636943	0.00265252	0.09375	0.0638298	0.848	0.0196078
ATPsynB	FBgn0019644	12.2745	2.28261	4.87013	6.45385	4.38535	1.28117	6.09375	2.32979	20.352	2.35294
toy	FBgn0019650	0.990028	0	0.0324675	0.0717949	0.0254777	0.00530504	0	0	0.056	0
lncRNA:roX2	FBgn0019660	19.9875	0.119565	0.149351	0.151282	0.366242	0.0477454	0.40625	2.1383	2.992	1.62745
lncRNA:roX1	FBgn0019661	36.0129	1.19565	1.96104	1.83333	0.933121	0.213528	6.375	14.3298	32.184	14.2157
qm	FBgn0019662	0.150764	0.0869565	0.246753	0.194872	0.44586	0.0265252	0.09375	0.414894	1.352	0.117647
lok	FBgn0019686	11.1754	1.1087	1.20779	0.682051	0.630573	0.0981432	0.9375	0.180851	1.68	0.117647
gcm2	FBgn0019809	0.222011	0	0.00649351	0	0	0	0	0	0	0
dj	FBgn0019828	0	0	0	0.0025641	0	0	0	0	0.008	0
colt	FBgn0019830	5.87519	0.369565	0.668831	0.5	0.33121	0.132626	0.34375	0.148936	1.056	0.0588235
Smg5	FBgn0019890	3.73318	0.152174	0.564935	0.576923	1.49363	0.0954907	0.59375	0.489362	3.016	0.647059
Surf4	FBgn0019925	3.01946	0.228261	0.493506	0.779487	0.713376	0.123342	0.28125	0.5	2.304	0.54902
Ser8	FBgn0019928	0	0	0	0	0	0	0	0	0	0
Ser7	FBgn0019929	3.9931e-10	0	0	0	0	0	0	0	0.008	0
SamDC	FBgn0019932	12.5194	0.0543478	0.162338	0.197436	0.127389	0.0185676	0.28125	0.0319149	0.712	0.0392157
RpS20	FBgn0019936	16.1586	28.9783	58.3117	77.1462	67.3376	19.3687	67.2812	37.1383	254.2	28.2745
RpI1	FBgn0019938	4.45599	0.130435	0.357143	0.34359	0.152866	0.0557029	0.5	0.0425532	1.848	0.0392157
Rh6	FBgn0019940	0	0.0108696	0	0.0102564	0.00636943	0.00265252	0	0	0.032	0
Cdk9	FBgn0019949	3.28899	0.119565	0.324675	0.34359	0.33758	0.066313	0.375	0.202128	1.52	0.0784314
Orct	FBgn0019952	1.11541	0.0108696	0	0.0153846	0.0414013	0.0119363	0	0.0531915	0.064	0.0392157
ND-42	FBgn0019957	4.23245	0.717391	1.24026	1.66923	0.866242	0.322281	1.28125	0.382979	4.12	0.254902
Mitofilin	FBgn0019960	1.79013	0.0869565	0.220779	0.346154	0.226115	0.0397878	0.28125	0.202128	1.672	0.0392157
Khc-73	FBgn0019968	2.70751	0.141304	0.454545	0.553846	0.799363	0.0490716	0.21875	0.340426	1.984	0.392157
Drice	FBgn0019972	13.093	0.0869565	0.149351	0.171795	0.235669	0.0145889	0.0625	0.0851064	0.752	0.117647
Gs1l	FBgn0019982	2.43308	0.119565	0.305195	0.464103	0.318471	0.0623342	0.4375	0.106383	1.512	0.215686
mGluR	FBgn0019985	0.887674	0.0108696	0.0324675	0.110256	0.0828025	0.0066313	0.09375	0	0.136	0
Gcn2	FBgn0019990	1.74274	0.0217391	0.116883	0.141026	0.127389	0.00795756	0	0.0425532	0.52	0.0196078
Ppox	FBgn0020018	0.214146	0.0652174	0.0324675	0.0846154	0.0477707	0.0145889	0.0625	0.0744681	0.336	0.0196078
Cbl	FBgn0020224	2.329	0.195652	0.512987	0.697436	0.665605	0.0702918	0.28125	0.212766	1.816	0.176471
ATPsyngamma	FBgn0020235	10.7051	2.66304	4.5	5.68462	3.80255	1.30504	4.40625	2.15957	16.712	1.98039
ATPCL	FBgn0020236	1.89051	0.23913	0.61039	0.494872	0.458599	0.0835544	0.4375	0.212766	2.408	0.254902
14-3-3epsilon	FBgn0020238	16.884	2.80435	4.13636	4.95128	4.84076	1.08355	13.9688	4.05319	34.84	2.39216
stet	FBgn0020248	0.129447	0.326087	0.402597	0.938462	0.452229	0.11008	0.8125	0.0212766	2.088	0.0392157
stck	FBgn0020249	1.23452	0.173913	0.298701	0.374359	0.910828	0.0689655	0.28125	0.510638	2.696	0.72549
sfl	FBgn0020251	2.81642	0.25	0.714286	0.738462	0.799363	0.0901857	0.21875	0.595745	1.68	0.627451
Ran	FBgn0020255	13.0569	2.57609	3.07143	2.98974	2.24841	0.600796	5.28125	2.08511	17.952	1.43137
Ppa	FBgn0020257	23.0176	0.130435	0.227273	0.107692	0.802548	0.0344828	0.15625	0.308511	1.048	0.411765
ppk	FBgn0020258	0.0378568	0.0108696	0	0	0.00636943	0	0	0	0	0
pcm	FBgn0020261	2.04604	0.130435	0.253247	0.24359	0.33758	0.0318302	0.15625	0.0957447	0.952	0.117647
mspo	FBgn0020269	-0.026124	0.0217391	0.0324675	0.074359	1.83439	0.0132626	0.0625	0.0212766	0.272	0.0980392
mre11	FBgn0020270	3.71437	0.119565	0.311688	0.384615	0.340764	0.0557029	0.53125	0.0638298	1.456	0.0392157
mst	FBgn0020272	2.04695	0.0326087	0.123377	0.146154	0.0764331	0.0119363	0.0625	0.0531915	0.328	0.0392157
lush	FBgn0020277	0	0	0	0.0025641	0	0	0	0	0	0
loco	FBgn0020278	1.78942	0.0978261	0.337662	0.241026	1.48089	0.0397878	0.25	0.787234	3.12	0.490196
lig	FBgn0020279	3.814	0.663043	1.63636	1.50513	1.5	0.196286	1.4375	0.840426	7.056	0.745098
laf	FBgn0020280	0	0	0	0	0	0	0	0	0	0
ko	FBgn0020294	-0.132611	0.0434783	0.0584416	0.0487179	0.101911	0.00397878	0.125	0.0851064	0.288	0.490196
stumps	FBgn0020299	3.54264	0.0326087	0.0454545	0.0615385	0.171975	0.0066313	0.03125	0.106383	0.168	0.372549
geko	FBgn0020300	1.72823	0.0434783	0.012987	0.0128205	0.00955414	0.00132626	0.03125	0.0212766	0.056	0
drongo	FBgn0020304	3.46968	0.184783	0.383117	0.448718	2.5414	0.0822281	0.40625	0.946809	3.432	1.11765
dbe	FBgn0020305	13.0789	0.23913	0.25974	0.325641	0.264331	0.0755968	0.53125	0.255319	1.576	0.176471
dom	FBgn0020306	7.28043	1.06522	1.71429	1.89231	1.63376	0.232095	1.15625	0.723404	7.784	0.54902
dve	FBgn0020307	0.148694	0	0.00649351	0.0128205	0.00318471	0.00132626	0.03125	0.0106383	0.016	0
crol	FBgn0020309	3.38727	0.684783	1.92857	2.6359	4.59873	0.237401	1.28125	2.3617	8.896	3.13725
Tmtc3	FBgn0020312	3.70106	0.0434783	0.142857	0.233333	0.143312	0.0278515	0.1875	0.0744681	0.656	0.0784314
Rpt6	FBgn0020369	9.48166	0.793478	1.1039	0.687179	0.952229	0.198939	1.40625	0.468085	3.888	0.294118
TppII	FBgn0020370	3.68132	0.413043	0.571429	0.564103	0.694268	0.066313	0.4375	0.244681	2.232	0.0784314
Tim17b2	FBgn0020371	0	0	0	0	0	0	0	0	0	0
TM4SF	FBgn0020372	0.912896	0.0326087	0.136364	0.228205	1.11783	0.0344828	0.5625	1.56383	3.352	0.509804
Sr-CIII	FBgn0020376	2.44726e-10	0	0	0.0025641	0.00318471	0	0	0	0	0
Sr-CII	FBgn0020377	16.7299	0.0217391	0.025974	0.0410256	0.0191083	0.0172414	0	0.0106383	0.016	0.0196078
Sp1	FBgn0020378	0.17951	0.0108696	0	0.025641	0.00955414	0	0	0	0	0
Rfx	FBgn0020379	0.0842326	0.0217391	0.0844156	0.1	0.0509554	0.00530504	0	0.0744681	0.24	0
Dredd	FBgn0020381	2.74325	0.0543478	0.11039	0.117949	0.187898	0.0145889	0.0625	0.117021	0.48	0.117647
pug	FBgn0020385	1.95018	0.0543478	0.0454545	0.0615385	0.0254777	0.0145889	0.0625	0.0212766	0.24	0.0392157
Pdk1	FBgn0020386	3.40853	0.532609	1.16234	0.876923	2.21975	0.116711	0.8125	1.38298	4.28	1.4902
Gcn5	FBgn0020388	4.512	0.0978261	0.493506	0.261538	0.429936	0.0464191	0.21875	0.0851064	0.792	0.0392157
Papss	FBgn0020389	0.694286	0	0.0714286	0.0384615	0.105096	0.00530504	0.0625	0.0744681	0.192	0.0784314
Nrk	FBgn0020391	1.4491	0.0217391	0.116883	0.171795	0.127389	0.00397878	0	0.0638298	0.352	0.0784314
Nmt	FBgn0020392	4.75316	0.0434783	0.149351	0.233333	0.127389	0.0450928	0.375	0.0957447	1.352	0.0196078
Mst89B	FBgn0020399	0.926955	0	0	0	0	0	0	0	0.008	0
asun	FBgn0020407	0.815564	0.0434783	0.0194805	0.0282051	0.0191083	0.0106101	0.0625	0.0212766	0.192	0
JIL-1	FBgn0020412	2.73832	0.967391	2.38961	2.23077	2.5414	0.244032	1.78125	1.24468	6.008	1.05882
Idgf3	FBgn0020414	0.165755	0.0108696	0.0584416	0.0589744	0.181529	0.0159151	0.5625	0.56383	4.776	0.313725
Idgf2	FBgn0020415	0.238301	0.163043	0.409091	0.261538	0.165605	0.0583554	0.25	0.212766	2.176	0.372549
Idgf1	FBgn0020416	0	0	0.0194805	0.00769231	0.00318471	0.00265252	0	0	0.336	0
GluRIIB	FBgn0020429	0.129814	0	0	0.00769231	0.184713	0.00265252	0.0625	0.0319149	0.472	0
Fak	FBgn0020440	2.41418	0.336957	0.798701	0.817949	0.812102	0.0729443	0.40625	0.393617	2.096	0.470588
eRF3	FBgn0020443	3.37812	0.163043	0.383117	0.471795	0.643312	0.0888594	0.375	0.276596	3.04	0.235294
E23	FBgn0020445	-0.331524	0.195652	0.246753	0.182051	4.04777	0.035809	0.28125	1.69149	2.952	1.84314
Dad	FBgn0020493	1.64355	0.119565	0.116883	0.115385	0.159236	0.00928382	0.1875	0.212766	0.712	0.764706
CtBP	FBgn0020496	4.77604	1.57609	3.12987	2.85128	3.92357	0.33687	2.53125	2.05319	11.384	1.66667
emb	FBgn0020497	8.44634	0.630435	1.71429	1.55641	1.21656	0.224138	1.34375	0.840426	5.816	0.588235
CLIP-190	FBgn0020503	0.505819	0.467391	1.72078	2.11538	1.47771	0.198939	1.40625	3.58511	8.832	0.941176
Amyrel	FBgn0020506	0	0	0	0	0	0	0	0	0	0
Ag5r2	FBgn0020508	-4.68214e-10	0	0	0	0	0	0	0	0	0
Acp62F	FBgn0020509	0	0	0	0	0	0	0	0	0	0
Abi	FBgn0020510	2.16846	0.195652	0.272727	0.292308	0.410828	0.0331565	0.375	0.223404	1.736	0.27451
Paics	FBgn0020513	1.82461	0.141304	0.168831	0.169231	0.834395	0.0450928	0.1875	0.244681	1.752	0.176471
snoRNA:Me28S-G764	FBgn0020518	5.42829	0	0	0	0	0	0	0	0	0
pio	FBgn0020521	0.438059	0.0217391	0.0194805	0.0153846	0.00955414	0.00397878	0	0.0106383	0.016	0
kraken	FBgn0020545	3.06707	0.423913	0.545455	0.769231	0.56051	0.151194	0.5	0.265957	2.28	0.196078
lncRNA:iab4	FBgn0020546	10.1881	0	0	0.00512821	0.0350318	0.00132626	0	0.0319149	0.12	0.0196078
lncRNA:bxd	FBgn0020556	1.72102	0.0217391	0.0519481	0.00769231	0.00318471	0	0	0	0.008	0
SA	FBgn0020616	4.63151	0.0978261	0.188312	0.282051	0.203822	0.0185676	0.15625	0.0744681	0.888	0.0196078
Rx	FBgn0020617	-0.114262	0	0	0	0	0.00132626	0	0	0	0
Rack1	FBgn0020618	13.1817	15.6413	36.1429	50.5385	39.8025	10.5782	34.4062	21.6383	159.336	16.6275
RN-tre	FBgn0020620	1.34085	0.0869565	0.363636	0.384615	0.506369	0.0450928	0.28125	0.202128	1.616	0.235294
Pkn	FBgn0020621	1.36988	0.195652	0.590909	0.597436	0.882166	0.0397878	0.34375	0.521277	1.552	0.490196
Pi3K21B	FBgn0020622	3.00341	0.75	0.493506	0.364103	0.340764	0.061008	0.25	0.265957	1.472	0.156863
Osbp	FBgn0020626	2.57554	0.0652174	0.116883	0.133333	0.213376	0.030504	0.09375	0.0531915	0.512	0.0392157
Mcm7	FBgn0020633	14.6654	0.26087	0.350649	0.192308	0.124204	0.0437666	0.8125	0.0851064	2.24	0.0392157
Lcp65Ag2	FBgn0020637	0.281107	0	0.038961	0.0025641	0	0.00397878	0	0	0.008	0
Lcp65Ag1	FBgn0020638	0.340687	0	0.0194805	0.0025641	0	0	0	0	0	0
Lcp65Af	FBgn0020639	0.238089	0	0.00649351	0	0	0	0	0	0	0
Lcp65Ae	FBgn0020640	0	0	0	0	0	0	0	0	0	0
Lcp65Ad	FBgn0020641	0	0	0.012987	0.025641	0.00318471	0	0	0	0.024	0
Lcp65Ac	FBgn0020642	0.237041	0	0.00649351	0.00769231	0	0.00132626	0	0	0	0
Lcp65Ab2	FBgn0020643	0	0	0	0	0	0	0	0	0	0
Lcp65Ab1	FBgn0020644	0	0	0	0	0	0	0	0	0	0
Lcp65Aa	FBgn0020645	0	0	0	0	0	0	0	0	0	0
Lcp65APsi	FBgn0020646	0	0	0	0	0	0	0	0	0	0
KrT95D	FBgn0020647	0.867176	0.163043	0.675325	0.638462	0.579618	0.0490716	0.25	0.617021	2.672	0.960784
Trxr-1	FBgn0020653	0.395403	0.26087	0.350649	0.446154	0.458599	0.096817	0.65625	0.297872	2.224	0.137255
ArfGAP1	FBgn0020655	2.36306	0.0434783	0.123377	0.171795	0.235669	0.0278515	0.0625	0.0744681	0.848	0.0196078
eIF4B	FBgn0020660	0.156215	0.76087	0.662338	0.676923	1.16879	0.135279	1.125	0.574468	4.112	0.431373
Atet	FBgn0020762	0.515229	0.0869565	0.0714286	0.148718	2.61465	0.0291777	0.125	0.43617	1.912	1.01961
Alas	FBgn0020764	3.73009	0.0217391	0.142857	0.207692	0.159236	0.0411141	0.03125	0.0957447	0.536	0.0980392
Acp65Aa	FBgn0020765	0	0	0	0	0	0	0	0	0	0
Spred	FBgn0020767	1.51871	0.184783	0.538961	0.597436	1.16561	0.0437666	0.4375	0.648936	2.624	0.588235
CG7179	FBgn0020880	0	0	0	0	0.00318471	0	0	0	0	0
Su(z)12	FBgn0020887	3.85369	0.0326087	0.214286	0.217949	0.184713	0.0291777	0.0625	0.12766	0.944	0.0588235
Jon25Bi	FBgn0020906	0	0	0.0324675	0.0128205	0.00636943	0.00132626	0	0.0106383	0.024	0
Scp2	FBgn0020907	0.0210682	0	0.012987	0.0025641	0	0.00132626	0	0	0	0
Scp1	FBgn0020908	0.523176	0.0217391	0.038961	0.0538462	0.022293	0.0066313	0	0	0.032	0
Rtc1	FBgn0020909	6.35793	0.108696	0.0909091	0.0897436	0.0796178	0.0198939	0.15625	0.0425532	0.576	0.0980392
RpL3	FBgn0020910	63.2484	13.6522	30.6948	42.7	39.6497	8.95623	34.2188	26.2553	160.72	19.6275
Ptx1	FBgn0020912	0.490359	0	0	0	0	0	0	0.0106383	0	0
Dgkepsilon	FBgn0020930	7.2167	0.25	0.551948	0.702564	0.328025	0.107427	0.1875	0.106383	1.216	0.137255
Crg-1	FBgn0021738	0.0322886	0.0108696	0	0.0128205	0.00955414	0	0	0	0.008	0
C901	FBgn0021742	0.257119	0	0	0	0	0	0	0	0	0
SerRS-m	FBgn0021750	0.282168	0.0217391	0.0649351	0.15641	0.121019	0.0291777	0.125	0.0851064	0.504	0.0784314
chb	FBgn0021760	1.52886	0.217391	0.584416	0.45641	0.436306	0.0636605	0.46875	0.340426	2.024	0.294118
Nup154	FBgn0021761	9.31329	0.141304	0.214286	0.312821	0.159236	0.0371353	0.4375	0.0851064	1.08	0.0392157
sdk	FBgn0021764	1.89902	0.293478	0.844156	1.04359	1.18153	0.0941645	0.125	0.414894	1.256	0.411765
scu	FBgn0021765	0.574653	1.45652	1.8961	1.64615	1.02548	0.340849	1.40625	0.37234	4.024	0.235294
org-1	FBgn0021767	0.168685	0.0108696	0.0519481	0.0974359	0.44586	0.0172414	0.375	1.8617	3.016	0.313725
nudC	FBgn0021768	1.01394	0.391304	0.467532	0.615385	0.39172	0.132626	1.5625	0.308511	3.576	0.235294
mira	FBgn0021776	34.6636	0.0217391	0.12987	0.0615385	0.0254777	0.0159151	0	0.0531915	0.04	0
Tapdelta	FBgn0021795	32.8283	1.43478	4.34416	7.77436	4.15924	1.19496	3.75	2.21277	15.088	1.66667
Tor	FBgn0021796	1.07578	0.0869565	0.214286	0.189744	0.16879	0.0251989	0.125	0.0851064	0.76	0.0784314
Reph	FBgn0021800	0.959032	0.423913	0.512987	0.653846	0.684713	0.0636605	0.1875	0.191489	1.24	0.196078
Vps28	FBgn0021814	5.50894	0.347826	0.675325	0.933333	1.4586	0.197613	1.125	0.446809	4.16	0.490196
DCTN2-p50	FBgn0021825	2.94256	0.119565	0.311688	0.364103	0.414013	0.071618	0.8125	0.148936	1.808	0.156863
Ttc7	FBgn0021847	3.97493	0.0434783	0.0519481	0.146154	0.156051	0.0145889	0.0625	0.0638298	0.512	0.117647
l(2)k14505	FBgn0021856	8.25555	0.23913	0.532468	0.602564	0.538217	0.14191	1.25	0.170213	2.032	0.137255
Xbp1	FBgn0021872	9.70745	0.336957	0.538961	0.689744	1.28662	0.133952	0.9375	0.670213	4.496	0.705882
Nle	FBgn0021874	8.01149	0.0869565	0.188312	0.271795	0.146497	0.0464191	0.84375	0.159574	1.2	0.196078
Zfrp8	FBgn0021875	5.39898	0.0652174	0.214286	0.289744	0.251592	0.0503979	0.46875	0.12766	0.896	0.176471
ytr	FBgn0021895	10.8636	0.119565	0.363636	0.351282	0.414013	0.0583554	0.40625	0.223404	1.848	0.0392157
RFeSP	FBgn0021906	9.63852	1.61957	2.92857	3.97436	2.53185	0.842175	3.25	0.808511	10.832	0.72549
Coprox	FBgn0021944	7.94646	0.184783	0.292208	0.351282	0.171975	0.0503979	0.34375	0.0851064	0.848	0.0588235
ND-PDSW	FBgn0021967	5.81318	1.29348	2.77273	3.71026	2.35669	0.884615	3.53125	1.25532	10.768	1.21569
l(2)k09913	FBgn0021979	0.323218	0.0978261	0.25974	0.420513	0.589172	0.0543767	0.59375	0.265957	2.144	0.215686
Rs1	FBgn0021995	9.59042	0.26087	0.409091	0.533333	0.238854	0.108753	0.65625	0.148936	2.56	0.0784314
eIF3h	FBgn0022023	10.9552	1.53261	3.2013	4.26154	3.63376	0.884615	3.21875	1.62766	12.976	1.31373
Vps25	FBgn0022027	4.60784	0.358696	0.935065	1.19231	0.875796	0.209549	0.71875	0.468085	3.192	0.294118
l(2)k01209	FBgn0022029	2.5353	0.23913	0.331169	0.430769	0.305732	0.0530504	0.40625	0.212766	1.32	0.0392157
Nnp-1	FBgn0022069	5.28519	0.315217	0.480519	0.458974	0.289809	0.0742706	0.9375	0.255319	3.12	0.196078
Vha36-1	FBgn0022097	1.60499	0.228261	0.681818	1.06154	3.1242	0.208223	1.15625	1.71277	7.272	1.35294
l(2)k05819	FBgn0022153	2.44968	0.130435	0.350649	0.541026	0.33758	0.0424403	0.15625	0.170213	1.008	0.137255
Gpo1	FBgn0022160	0.128942	0.0108696	0.025974	0.0435897	0.0382166	0.00795756	0.0625	0.0106383	0.176	0
Cse1	FBgn0022213	6.60771	0.0652174	0.194805	0.212821	0.181529	0.0251989	0.125	0.0957447	1.24	0.0196078
ubl	FBgn0022224	7.05655	0.25	0.487013	0.584615	0.477707	0.161804	1	0.265957	1.736	0.196078
lolal	FBgn0022238	4.81922	1.48913	2.27922	2.61538	3.46497	0.546419	4.21875	1.12766	12.096	1.60784
l(2)09851	FBgn0022288	5.40573	0.228261	0.253247	0.297436	0.149682	0.0636605	0.40625	0.170213	1.328	0.0588235
dnk	FBgn0022338	16.7876	0.619565	0.279221	0.223077	0.187898	0.0530504	0.5	0.180851	1.8	0.117647
CG3760	FBgn0022343	3.82903	0.228261	0.487013	0.633333	0.477707	0.107427	1.15625	0.265957	2.84	0.156863
CG10340	FBgn0022344	3.78139	0.217391	0.474026	0.869231	0.719745	0.175066	1.59375	0.308511	3.32	0.215686
CG1910	FBgn0022349	9.3583	0.336957	0.772727	0.64359	0.789809	0.12069	1.15625	0.542553	3.664	0.45098
Tsf1	FBgn0022355	0.0555671	0	0.00649351	0.00512821	0	0	0	0	0	0
Sodh-2	FBgn0022359	1.01716	0.0978261	0.0649351	0.158974	0.133758	0.0331565	0.21875	0.138298	1.136	0.176471
Pur-alpha	FBgn0022361	0.591436	0.184783	0.272727	0.251282	1.71338	0.0251989	0.21875	0.744681	2.152	0.627451
Pka-R2	FBgn0022382	1.64018e-05	0.108696	0.175325	0.269231	0.165605	0.030504	0.0625	0.0851064	0.632	0.215686
D19B	FBgn0022699	2.61092	0	0.0779221	0.0769231	0.146497	0.0066313	0.09375	0.0744681	0.544	0.0196078
Cht4	FBgn0022700	0	0	0	0	0	0	0	0	0	0
Cht2	FBgn0022702	0.243016	0.152174	0.136364	0.284615	1.81529	0.0503979	0.5625	1.29787	4.824	2.47059
Adk1	FBgn0022709	0.917511	0.0326087	0.0974026	0.117949	0.0955414	0.00928382	0.03125	0.106383	0.4	0.0784314
Ac13E	FBgn0022710	0.326336	0.0326087	0.0714286	0.112821	0.194268	0.0119363	0.09375	0.0531915	0.496	0.156863
Taf8	FBgn0022724	4.913	0.173913	0.12987	0.107692	0.0573248	0.0106101	0.1875	0.0212766	0.392	0.0392157
HLH54F	FBgn0022740	1.57009	0	0	0.0025641	0.00318471	0.00132626	0	0	0	0
Sin3A	FBgn0022764	9.91392	0.467391	1.21429	1.25128	1.7293	0.107427	0.5	0.93617	3.8	0.705882
Pp2C1	FBgn0022768	4.62716	0.184783	0.493506	0.323077	0.512739	0.0503979	0.125	0.212766	1.2	0.196078
Peritrophin-A	FBgn0022770	0.436073	0	0.025974	0.0589744	0.0764331	0.00928382	0.0625	0.0425532	0.064	0
Oat	FBgn0022774	0.346005	0.0108696	0.00649351	0.0179487	0.089172	0.00530504	0.03125	0.0212766	0.416	0.0980392
Hira	FBgn0022786	1.0959	0.108696	0.0909091	0.0897436	0.0796178	0.00397878	0.0625	0.0638298	0.312	0
Hel89B	FBgn0022787	1.80772	0.163043	0.298701	0.417949	0.598726	0.0384615	0.21875	0.319149	1.624	0.215686
Cad96Ca	FBgn0022800	0.112258	0	0.0519481	0.00769231	0.0127389	0.00530504	0	0	0.008	0
Df31	FBgn0022893	65.8444	2.48913	2.99351	3.20769	3.28344	0.818302	9.09375	2.56383	23.928	1.35294
D19A	FBgn0022935	0.739666	0.0108696	0.0974026	0.112821	0.16242	0.0132626	0.125	0.0425532	0.648	0.0588235
CycH	FBgn0022936	4.8834	0.358696	0.545455	0.653846	0.780255	0.0941645	1.09375	0.382979	3.608	0.254902
Cbp80	FBgn0022942	1.61003	0.271739	0.506494	0.476923	0.394904	0.0397878	0.125	0.148936	1.656	0.137255
Cbp20	FBgn0022943	11.0159	0.586957	0.714286	0.64359	0.433121	0.159151	1.5	0.265957	3.176	0.156863
yps	FBgn0022959	3.3255	0.478261	0.792208	1.21538	1.69745	0.220159	2.03125	1.5	10.272	0.862745
vimar	FBgn0022960	-2.76471	0.0326087	0.116883	0.135897	0.175159	0.0159151	0.1875	0.117021	0.768	0.0392157
rpk	FBgn0022981	2.73658	0.706522	0.707792	0.328205	0.248408	0.0769231	0.21875	0.202128	0.632	0.0980392
qkr58E-3	FBgn0022984	6.65512	0.282609	0.461039	0.597436	2.28662	0.118037	1.09375	0.968085	4.744	0.843137
qkr58E-2	FBgn0022985	5.43818	0.304348	0.376623	0.289744	0.44586	0.0517241	0.375	0.170213	2.072	0.0980392
qkr58E-1	FBgn0022986	3.91163	0.173913	0.350649	0.387179	0.678344	0.0437666	0.625	0.510638	2.28	0.352941
qkr54B	FBgn0022987	0	0.0978261	0.116883	0.161538	0.0955414	0.0198939	0.125	0.0106383	0.584	0
mth	FBgn0023000	1.32935	0.0652174	0.201299	0.0820513	0.219745	0.0212202	0.03125	0.106383	0.32	0.0784314
melt	FBgn0023001	2.03353	0	0.0649351	0	0.00318471	0.00265252	0	0	0	0
CRMP	FBgn0023023	0.663885	0.0326087	0.214286	0.223077	0.426752	0.0225464	0.15625	0.329787	0.728	0.313725
Clk	FBgn0023076	0.116334	0	0	0	0	0	0	0	0	0
gek	FBgn0023081	1.3077	0.0978261	0.305195	0.264103	0.254777	0.0371353	0.125	0.0957447	0.936	0.0588235
fray	FBgn0023083	0.220592	0.0543478	0.0844156	0.110256	0.238854	0.0145889	0.21875	0.255319	1.216	0.176471
dtr	FBgn0023090	0.087616	0.0217391	0.038961	0.0564103	0.022293	0.00132626	0	0.0106383	0.088	0
dimm	FBgn0023091	0	0	0	0.00769231	0.00318471	0	0	0.0212766	0.008	0
[truncated: 15,722 more rows]

## Sheet: Top 150 gene lists
FGC1	FGC2	MGC1	MGC2
Jabba	CG32816	zpg	Jafrac1
Jafrac1	zpg	RpS5b	Rcd-1r
zpg	CG42857	RpL17	CG42857
CG32816	Rcd-1r	RpS10b	CG4415
BigH1	Jafrac1	RpS30	cona
CG8507	CG2839	CG13551	HP1D3csd
pgc	CG1572	RpL7A	CG14932
bru1	CG4415	RpL34b	CG1572
RpS5b	karr	RpS26	CG12477
dnc	CG8507	RpL7	CG9926
chinmo	cona	RpL27	Oxp
CG4415	bru1	RpL26	CG15262
Myo81F	chinmo	fabp	karr
CG33181	dnc	RpL28	CG3251
Idgf6	RpS5b	RpS19a	CG14434
CG8157	dpr17	RpL12	dpr17
stai	CG33181	RpS11	zpg
RpS10b	Myo81F	RpS8	chinmo
RpL17	stai	RpS7	CG8507
cib	RpS10b	RpL37a	RpL22-like
CG3655	RpL17	RpL36A	stai
Cam	RpL22-like	RpL18	RpS5b
hdc	kirre	RpS9	hdly
RpS30	CG8157	RpS5a	bru1
spz	Idgf6	RpLP1	dnc
tai	tapas	RpL32	plh
pum	CG13551	RpS20	Cam
CG13551	Pde9	RpL27A	piwi
Idgf4	RpS30	RpL6	vas
fabp	RpL7A	RpL24	CG13551
CG15098	hdc	eEF1alpha1	Chd64
Drep2	CG3655	RpS18	CG17650
RpL7A	piwi	RpL23	RpS10b
cdi	Cam	RpS23	CG4390
Hsc70-3	trol	RpL13	kon
RpL34b	RpL34b	RpL35A	RpL17
kirre	tai	RpS15	CG32971
RpS26	RpS26	RpL37A	tapas
trol	cac	COX6B	RpS10a
PHGPx	vas	RpS14a	trol
nos	plh	RpL29	Cyt-c-p
flw	RpL7	RpL36	ATPsynepsilonL
RpL7	cdi	RpS27	Myo81F
Parp	RpS19a	Rack1	RpL34b
RpS19a	RpL26	RpL19	RpS30
Desat1	CG17650	RpLP2	RpL7A
RpL28	Drep2	CG6770	qjt
plh	fabp	RpS15Aa	PHGPx
RpL27	Parp	RpS27A	Fas2
RpL26	RpL28	RpS25	RpS26
l(1)G0289	RpL27	RpS28b	cdi
SPoCk	Chd64	RpL9	CG14346
Cyt-c-p	RpS10a	RpS29	CG9338
RpL12	CG15098	RpS16	hdc
RpS11	pum	RpS13	Uch
RpS8	shep	RpS2	CG7194
Chd64	Fas2	RpS4	foxo
CG40006	RpL12	RpL23A	Drep2
wisp	RpS7	RpS14b	fabp
Dg	PHGPx	sta	CG43088
RpS7	RpS11	RpL13A	RpL26
Agpat3	SPoCk	RpL8	RpL27
RpL37a	Cyt-c-p	RpS21	RpL7
kek5	RpS8	Fer1HCH	CG6770
RpL18	qin	RpL35	RpL28
RpL36A	RpL18	RpS17	eIF4B
CG11674	RpL37a	RpL31	RpS19b
eca	RpS5a	RpL14	RpS19a
RpS9	RpL36A	Unr	CG8778
CG43658	RpLP1	Nplp2	Hsp26
CG8372	RpS9	Fer2LCH	Parp
RpL6	Dg	RpS3	RpL12
RpLP1	Hsc70-3	RpL10Ab	HP6
eEF1alpha1	CG14346	RpL10	RpS7
Npc2a	Fkbp14	RpS24	RpS11
RpL32	RpL6	roh	RpS8
AGO3	RpL32	RpS6	mfas
rin	eEF1alpha1	RpL11	Fas3
Unr	AGO3	RpLP0	Argk
shep	RpS18	CG2852	rost
RpL27A	RpL24	Hsp83	PyK
26-29-p	RpL27A	RpL41	CG9336
RpS18	RpL23	RpS12	RpL18
RpL23	RpS20	sesB	shep
Spn	eca	porin	RpL37a
GILT1	RpL35A	RpL5	RpL36A
RpS20	RpS23	RpS3A	RpL24
RpL24	Agpat3	RpL4	Idgf4
RpS5a	COX6B	RpL30	eEF1alpha1
Aps	Ant2	RpL18A	RpS9
Prosap	Moe	COX7A	RpS5a
Fer1HCH	RpL13	ATPsynCF6	RpL27A
RpS23	RpS15	eEF1beta	RpL32
alpha-Man-Ia	CLIP-190	RpL39	rin
Moe	CG8372	Hsp26	RpLP1
Fas2	ATPsynepsilonL	RpL40	Hsp27
RpL35A	InR	RpL34a	Wnt4
CLIP-190	Tlk	COX4	RpL37b
mei-P26	alpha-Man-Ia	eEF1gamma	RpS20
SNF4Agamma	CG32971	awd	Ant2
InR	RpL36	Trf2	RpS23
CG5532	RpS14a	pAbp	RpL13
scu	RpL37A	RpL22	RpL23
Tao	Rack1	CG7630	RpS18
COX6B	Aps	eEF5	RpL6
RpL13	RpL29	His3.3B	RpL37A
RpS15	kek5	Hsc70-4	RpS15
Mgstl	Idgf4	ATPsynC	Fas1
CG32473	Fer1HCH	Nap1	CG14545
Hsp83	cnc	ATPsynF	CG31549
Hsp27	RpS15Aa	RpL38	CG5194
RpL37A	mei-P26	Fkbp12	COX6B
Sod3	rin	Tom20	RpL19
cnc	CG2493	Cyp1	RpL35A
CG2852	Unr	Pomp	RpS27A
RpL36	RpLP2	CG2862	CG18605
RpL29	dpy	COX8	RpS14a
Fdh	RpS28b	eIF4A	Jupiter
Fer2LCH	RpS27	RpL21	CG8372
Rack1	Prosap	COX5B	RpL29
RpS14a	Spn	Neb-cGP	Pdcd4
CG40178	Argk	betaTub56D	Gdh
RpS15Aa	CG6770	CNBP	CG15098
CG2493	CG5532	bic	Ptp99A
Tlk	HP6	RpL15	RpS29
Pglym78	RpL9	RpL3	RpLP2
RpS27	RpS27A	UQCR-Q	Fdh
RpLP2	RpL19	cype	Moe
RpS27A	CG40178	fax	RpS25
RpS25	Fer2LCH	ATPsyngamma	CG31191
RpL9	RpS25	ATPsynD	Aps
RpS28b	Baldspot	ATPsynO	RpS27
Gapdh1	RpS16	Nacalpha	RpL23A
CG14715	Desat1	levy	RpL9
RpL19	CG1677	Hrb27C	RpL36
RpS16	RpS13	ND-MLRQ	roh
CG8397	RpS14b	COX7C	porin
kuz	RpS4	COX5A	RpS15Aa
RpS13	RpL23A	lncRNA:Hsromega	RpS28b
RpS4	ftz-f1	ATPsynB	CLIP-190
CG31635	RpS29	NP15.6	Hsp83
CG1677	scu	ATPsynG	Hsp23
CG8036	RpS19b	aqz	CSN7
RpS14b	RpS2	RpL24-like	cl
RpS29	RpL8	eEF2	Rack1
Eno	Hsp60A	smt3	RpS2
RpS2	Ptp61F	eIF3k	RpS16
Sc2	CG11674	Nph	RpS4
RpL23A	RpL13A	ATPsynE	CG12493
CG5214	Fas1	Tctp	RpS13
