# Supplementary material for: Transient chromatin decompaction at the start of D. melanogaster male embryonic germline development
Source: Life Sci Alliance. 2024 Jul 11;7(10):e202302401. doi: 10.26508/lsa.202302401 (PMC11239976; doi:10.26508/lsa.202302401)
Supplement: Supplementary file 3 [file LSA-2023-02401_TableS3.xlsx]

## Sheet: scATACseq_motif_celltype
	NAME	GC	FGC1	FGC2	FSGP	MGC1	MGC2	aMSGP	pMSGP	msSGP
MA0010.1	br	0.641505	0.253485	0.257404	0.27347	0.827096	0.593512	0.656059	0.54249	0.146795
MA0011.1	br(var.2)	1.04647	1.23965	1.00295	0.221572	1.17258	0.180743	0.446521	0.229797	0.244268
MA0012.1	br(var.3)	0.984524	0.446608	0.674084	0.130479	0.754045	0.573318	0.794297	0.467873	0.470937
MA0013.1	br(var.4)	1.15696	0.970246	0.570262	-0.0634771	1.34242	1.30171	4.13864	1.15944	0.199187
MA0015.1	Cf2	0.723143	0.534677	-0.0903935	2.02849	0.797105	0.819723	1.31871	1.20288	0.804672
MA0016.1	usp	0.967845	1.26657	0.345919	0.707049	1.26781	0.781032	0.759813	0.534342	1.79503
MA0022.1	dl	1.0626	0.99842	0.7569	0.0858701	1.19386	1.10747	1.85379	0.86792	0.46436
MA0023.1	dl(var.2)	1.83867	2.48165	0.830731	0.483948	7.60569	1.16275	1.26797	6.34787	1.37018
MA0026.1	Eip74EF	2.51133	8.71482	6.58229	0.00761977	2.71386	1.3696	0.21763	1.30435	0.464148
MA0049.1	hb	0.363465	0.201563	0.132187	1.16053	0.393297	0.579791	0.271722	0.0892155	0.367929
MA0085.1	Su(H)	0.878093	0.956641	0.144841	0.579779	1.21874	1.0764	0.687956	0.643304	0.820329
MA0086.2	sna	4.15758	10.7736	7.03142	-0.246369	2.89125	1.26675	-0.202683	3.61303	0.420472
MA0094.2	Ubx	2.02573	2.94307	2.20408	-0.0974268	2.22668	1.09342	-0.128041	0.601999	1.1987
MA0126.1	ovo	0.977242	3.07478	3.96864	0.0560576	0.963167	0.627262	-0.245467	-0.350566	0.151599
MA0165.1	Abd-B	0.80698	0.667783	-0.0514053	0.804809	1.36621	1.31886	1.49873	1.87821	1.6079
MA0166.1	Antp	3.48669	1.61108	0.779469	0.414391	2.11779	1.88258	7.00947	1.44125	2.32459
MA0167.1	Awh	2.51108	4.11882	3.13609	-0.0436907	3.9999	2.19261	-0.120926	1.12888	0.644462
MA0168.1	B-H1	1.75874	1.69229	2.50672	-0.054144	2.47299	0.941446	0.900168	0.492872	0.334232
MA0169.1	B-H2	1.75874	1.69229	2.50672	-0.054144	2.47299	0.941446	0.900168	0.492872	0.334232
MA0170.1	C15	2.51108	4.11882	3.13609	-0.0436907	3.9999	2.19261	-0.120926	1.12888	0.644462
MA0171.1	CG11085	1.75874	1.69229	2.50672	-0.054144	2.47299	0.941446	0.900168	0.492872	0.334232
MA0172.1	CG11294	2.51108	4.11882	3.13609	-0.0436907	3.9999	2.19261	-0.120926	1.12888	0.644462
MA0173.1	CG11617	1.39051	2.08423	1.86446	0.0647415	2.72537	1.23279	0.212985	0.481957	0.66115
MA0174.1	Dbx	1.63993	1.79086	1.09714	0.271157	1.81638	1.28215	1.21488	0.460756	0.34307
MA0175.1	lms	1.75874	1.69229	2.50672	-0.054144	2.47299	0.941446	0.900168	0.492872	0.334232
MA0176.1	CG15696-RA	2.51108	4.11882	3.13609	-0.0436907	3.9999	2.19261	-0.120926	1.12888	0.644462
MA0177.1	CG18599	2.51108	4.11882	3.13609	-0.0436907	3.9999	2.19261	-0.120926	1.12888	0.644462
MA0178.1	CG32105	2.51108	4.11882	3.13609	-0.0436907	3.9999	2.19261	-0.120926	1.12888	0.644462
MA0179.1	CG32532	2.51108	4.11882	3.13609	-0.0436907	3.9999	2.19261	-0.120926	1.12888	0.644462
MA0180.1	Vsx2	2.07018	1.94505	1.22907	-0.123115	2.13142	1.44664	0.225255	0.789951	1.91057
MA0181.1	Vsx1	2.51108	4.11882	3.13609	-0.0436907	3.9999	2.19261	-0.120926	1.12888	0.644462
MA0182.1	CG4328-RA	1.63993	1.79086	1.09714	0.271157	1.81638	1.28215	1.21488	0.460756	0.34307
MA0183.1	HHEX	4.00338	3.63478	2.99993	-0.118108	3.19278	1.8198	-0.142809	0.932018	0.773345
MA0184.1	CG9876	2.39223	3.44877	1.90007	-0.197022	3.21439	0.631291	0.336434	0.592085	0.845097
MA0185.1	Deaf1	2.07583	2.66304	1.89644	0.161342	1.68729	0.963568	0.230907	0.197351	0.839466
MA0186.1	Dfd	3.48669	1.61108	0.779469	0.414391	2.11779	1.88258	7.00947	1.44125	2.32459
MA0187.1	Dll	0.615698	2.83237	1.54654	0.0367792	1.99682	1.91145	0.880695	1.09909	0.914276
MA0188.1	Dr	1.99734	1.53072	1.77144	-0.23886	1.16955	1.40197	0.428376	0.97182	0.602113
MA0189.1	E5	2.51108	4.11882	3.13609	-0.0436907	3.9999	2.19261	-0.120926	1.12888	0.644462
MA0190.1	Gsc	2.16941	9.7574	4.67319	0.112766	4.82586	1.83531	1.21089	21.3174	1.88837
MA0191.1	HGTX	2.51108	4.11882	3.13609	-0.0436907	3.9999	2.19261	-0.120926	1.12888	0.644462
MA0192.1	Hmx	1.75874	1.69229	2.50672	-0.054144	2.47299	0.941446	0.900168	0.492872	0.334232
MA0193.1	schlank	1.68659	2.09059	1.20697	0.131497	1.58741	2.36648	0.351008	0.248677	0.0579246
MA0194.1	Lim1	2.51108	4.11882	3.13609	-0.0436907	3.9999	2.19261	-0.120926	1.12888	0.644462
MA0195.1	Lim3	2.51108	4.11882	3.13609	-0.0436907	3.9999	2.19261	-0.120926	1.12888	0.644462
MA0196.1	NK7.1	1.75874	1.69229	2.50672	-0.054144	2.47299	0.941446	0.900168	0.492872	0.334232
MA0197.2	nub	1.44178	1.79323	0.901865	0.0982284	1.37769	1.0667	0.764242	0.955076	0.353874
MA0198.1	OdsH	2.39223	3.44877	1.90007	-0.197022	3.21439	0.631291	0.336434	0.592085	0.845097
MA0199.1	Optix	1.44422	2.45146	0.979905	0.240661	1.85625	1.32356	2.91426	1.31148	0.345224
MA0200.1	Pph13	2.39223	3.44877	1.90007	-0.197022	3.21439	0.631291	0.336434	0.592085	0.845097
MA0201.1	Ptx1	1.19998	2.43386	1.77859	-0.109023	1.52737	2.63148	0.352088	0.881913	0.398269
MA0202.1	Rx	2.39223	3.44877	1.90007	-0.197022	3.21439	0.631291	0.336434	0.592085	0.845097
MA0203.1	Scr	3.48669	1.61108	0.779469	0.414391	2.11779	1.88258	7.00947	1.44125	2.32459
MA0204.1	Six4	1.44913	3.78347	1.24738	0.20503	4.09363	1.76482	1.88394	0.469039	0.291834
MA0205.2	Trl	0.256563	0.156778	0.795646	3.08677	0.679277	0.454508	1.81502	0.982553	1.56937
MA0206.1	abd-A	2.51108	4.11882	3.13609	-0.0436907	3.9999	2.19261	-0.120926	1.12888	0.644462
MA0207.1	achi	1.93295	3.05539	1.81216	0.478247	2.89286	1.23401	2.05217	0.659788	0.39003
MA0208.1	al	2.51108	4.11882	3.13609	-0.0436907	3.9999	2.19261	-0.120926	1.12888	0.644462
MA0209.1	ap	2.39223	3.44877	1.90007	-0.197022	3.21439	0.631291	0.336434	0.592085	0.845097
MA0210.1	ara	1.04994	2.03053	1.40778	-0.261894	1.21612	0.367133	-0.169135	0.143426	0.13843
MA0211.1	bap	1.11528	0.682534	0.161324	0.993663	1.11185	0.775443	1.10982	0.228157	0.766751
MA0212.1	bcd	2.16941	9.7574	4.67319	0.112766	4.82586	1.83531	1.21089	21.3174	1.88837
MA0213.1	brk	1.06241	1.99054	2.00464	0.112165	1.3393	1.16458	-0.0625686	0.168084	0.102265
MA0214.1	bsh	1.75874	1.69229	2.50672	-0.054144	2.47299	0.941446	0.900168	0.492872	0.334232
MA0215.1	btn	3.48669	1.61108	0.779469	0.414391	2.11779	1.88258	7.00947	1.44125	2.32459
MA0216.2	cad	1.12115	0.359143	-0.144918	1.46973	1.24878	0.977004	0.995411	1.27169	2.00093
MA0217.1	caup	1.04994	2.03053	1.40778	-0.261894	1.21612	0.367133	-0.169135	0.143426	0.13843
MA0218.1	ct	1.1223	2.02182	1.5206	0.125675	2.27099	1.25423	2.57333	3.56907	0.557528
MA0219.1	ems	2.51108	4.11882	3.13609	-0.0436907	3.9999	2.19261	-0.120926	1.12888	0.644462
MA0220.1	en	2.51108	4.11882	3.13609	-0.0436907	3.9999	2.19261	-0.120926	1.12888	0.644462
MA0221.1	eve	3.48669	1.61108	0.779469	0.414391	2.11779	1.88258	7.00947	1.44125	2.32459
MA0222.1	exd	4.63553	2.94327	1.6267	-0.00731542	1.11625	0.832098	0.349754	1.39564	0.125816
MA0224.1	exex	0.615698	2.83237	1.54654	0.0367792	1.99682	1.91145	0.880695	1.09909	0.914276
MA0225.1	ftz	2.51108	4.11882	3.13609	-0.0436907	3.9999	2.19261	-0.120926	1.12888	0.644462
MA0226.1	hbn	2.51108	4.11882	3.13609	-0.0436907	3.9999	2.19261	-0.120926	1.12888	0.644462
MA0227.1	hth	1.93295	3.05539	1.81216	0.478247	2.89286	1.23401	2.05217	0.659788	0.39003
MA0228.1	ind	2.39223	3.44877	1.90007	-0.197022	3.21439	0.631291	0.336434	0.592085	0.845097
MA0229.1	inv	2.82579	3.12619	2.17123	-0.0684	3.23466	1.69773	-0.0123583	0.956395	1.32759
MA0230.1	lab	2.51108	4.11882	3.13609	-0.0436907	3.9999	2.19261	-0.120926	1.12888	0.644462
MA0231.1	lbe	1.48431	4.73315	3.21913	0.0642242	3.28861	3.07456	0.0242498	1.82274	0.323043
MA0232.1	lbl	1.48431	4.73315	3.21913	0.0642242	3.28861	3.07456	0.0242498	1.82274	0.323043
MA0233.1	mirr	0.236998	0.138586	0.0738452	-0.0359654	0.233182	0.364145	0.126112	0.139752	0.145535
MA0234.1	oc	2.16941	9.7574	4.67319	0.112766	4.82586	1.83531	1.21089	21.3174	1.88837
MA0235.1	onecut	1.14953	1.29905	0.814887	0.0647436	1.26168	1.52809	0.237032	0.303959	0.176306
MA0236.1	otp	2.51108	4.11882	3.13609	-0.0436907	3.9999	2.19261	-0.120926	1.12888	0.644462
MA0237.2	pan	0.804872	0.374913	0.514315	0.470429	0.626199	1.28615	0.197565	0.538228	0.0137547
MA0238.1	pb	2.51108	4.11882	3.13609	-0.0436907	3.9999	2.19261	-0.120926	1.12888	0.644462
MA0239.1	prd	0.977242	3.07478	3.96864	0.0560576	0.963167	0.627262	-0.245467	-0.350566	0.151599
MA0240.1	repo	2.51108	4.11882	3.13609	-0.0436907	3.9999	2.19261	-0.120926	1.12888	0.644462
MA0241.1	ro	2.39223	3.44877	1.90007	-0.197022	3.21439	0.631291	0.336434	0.592085	0.845097
MA0242.1	Bgb::run	1.72434	1.37927	0.855596	0.160788	1.00647	0.433047	0.710454	0.297914	-0.0226245
MA0243.1	sd	0.760937	1.85499	0.70262	0.18384	1.24096	1.66205	0.819999	0.642542	0.291277
MA0244.1	slbo	2.32519	3.95715	3.78475	-0.0629284	1.49344	1.27283	-0.106886	-0.277376	1.09599
MA0245.1	slou	2.51108	4.11882	3.13609	-0.0436907	3.9999	2.19261	-0.120926	1.12888	0.644462
MA0246.1	so	1.44913	3.78347	1.24738	0.20503	4.09363	1.76482	1.88394	0.469039	0.291834
MA0247.2	tin	0.967877	-0.484224	-0.654219	19.7276	0.75804	0.257452	47.7977	2.06554	2.41103
MA0248.1	tup	1.75874	1.69229	2.50672	-0.054144	2.47299	0.941446	0.900168	0.492872	0.334232
MA0249.2	twi	0.712392	0.521573	0.208889	1.30025	0.767143	0.789592	0.36093	0.10431	1.04014
MA0250.1	unc-4	1.75874	1.69229	2.50672	-0.054144	2.47299	0.941446	0.900168	0.492872	0.334232
MA0251.1	unpg	2.51108	4.11882	3.13609	-0.0436907	3.9999	2.19261	-0.120926	1.12888	0.644462
MA0252.1	vis	1.93295	3.05539	1.81216	0.478247	2.89286	1.23401	2.05217	0.659788	0.39003
MA0253.1	vnd	0.970474	0.0127505	-0.35239	4.66474	1.04456	0.347461	6.26883	1.1398	0.908416
MA0254.1	vvl	1.91228	3.52381	2.13825	0.375186	1.93438	0.997223	0.728532	1.01593	0.464953
MA0255.1	z	1.2648	0.112626	-0.345552	1.25888	0.98803	1.11716	3.93282	1.75216	3.12884
MA0256.1	zen	1.70624	1.51468	0.55151	0.478907	1.32324	1.95678	1.06998	1.40047	0.933114
MA0257.1	zen2	2.51108	4.11882	3.13609	-0.0436907	3.9999	2.19261	-0.120926	1.12888	0.644462
MA0443.1	btd	0.868098	0.142495	0.406758	1.41178	1.0543	0.430653	1.24772	0.702853	1.59171
MA0444.1	CG34031	1.75874	1.69229	2.50672	-0.054144	2.47299	0.941446	0.900168	0.492872	0.334232
MA0445.1	D	0.899789	0.181972	0.257412	0.971592	0.706935	1.57025	0.365137	0.451448	0.0513073
MA0446.1	fkh	1.00451	0.295471	0.197832	0.415359	1.03896	3.06043	0.899609	1.68874	0.169964
MA0447.1	gt	1.6507	2.3092	2.01499	0.146952	1.50584	1.14084	0.305161	0.052782	0.113104
MA0448.1	H2.0	2.51108	4.11882	3.13609	-0.0436907	3.9999	2.19261	-0.120926	1.12888	0.644462
MA0449.1	h	1.83362	3.71994	2.04383	-0.0603035	1.35037	0.754623	0.41674	0.241008	0.567688
MA0450.1	hkb	3.32277	2.15836	1.65213	0.477431	2.11819	0.902387	0.213316	0.690134	0.0544749
MA0451.1	kni	1.06103	0.591517	0.32256	0.44549	1.06161	0.740489	1.23214	0.937954	0.659026
MA0452.2	Kr	0.894287	0.28091	0.119297	1.09448	0.980334	0.530481	1.68957	1.10449	1.62186
MA0454.1	odd	1.11466	2.68104	1.59567	0.0989707	1.15132	1.31709	-0.0339567	0.911821	0.383314
MA0456.1	opa	1.2284	0.652434	0.145218	3.68466	1.38867	0.674644	1.9739	0.74911	0.757086
MA0457.1	PHDP	2.51108	4.11882	3.13609	-0.0436907	3.9999	2.19261	-0.120926	1.12888	0.644462
MA0458.1	slp1	0.5609	-0.0998618	-0.0562091	0.85507	0.684786	0.648982	1.54314	1.02853	-0.0242671
MA0459.1	tll	0.930078	-0.0223903	0.134263	1.2691	0.813369	0.962381	1.84073	1.43396	1.09652
MA0460.1	ttk	14.8708	16.2094	9.32065	0.256293	10.7896	2.14717	0.526549	2.06301	0.344361
MA0529.2	BEAF-32	94.5341	92.9188	151.925	-0.269459	1.2689	1.43293	-0.778572	-0.507753	0.49382
MA0530.1	cnc::maf-S	1.75332	2.00295	0.977138	0.0927047	2.73171	0.872613	0.377507	0.557695	0.349783
MA0531.1	CTCF	2.22872	5.60604	4.42038	-0.287555	1.23457	1.27978	-0.00439255	0.822034	0.87336
MA0532.1	Stat92E	0.850917	1.51749	0.64379	0.318436	1.35051	1.77935	1.24098	1.6695	0.161513
MA0533.1	su(Hw)	1.23665	1.2395	1.06893	0.295011	1.11512	1.67079	0.477184	0.177124	-0.0457072
MA0534.1	EcR::usp	1.29723	1.70539	0.669323	0.509519	1.13559	0.735478	2.53288	1.41051	1.37624
MA0535.1	Mad	1.14615	1.14771	1.39026	0.204784	0.917847	0.566583	-0.0746826	0.0567015	0.186075
MA0536.1	pnr	13.144	92.1858	98.4957	-0.304685	1.39163	1.82109	-0.754694	-0.272413	-0.221109
MA0915.1	dve	1.38027	5.32879	2.66946	-0.0653684	1.71434	1.32783	0.0929983	0.779335	1.07551
MA0916.1	Ets21C	1.85038	4.60717	7.22982	0.131546	1.65796	0.789729	0.174838	0.815854	0.026561
MA0917.1	gcm2	1.78139	1.24895	1.20607	0.0159667	1.26344	3.45739	0.461505	2.10031	0.755213
MA1455.1	dmrt99B	1.32246	2.44256	1.19381	0.569286	1.76597	1.31656	0.130302	0.81549	0.401146
MA1456.1	Dref	29.5719	78.433	119.063	-0.308895	1.21792	1.61218	-0.762957	-0.460189	0.30951
MA1457.1	grh	0.813376	1.24486	1.82606	0.389136	0.894138	1.82361	0.564856	1.35497	0.91361
MA1458.1	Hsf	2.2711	3.47322	1.93673	0.180822	1.90243	4.70067	0.104556	0.956152	0.0698655
MA1459.1	M1BP	16.7501	211.571	153.925	0.100621	1.50695	1.16049	-0.759559	-0.3105	4.31589
MA1460.1	pho	2.80821	9.54099	3.82443	-0.00519185	6.40166	1.12442	0.142527	1.5694	0.029042
MA1461.1	sv	1.2164	1.82281	0.304746	0.419477	1.35551	3.40155	0.512075	0.708388	1.76047
MA1462.1	vfl	136.443	960.448	4.79156	0.0165068	3134.77	3.45131	0.195102	4.86928	0.154659
MA1700.1	Clamp	0.533518	0.279583	0.709202	2.45694	0.518714	0.119278	1.2558	0.56572	1.59013
MA1702.1	Pdp1	2.35627	2.26441	1.36849	-0.0449535	2.96958	0.668929	0.293088	0.560917	0.487304
