# Supplementary material for: Transient chromatin decompaction at the start of D. melanogaster male embryonic germline development
Source: Life Sci Alliance. 2024 Jul 11;7(10):e202302401. doi: 10.26508/lsa.202302401 (PMC11239976; doi:10.26508/lsa.202302401)
Supplement: Supplementary file 4 [file LSA-2023-02401_TableS4.xlsx]

## Sheet: agg
ID	gene_short_name	chr	start	end	strand
FBgn0040372	G9a	X	245978	254650	+
FBgn0005427	ewg	X	268509	279718	-
FBgn0260400	elav	X	509235	523226	-
FBgn0040338	TfIIA-S-2	X	1011101	1011643	-
FBgn0040351	CG11638	X	1013984	1026703	-
FBgn0052814	CG32814	X	1019795	1026700	-
FBgn0261444	CG3638	X	1215289	1236684	-
FBgn0003517	sta	X	1481797	1483413	-
FBgn0029589	CG14810	X	1819495	1820341	-
FBgn0264562	Hr4	X	1941940	2007956	+
FBgn0023529	CG2918	X	2271008	2275068	-
FBgn0284408	trol	X	2470460	2545410	-
FBgn0283545	vilya	X	2726678	2727568	+
FBgn0250874	ttm50	X	2730077	2732190	-
FBgn0262656	Myc	X	3373159	3391697	+
FBgn0000635	Fas2	X	4132887	4206093	-
FBgn0052767	CG32767	X	5071027	5084768	-
FBgn0259150	OtopLc	X	5650567	5662861	-
FBgn0086558	Ubi-p5E	X	6276876	6279647	-
FBgn0261955	kdn	X	6350629	6361323	+
FBgn0264270	Sxl	X	7074550	7098053	-
FBgn0029939	CG9650	X	7137723	7241932	+
FBgn0029504	CHES-1-like	X	7682338	7709385	-
FBgn0029979	mahe	X	7922158	7931382	-
FBgn0004657	mys	X	8061645	8070237	+
FBgn0264975	Nrg	X	8517373	8555170	+
FBgn0027330	l(1)G0020	X	8716713	8720277	-
FBgn0052706	CG32706	X	9087129	9088073	+
FBgn0030085	CG6999	X	9088367	9089314	+
FBgn0261617	nej	X	9665442	9687066	-
FBgn0030183	CG15309	X	10205292	10212374	-
FBgn0025111	Ant2	X	10778954	10786907	-
FBgn0285926	Imp	X	10787869	10824277	-
FBgn0010391	Gtp-bp	X	11126877	11129087	-
FBgn0030309	CG1572	X	11555050	11558654	-
FBgn0030311	CG11699	X	11570621	11571718	+
FBgn0266019	rudhira	X	11816898	11837460	+
FBgn0030354	Upf1	X	11899996	11905371	-
FBgn0085352	CG34323	X	12070437	12071263	+
FBgn0259171	Pde9	X	12785563	12897327	-
FBgn0030505	NFAT	X	13624745	13664568	+
FBgn0030520	Pdcd4	X	13745577	13755406	-
FBgn0052598	betaNACtes6	X	14316130	14317150	-
FBgn0030572	mRpS25	X	14582136	14582982	-
FBgn0262534	CG43088	X	14702358	14703654	+
FBgn0030610	CG9065	X	15084029	15084699	-
FBgn0030667	CG15599	X	15684947	15688857	-
FBgn0030674	HUWE1	X	15712628	15731935	+
FBgn0003345	sd	X	15804370	15827682	+
FBgn0052580	Muc14A	X	16009114	16061722	+
FBgn0262101	CG42854	X	17245353	17247016	-
FBgn0026375	RhoGAPp190	X	17639147	17652562	-
FBgn0264395	CG43843	X	18459138	18460418	-
FBgn0259927	CG42450	X	18813297	18830406	+
FBgn0030994	HP1D3csd	X	19190214	19191029	+
FBgn0031016	kek5	X	19353181	19471914	+
FBgn0026175	SkpC	X	19816072	19816700	+
FBgn0031074	SkpE	X	19823368	19824080	-
FBgn0261811	pico	X	19830215	19852059	-
FBgn0040784	karr	X	20110110	20110575	-
FBgn0016977	spen	2L	159032	203397	+
FBgn0266557	kis	2L	210735	250823	-
FBgn0053526	PNUTS	2L	870465	877038	+
FBgn0031296	CG4415	2L	1037246	1038685	+
FBgn0003310	S	2L	1049674	1077815	-
FBgn0031337	CG14346	2L	1367996	1369050	+
FBgn0031343	CG18131	2L	1498455	1500608	-
FBgn0086758	chinmo	2L	1651258	1704682	+
FBgn0031365	CG17650	2L	1758286	1759093	-
FBgn0011818	oaf	2L	2492955	2498846	+
FBgn0031446	CG15398	2L	2695330	2696437	-
FBgn0041111	lilli	2L	2885929	2954406	+
FBgn0010263	Rbp9	2L	2954762	2968434	+
FBgn0031492	CG3542	2L	3023226	3026439	+
FBgn0283427	FASN1	2L	3056598	3068177	+
FBgn0021800	Reph	2L	3803545	3810671	+
FBgn0000547	ed	2L	4031377	4115749	+
FBgn0031590	CG3702	2L	4224650	4227097	-
FBgn0031613	HP6	2L	4577719	4578218	-
FBgn0031622	CG3251	2L	4688965	4690702	-
FBgn0031736	CG11030	2L	5724656	5762420	+
FBgn0031759	lid	2L	5989400	5999501	-
FBgn0266521	stai	2L	6100377	6124653	+
FBgn0031820	Daxx	2L	6480929	6487576	+
FBgn0031897	CG13784	2L	7204538	7220033	-
FBgn0261800	LanB1	2L	7811438	7820771	+
FBgn0083968	CG34132	2L	7885503	7886109	+
FBgn0011230	poe	2L	8054322	8071624	-
FBgn0011259	Sema1a	2L	8542147	8672041	+
FBgn0032089	Rcd-1r	2L	9012885	9014068	-
FBgn0286786	hoip	2L	9699791	9700459	+
FBgn0283478	und	2L	9763369	9765338	+
FBgn0029174	Fkbp59	2L	9888005	9890119	+
FBgn0011584	Trp1	2L	10009381	10013170	+
FBgn0032191	CG5734	2L	10204757	10206961	-
FBgn0267821	da	2L	10388105	10393228	+
FBgn0015756	RpL9	2L	11002758	11004189	-
FBgn0032375	CG14932	2L	11789919	11791011	+
FBgn0020309	crol	2L	11794327	11809438	-
FBgn0032393	Nfs1	2L	11999654	12001244	+
FBgn0032400	CG6770	2L	12045343	12046118	-
FBgn0259176	bun	2L	12455540	12546611	-
FBgn0265262	Vha68-1	2L	13000770	13004107	-
FBgn0019890	Smg5	2L	13898828	13904661	-
FBgn0052971	CG32971	2L	14274821	14278002	+
FBgn0024183	vig	2L	15062931	15070316	-
FBgn0028862	dao	2L	15248879	15254715	+
FBgn0028852	CG15262	2L	15297808	15299367	+
FBgn0001981	esg	2L	15333866	15336138	+
FBgn0001994	crp	2L	16263556	16287730	-
FBgn0000307	chif	2L	16342430	16352628	-
FBgn0284256	bsf	2L	18449517	18454587	-
FBgn0032740	CG15172	2L	19022417	19023646	+
FBgn0010300	brat	2L	19133816	19179758	+
FBgn0032799	CG10166	2L	19525434	19526368	-
FBgn0005672	spi	2L	19567900	19577315	-
FBgn0011638	La	2L	20348393	20350012	-
FBgn0032897	CG9336	2L	20858695	20861014	+
FBgn0026577	CG8677	2L	21221312	21232059	+
FBgn0266580	Gp210	2R	5760862	5774324	+
FBgn0033191	CG1598	2R	7538232	7539696	-
FBgn0025469	slv	2R	8080559	8083357	-
FBgn0050373	CG30373	2R	8164000	8164869	-
FBgn0040777	CG14767	2R	8718017	8723839	-
FBgn0033351	AIMP1	2R	8927014	8928105	-
FBgn0011300	babo	2R	8952339	8962796	+
FBgn0033379	Mys45A	2R	9111505	9113951	-
FBgn0033413	prel	2R	9424087	9426107	+
FBgn0085436	Not1	2R	9566146	9579007	-
FBgn0033459	CG12744	2R	9874889	9876242	+
FBgn0011656	Mef2	2R	9913496	9958858	-
FBgn0003396	shn	2R	11159086	11217394	+
FBgn0021795	Tapdelta	2R	11370300	11371335	-
FBgn0033636	tou	2R	11577485	11616045	-
FBgn0033639	CG9003	2R	11641477	11651616	-
FBgn0033661	CG13185	2R	11867876	11885585	-
FBgn0033741	CG8545	2R	12468651	12471722	+
FBgn0033761	CG8778	2R	12651301	12652487	-
FBgn0086904	Nacalpha	2R	12759693	12760999	-
FBgn0010488	NAT1	2R	12915994	12923734	+
FBgn0033785	Sans	2R	12936891	12940412	+
FBgn0013733	shot	2R	13864237	13942110	-
FBgn0262739	AGO1	2R	13943387	13958089	-
FBgn0001220	Hsc70-5	2R	14252598	14256192	-
FBgn0033929	Tfb1	2R	14363048	14365473	+
FBgn0033960	CG10151	2R	14753337	14756288	-
FBgn0020767	Spred	2R	14759646	14769423	-
FBgn0015371	chn	2R	15115236	15144783	+
FBgn0004698	Xpc	2R	15311510	15318239	+
FBgn0022097	Vha36-1	2R	15541435	15542498	+
FBgn0265045	Strn-Mlck	2R	15946933	15989498	-
FBgn0034059	CG8320	2R	15992408	15993707	+
FBgn0034081	CG10731	2R	16148812	16149795	-
FBgn0034181	CG8963	2R	17016226	17019522	-
FBgn0265487	mbl	2R	17216549	17379376	+
FBgn0263029	CG43324	2R	17563606	17564351	+
FBgn0016701	Rab4	2R	17573462	17574979	+
FBgn0034259	P32	2R	17671309	17672640	-
FBgn0050122	CG30122	2R	18632328	18639270	-
FBgn0034411	CG18605	2R	18977514	18979279	+
FBgn0000578	ena	2R	19141632	19163705	+
FBgn0263391	hts	2R	19397032	19424903	-
FBgn0003435	sm	2R	19517864	19631508	-
FBgn0010411	RpS18	2R	20263979	20264848	+
FBgn0027529	tapas	2R	20319180	20325973	+
FBgn0034543	galla-1	2R	20670636	20673495	+
FBgn0050389	CG30389	2R	21148265	21160545	-
FBgn0003891	tud	2R	21183322	21192913	+
FBgn0020306	dom	2R	21323430	21341847	+
FBgn0010415	Sdc	2R	21392402	21481176	-
FBgn0010470	Fkbp14	2R	21487167	21497929	-
FBgn0010228	HmgZ	2R	21697488	21707861	-
FBgn0013272	Gp150	2R	22317662	22329416	+
FBgn0034728	rad50	2R	22421013	22425482	+
FBgn0034793	asrij	2R	22886398	22887578	+
FBgn0034822	RpL37b	2R	23100057	23100478	-
FBgn0034837	RpL22-like	2R	23246610	23247893	-
FBgn0034839	CG13540	2R	23270477	23271059	+
FBgn0003009	ord	2R	23271257	23275536	-
FBgn0050185	AIMP3	2R	23544024	23544901	+
FBgn0034879	Rrp4	2R	23555018	23556217	-
FBgn0016762	angel	2R	23694003	23695232	+
FBgn0034914	CG5554	2R	23845001	23847024	+
FBgn0004581	bgcn	2R	23853270	23858921	-
FBgn0025790	TBPH	2R	23859067	23862593	-
FBgn0011236	ken	2R	23870273	23877442	+
FBgn0266083	ocm	2R	24186703	24195290	+
FBgn0035001	Slik	2R	24392129	24402680	-
FBgn0086908	egg	2R	24775534	24779901	-
FBgn0085442	NKAIN	2R	24881570	24888615	+
FBgn0265434	zip	2R	24990570	25011965	-
FBgn0035106	rno	3L	187207	199762	-
FBgn0000541	E(bx)	3L	233926	246912	-
FBgn0004373	fwd	3L	305393	319884	-
FBgn0035142	Hipk	3L	543060	581099	+
FBgn0035162	Sf3b3	3L	826720	833385	-
FBgn0052479	Usp10	3L	871899	895313	+
FBgn0025682	scf	3L	1298672	1300389	+
FBgn0035213	CG2199	3L	1339460	1342403	-
FBgn0035246	CG13928	3L	1625791	1628377	-
FBgn0250789	alpha-Spec	3L	1778485	1795328	-
FBgn0035295	Cnb	3L	1947565	1950262	+
FBgn0035334	CG8993	3L	2372199	2372876	+
FBgn0010905	Spn	3L	2505245	2554292	-
FBgn0266918	CG32486	3L	3055908	3070839	-
FBgn0052278	CG32278	3L	3169286	3171767	+
FBgn0035423	eIF1	3L	3223341	3224650	+
FBgn0035424	Larp4B	3L	3224838	3236604	+
FBgn0026259	eIF5B	3L	3428658	3460977	-
FBgn0052264	CG32264	3L	3714826	3806459	-
FBgn0004875	enc	3L	3818679	3842326	+
FBgn0003943	Ubi-p63E	3L	3899259	3903184	-
FBgn0052259	CG32259	3L	4069369	4070281	+
FBgn0001257	ImpL2	3L	4224006	4236147	-
FBgn0035517	CG1265	3L	4254776	4256053	+
FBgn0035532	CG15014	3L	4321105	4322259	-
FBgn0262733	Src64B	3L	4592447	4626196	-
FBgn0035571	CG12493	3L	4752393	4753738	-
FBgn0052423	shep	3L	5155821	5277944	-
FBgn0035608	blanks	3L	5497523	5498958	-
FBgn0035617	l(3)psg2	3L	5583669	5590390	+
FBgn0260936	scny	3L	5769002	5776271	+
FBgn0283472	S6k	3L	5797549	5810931	-
FBgn0035688	fmt	3L	6164916	6173880	-
FBgn0020251	sfl	3L	6495680	6550104	+
FBgn0002926	ndl	3L	6593938	6603366	-
FBgn0261934	dikar	3L	6728800	6743164	-
FBgn0035727	CG10063	3L	6971579	6972467	-
FBgn0035770	pst	3L	7357275	7360263	-
FBgn0035842	CG7504	3L	8131429	8137498	-
FBgn0265089	eIF4E3	3L	8229224	8230568	+
FBgn0017429	CG5989	3L	8602411	8604149	-
FBgn0035944	CG5021	3L	8966829	8968171	+
FBgn0035955	CG5194	3L	9008624	9009838	-
FBgn0000116	Argk	3L	9048781	9066027	-
FBgn0011206	bol	3L	9097629	9134405	-
FBgn0011769	Fdx1	3L	9370195	9371238	-
FBgn0035987	Cpsf5	3L	9411038	9413835	+
FBgn0036072	CG6628	3L	10165809	10167023	-
FBgn0036134	FoxK	3L	11114169	11120783	-
FBgn0036196	CG11658	3L	11699496	11708553	-
FBgn0036224	Rpt4R	3L	11941912	11943485	+
FBgn0036337	AdenoK	3L	13019715	13022688	-
FBgn0036398	upSET	3L	14002127	14020148	+
FBgn0036451	CG9425	3L	14789935	14801089	+
FBgn0087035	AGO2	3L	15554113	15561042	+
FBgn0036534	DCP2	3L	15818734	15826423	-
FBgn0250814	UQCR-C2	3L	16584124	16586111	+
FBgn0260960	Baldspot	3L	16648442	16661615	-
FBgn0036668	Zcchc7	3L	16845386	16852350	+
FBgn0053051	CG33051	3L	17426286	17427130	-
FBgn0036730	qjt	3L	17479096	17480141	+
FBgn0036735	Edc3	3L	17525333	17529861	-
FBgn0259174	Nedd4	3L	17530081	17546660	+
FBgn0036809	CG12477	3L	18721893	18723272	-
FBgn0001078	ftz-f1	3L	18750607	18801309	-
FBgn0036980	RhoBTB	3L	20376242	20382398	+
FBgn0037007	CG5059	3L	20514598	20519393	-
FBgn0037141	DNApol-eta	3L	21938634	21941812	-
FBgn0000100	RpLP0	3L	22075867	22077487	+
FBgn0052451	SPoCk	3L	22749444	22787631	+
FBgn0037231	Vps24	3R	4307435	4310947	-
FBgn0037248	srl	3R	4422483	4429335	-
FBgn0263346	smash	3R	4659579	4712193	+
FBgn0026620	tacc	3R	4733654	4749056	-
FBgn0260794	ctrip	3R	4786284	4812096	-
FBgn0037305	CG12173	3R	5255444	5256681	-
FBgn0037344	CG2926	3R	5579301	5588380	-
FBgn0037363	Atg17	3R	5669713	5679930	+
FBgn0037391	CG2017	3R	5858083	5862405	-
FBgn0037442	gzl	3R	6382914	6388304	+
FBgn0264495	gpp	3R	6406855	6449274	+
FBgn0024912	agt	3R	6658806	6660100	-
FBgn0037549	CG7878	3R	8122725	8125273	+
FBgn0037637	IscU	3R	8822849	8824177	-
FBgn0010222	Nmdmc	3R	9042508	9050555	-
FBgn0261552	ps	3R	9417940	9455500	+
FBgn0003205	Ras85D	3R	9510561	9513067	-
FBgn0014023	mRpL47	3R	9514822	9515908	-
FBgn0037705	mura	3R	9535625	9551806	-
FBgn0037742	Rpt3R	3R	9754735	9756510	-
FBgn0037760	FBXO11	3R	9803486	9809368	-
FBgn0262104	CG42857	3R	9820514	9821191	-
FBgn0267336	Glut4EF	3R	9874681	9995364	+
FBgn0051477	ATPsynepsilonL	3R	10121773	10122320	+
FBgn0004889	tws	3R	10126129	10139772	-
FBgn0266717	Bruce	3R	10312039	10331353	-
FBgn0037810	sle	3R	10333115	10338265	+
FBgn0037873	SdhC	3R	11208887	11209849	-
FBgn0037902	CG5281	3R	11435850	11437523	+
FBgn0038043	CG17202	3R	12422768	12423606	+
FBgn0038108	CG7518	3R	12998089	13008404	+
FBgn0086371	poly	3R	13361816	13366910	-
FBgn0024555	flfl	3R	13683921	13693905	+
FBgn0038183	CG9286	3R	13780964	13782082	+
FBgn0038190	CG9926	3R	13949454	13951138	-
FBgn0086686	l(3)L1231	3R	14642672	14655716	-
FBgn0038311	CG14864	3R	15266684	15268538	-
FBgn0038326	CG5044	3R	15357229	15359263	+
FBgn0038342	B9d1	3R	15481906	15482904	+
FBgn0000246	c(3)G	3R	15789473	15792579	-
FBgn0027948	msps	3R	16050801	16060675	+
FBgn0250823	gish	3R	16272452	16304768	+
FBgn0259244	CG42342	3R	16502770	16571363	+
FBgn0285925	Fas1	3R	16625238	16639771	+
FBgn0038535	alt	3R	17673732	17682515	-
FBgn0038540	CG14321	3R	17733598	17734381	+
FBgn0038612	cona	3R	18385828	18386887	+
FBgn0261262	CG42613	3R	18929196	18978088	+
FBgn0267975	vib	3R	19215434	19226651	-
FBgn0262582	cic	3R	20252770	20303942	+
FBgn0038787	CG4360	3R	20324274	20328003	-
FBgn0015279	Pi3K92E	3R	20628972	20634732	-
FBgn0043012	AP-2sigma	3R	21269209	21270075	-
FBgn0283499	InR	3R	21570248	21619321	-
FBgn0264491	how	3R	22042191	22079321	+
FBgn0051163	SKIP	3R	22133830	22296126	+
FBgn0004395	unk	3R	23149653	23157862	-
FBgn0262975	cnc	3R	23185580	23226711	-
FBgn0004882	orb	3R	23260610	23280856	-
FBgn0013347	TfIIA-S	3R	23890388	23891060	-
FBgn0039129	RpS19b	3R	23932729	23933530	-
FBgn0039132	AP-1sigma	3R	23958651	23962555	+
FBgn0043884	mask	3R	24230562	24250248	+
FBgn0039209	REPTOR	3R	24557368	24582864	-
FBgn0039214	puf	3R	24635270	24650043	-
FBgn0039219	CG13630	3R	24717937	24719364	-
FBgn0039258	beta4GalT7	3R	25023256	25024482	+
FBgn0011336	Stt3B	3R	25066712	25069637	-
FBgn0046214	vig2	3R	25123373	25125619	+
FBgn0053494	CG33494	3R	25493481	25495161	-
FBgn0039349	Ssadh	3R	25624805	25626924	-
FBgn0039357	CG4743	3R	25679242	25680550	-
FBgn0039404	CG14543	3R	26056630	26057350	+
FBgn0029155	Men-b	3R	27151662	27157603	+
FBgn0027494	RpS10a	3R	27652760	27653363	+
FBgn0261618	larp	3R	28318162	28336440	-
FBgn0039581	Moca-cyp	3R	28340334	28345169	+
FBgn0039585	CG1894	3R	28484557	28486062	+
FBgn0039600	CG1646	3R	28812102	28817354	+
FBgn0039633	CG11873	3R	29063040	29108948	+
FBgn0039651	Cyt-c1L	3R	29202660	29204133	-
FBgn0086361	alph	3R	29591831	29617157	+
FBgn0266411	sima	3R	30058311	30121798	+
FBgn0022349	CG1910	3R	31747643	31751894	+
