# Supplementary material for: Transient chromatin decompaction at the start of D. melanogaster male embryonic germline development
Source: Life Sci Alliance. 2024 Jul 11;7(10):e202302401. doi: 10.26508/lsa.202302401 (PMC11239976; doi:10.26508/lsa.202302401)
Supplement: Supplementary file 5 [file LSA-2023-02401_TableS5.xlsx]

## Sheet: FGC1-MGC1
id	gene_short_name	chr	start	end	strand	baseMean	log2FoldChange	lfcSE	stat	pvalue	padj
FBgn0278608	Dsp1	X	16333612	16340624	+	12.2056	0.67399	0.0297273	22.6735	8.18297e-114	4.28624e-110
FBgn0086558	Ubi-p5E	X	6276876	6279647	-	3.18684	0.944723	0.0487803	19.3408	2.43601e-83	6.37992e-80
FBgn0029885	CG3224	X	6660552	6661462	-	4.65812	0.768022	0.0402001	19.096	2.72635e-81	4.7602e-78
FBgn0003277	RpII215	X	11562800	11570326	-	3.47718	0.798855	0.0428113	18.6427	1.44712e-77	1.895e-74
FBgn0030400	Pits	X	12569169	12583193	-	2.7579	0.86499	0.0478448	18.0532	7.44429e-73	7.79864e-70
FBgn0030311	CG11699	X	11570621	11571718	+	5.66685	0.6001	0.0337502	17.7776	1.0532e-70	9.19448e-68
FBgn0011837	Tis11	X	12659415	12682560	+	5.85038	0.761654	0.0438384	17.379	1.18997e-67	8.57544e-65
FBgn0285926	Imp	X	10787869	10824277	-	7.41677	0.686123	0.0394968	17.3735	1.30973e-67	8.57544e-65
FBgn0023526	CG2865	X	2278031	2293411	-	3.66732	0.974438	0.056509	17.2447	1.22713e-66	7.09006e-64
FBgn0265523	Smr	X	12684203	12742618	-	3.71616	0.802217	0.04651	17.239	1.35358e-66	7.09006e-64
FBgn0029860	CG15891	X	6294517	6295345	-	1.85835	0.911677	0.0532115	17.0824	2.00649e-65	9.55454e-63
FBgn0004656	fs(1)h	X	8037808	8061436	-	3.61305	0.757053	0.0444483	17.0216	5.67614e-65	2.47764e-62
FBgn0004647	N	X	3134870	3172221	+	3.03367	0.816402	0.0481806	16.932	2.61324e-64	1.05294e-61
FBgn0002590	RpS5a	X	17143588	17148264	-	17.9507	0.341736	0.0203838	16.7653	4.37928e-63	1.63848e-60
FBgn0031040	CG14210	X	19616196	19616825	+	3.32837	0.711292	0.0434549	16.3571	3.86924e-60	1.35114e-57
FBgn0040389	mRpL14	X	2343997	2344649	-	2.38024	0.795411	0.0487382	16.2957	1.058e-59	3.46363e-57
FBgn0266019	rudhira	X	11816898	11837460	+	3.26756	0.759397	0.0468343	16.2038	4.73788e-59	1.45983e-56
FBgn0027334	l(1)G0004	X	20391447	20392401	+	2.45519	0.803715	0.0507918	15.8031	2.96143e-56	8.61776e-54
FBgn0261793	Trf2	X	8409272	8433011	+	14.0027	0.40699	0.025795	15.7783	4.38647e-56	1.20928e-53
FBgn0040890	ksh	X	19494420	19494992	-	1.80458	0.827504	0.0538261	15.3389	4.20171e-53	1.10043e-50
FBgn0023519	mRpL16	X	1890256	1891482	+	2.78932	0.668188	0.0438195	15.2362	2.03331e-52	5.07166e-50
FBgn0030786	mRpL22	X	16783933	16785092	+	1.39336	0.929632	0.0620879	14.9186	2.49374e-50	5.93738e-48
FBgn0263987	spoon	X	5412386	5420867	-	2.95044	0.661121	0.0450918	14.6514	1.31927e-48	3.0045e-46
FBgn0044030	mRpS14	X	19479382	19480238	-	3.18053	0.626121	0.0431707	14.4965	1.27523e-47	2.78319e-45
FBgn0262534	CG43088	X	14702358	14703654	+	1.5136	0.912879	0.0630934	14.4298	3.36052e-47	7.04096e-45
FBgn0004432	Cyp1	X	16317673	16320370	-	34.8972	0.286292	0.0198839	14.3988	5.26641e-47	1.06098e-44
FBgn0030834	CG8675	X	17248372	17249502	-	2.17096	0.725944	0.0504217	14.3796	6.947e-47	1.34772e-44
FBgn0001105	Gbeta13F	X	15860115	15866175	+	10.384	0.437829	0.030553	14.3327	1.36769e-46	2.55857e-44
FBgn0030433	mRpL49	X	12907105	12907942	+	2.14024	0.71811	0.0504014	14.2299	5.97294e-46	1.07884e-43
FBgn0029878	Pat1	X	6590776	6596954	+	1.85606	0.800518	0.057083	14.0015	1.52622e-44	2.66477e-42
FBgn0003517	sta	X	1481797	1483413	-	29.1421	0.290459	0.0209462	13.8667	1.00789e-43	1.703e-41
FBgn0030520	Pdcd4	X	13745577	13755406	-	15.7815	0.392	0.028594	13.7111	8.71114e-43	1.4259e-40
FBgn0004924	Top1	X	15319479	15328029	+	5.06729	0.531283	0.0388444	13.6776	1.38252e-42	2.19443e-40
FBgn0000499	dsh	X	11355881	11358724	+	1.90874	0.755091	0.0557312	13.5306	1.03231e-41	1.59037e-39
FBgn0052672	Atg8a	X	10764878	10768338	-	7.59358	0.473342	0.0351728	13.4606	2.66565e-41	3.98933e-39
FBgn0262976	lawc	X	8408008	8411658	-	1.06246	0.999214	0.0754567	13.2054	8.16539e-40	1.18806e-37
FBgn0029868	ND-B16.6	X	6349016	6350401	-	6.14846	0.425383	0.0322421	13.1937	9.5414e-40	1.35075e-37
FBgn0029888	ND-ASHI	X	6677262	6679118	-	3.66671	0.519113	0.0396672	13.0841	4.05678e-39	5.59195e-37
FBgn0002723	Met	X	11616124	11621280	+	1.293	0.806049	0.062037	12.9558	2.17749e-38	2.92453e-36
FBgn0026879	CG13364	X	624757	625203	-	12.0529	0.327862	0.0255138	12.8515	8.431e-38	1.10404e-35
FBgn0040899	CG17776	X	2184725	2185258	+	2.76841	0.586228	0.045834	12.7845	2.00259e-37	2.55843e-35
FBgn0266710	hog	X	14718273	14718942	-	1.34618	0.817659	0.0640562	12.7347	3.79482e-37	4.73268e-35
FBgn0052767	CG32767	X	5071027	5084768	-	1.81879	0.703886	0.055367	12.6974	6.11359e-37	7.44721e-35
FBgn0000711	flw	X	10385960	10409817	+	3.74227	0.557216	0.0439765	12.6709	8.57668e-37	1.02101e-34
FBgn0030611	CG15027	X	15085159	15085827	-	1.34143	0.800981	0.0631218	12.658	1.01064e-36	1.17638e-34
FBgn0261609	eIF2alpha	X	16445176	16446993	-	3.14164	0.526878	0.0417616	12.6122	1.80775e-36	2.05847e-34
FBgn0040235	c12.1	X	9317915	9319223	-	2.73861	0.575405	0.0456833	12.5904	2.38397e-36	2.65685e-34
FBgn0030630	CG12608	X	15342857	15344625	-	2.23464	0.617322	0.0490017	12.5884	2.4446e-36	2.66767e-34
FBgn0030584	CG14407	X	14837471	14838198	-	2.55574	0.574708	0.0457115	12.5652	3.28051e-36	3.50679e-34
FBgn0261811	pico	X	19830215	19852059	-	1.12605	0.848064	0.0675462	12.5148	6.198e-36	6.49302e-34
FBgn0052708	CG32708	X	9085932	9086864	+	1.47465	0.742329	0.0592842	12.4966	7.78914e-36	7.99991e-34
FBgn0030035	PIG-T	X	8404535	8407263	-	2.32309	0.618463	0.0498476	12.3995	2.63017e-35	2.63705e-33
FBgn0029687	Vap33	X	3948975	3955442	+	11.8233	0.322863	0.0260436	12.3983	2.66827e-35	2.63705e-33
FBgn0015379	dod	X	21345358	21346858	+	3.17548	0.51283	0.0415284	12.3452	5.16813e-35	5.01309e-33
FBgn0030605	ND-B18	X	15063733	15064926	+	4.1514	0.456487	0.0371122	12.2991	9.15607e-35	8.71991e-33
FBgn0029897	RpL17	X	6741537	6744238	-	39.605	0.157974	0.0129082	12.2384	1.93935e-34	1.81398e-32
FBgn0030853	ND-24	X	17632089	17633509	+	2.97162	0.519221	0.0427594	12.139	6.5652e-34	6.03307e-32
FBgn0001404	egh	X	2588503	2599111	+	1.68808	0.681569	0.0562635	12.0989	1.07101e-33	9.67231e-32
FBgn0260747	Chchd2	X	17149001	17150647	+	2.43713	0.621133	0.0515911	12.034	2.3535e-33	2.08943e-31
FBgn0030610	CG9065	X	15084029	15084699	-	1.36	0.740016	0.061386	12.0311	2.43804e-33	2.12841e-31
FBgn0030292	CG11752	X	11349998	11350474	+	2.73811	0.523776	0.0436161	12.0042	3.37643e-33	2.89931e-31
FBgn0030718	ND-20	X	15985473	15986808	-	2.95583	0.519988	0.0433799	11.9832	4.35265e-33	3.67729e-31
FBgn0030352	sicily	X	11891732	11893745	+	1.19745	0.778536	0.0653575	11.8814	1.47793e-32	1.22879e-30
FBgn0011760	ctp	X	4687800	4702034	+	18.7868	0.297128	0.0250398	11.8679	1.73686e-32	1.42151e-30
FBgn0026090	CG14812	X	1857889	1858971	-	2.50993	0.547419	0.0461365	11.8595	1.92142e-32	1.54837e-30
FBgn0026089	CG14817	X	1876294	1877270	-	1.32685	0.724313	0.0610027	11.8481	2.20085e-32	1.74225e-30
FBgn0030306	Spase25	X	11485250	11486566	+	1.66497	0.679752	0.0573102	11.8471	2.22854e-32	1.74225e-30
FBgn0030790	CG4768	X	16792119	16797742	+	0.941727	0.844217	0.0713586	11.7879	4.50588e-32	3.47085e-30
FBgn0015794	Rab18	X	5670827	5671812	-	0.792297	0.872025	0.0737473	11.7798	4.96289e-32	3.71366e-30
FBgn0030733	UQCR-14	X	16286288	16286988	+	10.6595	0.302357	0.0256683	11.7799	4.95646e-32	3.71366e-30
FBgn0030196	Psf3	X	10383353	10385861	-	1.1667	0.770364	0.0652571	11.7746	5.279e-32	3.89456e-30
FBgn0024986	CG3719	X	1378885	1380480	-	1.57692	0.680846	0.0582891	11.6649	1.92563e-31	1.40089e-29
FBgn0029629	eIF3g1	X	2609247	2610336	-	5.9732	0.349842	0.0301486	11.6038	3.94258e-31	2.82893e-29
FBgn0030529	Clic	X	13812971	13822307	-	1.36831	0.706496	0.0611887	11.5249	9.87977e-31	6.99327e-29
FBgn0020255	Ran	X	11144852	11148716	-	13.2572	0.302561	0.0263088	11.5017	1.29307e-30	9.03078e-29
FBgn0015818	Spx	X	6255822	6257596	+	1.75039	0.644107	0.0561659	11.4571	2.16555e-30	1.49252e-28
FBgn0014026	RpL7A	X	6530897	6533348	-	34.1179	0.164072	0.0143597	11.426	3.09903e-30	2.10815e-28
FBgn0030480	Tim9a	X	13385210	13385893	+	6.80573	0.355748	0.0314316	11.3189	1.05742e-29	7.10098e-28
FBgn0029785	RpL35	X	5672401	5673547	+	37.0076	0.1408	0.0124646	11.2961	1.37192e-29	9.09636e-28
FBgn0040931	CG9034	X	9159514	9160052	-	4.35794	0.407708	0.0362838	11.2364	2.70235e-29	1.76937e-27
FBgn0031050	Arp10	X	19644531	19646176	-	0.827553	0.817952	0.0729235	11.1788	5.17732e-29	3.348e-27
FBgn0030616	RpL37a	X	15137870	15139367	-	56.4623	0.113632	0.0101846	11.1573	6.59994e-29	4.21591e-27
FBgn0053181	CG33181	X	8489348	8517029	+	2.26893	0.583383	0.0523102	11.148	7.31941e-29	4.61917e-27
FBgn0030501	BthD	X	13612131	13613228	+	4.10086	0.436035	0.0391392	11.141	7.9195e-29	4.93837e-27
FBgn0263005	CG43313	X	13095571	13112462	-	1.1511	0.731261	0.0658655	11.0779	1.60599e-28	9.78161e-27
FBgn0266000	CG44774	X	4926664	4938105	-	2.19803	0.547651	0.0494072	11.0787	1.59237e-28	9.78161e-27
FBgn0030364	Lsm12a	X	12018640	12020719	+	2.92382	0.489922	0.0443767	11.0379	2.50777e-28	1.50985e-26
FBgn0030406	CG1463	X	12609977	12611667	-	0.894021	0.793673	0.0717082	11.0349	2.59307e-28	1.54346e-26
FBgn0025111	Ant2	X	10778954	10786907	-	1.1341	0.831772	0.0753056	11.0272	2.82515e-28	1.66271e-26
FBgn0030366	Usp7	X	12022837	12029032	-	6.44144	0.386549	0.0351552	10.9963	3.98243e-28	2.31778e-26
FBgn0262656	Myc	X	3373159	3391697	+	5.33775	0.481717	0.0438644	10.9837	4.57909e-28	2.6071e-26
FBgn0028342	ATPsyndelta	X	10212970	10217393	+	9.15633	0.276283	0.0251538	10.9841	4.55872e-28	2.6071e-26
FBgn0030266	CG11122	X	11112395	11124726	-	1.2934	0.689336	0.0626662	10.9819	4.66781e-28	2.62903e-26
FBgn0261791	SNRPG	X	16639810	16640419	-	11.9532	0.265445	0.0241943	10.9721	5.20597e-28	2.90094e-26
FBgn0015245	Hsp60A	X	11108482	11112308	+	4.33086	0.406506	0.0372282	10.9189	9.36227e-28	5.16206e-26
FBgn0030294	Pa1	X	11359236	11360929	+	4.82051	0.413147	0.0379382	10.8914	1.26702e-27	6.91318e-26
FBgn0285910	VhaAC39-1	X	3880748	3882967	+	0.938485	0.777947	0.0712564	10.886	1.34397e-27	7.25744e-26
FBgn0040907	mRpL33	X	4321764	4322231	-	4.25963	0.414937	0.0381364	10.8804	1.42945e-27	7.64024e-26
FBgn0013432	bcn92	X	2148463	2149647	-	1.63472	0.616798	0.0567063	10.8669	1.65753e-27	8.76986e-26
FBgn0000117	arm	X	1891401	1900646	-	2.55764	0.510483	0.0470606	10.845	2.10599e-27	1.10312e-25
FBgn0029709	CHOp24	X	4540908	4542506	+	1.65819	0.606119	0.0559983	10.8138	2.96043e-27	1.53532e-25
FBgn0029800	lin-52	X	5753390	5754958	-	0.857548	0.765066	0.0706663	10.7921	3.7518e-27	1.92666e-25
FBgn0029801	CG15771	X	5755574	5759751	+	1.38934	0.643395	0.059611	10.7774	4.40033e-27	2.23776e-25
FBgn0040650	CG15456	X	20426431	20427042	-	0.932738	0.760243	0.0704864	10.756	5.55393e-27	2.79726e-25
FBgn0283657	Tlk	X	3720007	3789770	+	2.88784	0.503363	0.0468899	10.7331	7.11937e-27	3.55155e-25
FBgn0030007	alpha-PheRS	X	8143904	8145602	-	1.12592	0.701786	0.0652783	10.7276	7.55641e-27	3.73401e-25
FBgn0000259	CkIIbeta	X	11792533	11801587	+	2.4633	0.512831	0.0478015	10.725	7.77291e-27	3.80509e-25
FBgn0027291	Idh3a	X	19518428	19521810	-	1.00354	0.724813	0.0674469	10.718	8.3838e-27	4.06614e-25
FBgn0029718	mRpL30	X	4647871	4648646	+	2.91872	0.482303	0.0450546	10.7038	9.76713e-27	4.6936e-25
FBgn0030067	Rbm13	X	8901699	8903761	+	2.16447	0.567244	0.053328	10.6333	2.08502e-26	9.92847e-25
FBgn0025638	Roc1a	X	647304	648597	+	9.34161	0.277008	0.0261101	10.6099	2.68003e-26	1.26468e-24
FBgn0026749	Yippee	X	13385914	13387417	-	1.35041	0.659784	0.0621093	10.6085	2.72098e-26	1.27254e-24
FBgn0005411	U2af50	X	16356696	16359039	-	1.75792	0.613847	0.0579395	10.5883	3.37753e-26	1.56562e-24
FBgn0266848	wap	X	22451445	22455422	-	0.819617	0.799473	0.0755657	10.5533	4.90193e-26	2.25231e-24
FBgn0262734	eIF4H1	X	16448665	16454972	+	3.33879	0.42664	0.040438	10.5492	5.12288e-26	2.33336e-24
FBgn0029502	Coq7	X	6771225	6773039	+	1.37316	0.628028	0.0594872	10.5433	5.45718e-26	2.4642e-24
FBgn0030753	rngo	X	16441433	16445367	+	1.95376	0.571675	0.0542967	10.5235	6.7294e-26	3.0127e-24
FBgn0000617	e(y)1	X	17842161	17843348	+	1.93727	0.564835	0.0538802	10.4785	1.08397e-25	4.81174e-24
FBgn0030061	CG1785	X	8714936	8717065	+	1.66657	0.596826	0.0571312	10.4388	1.64886e-25	7.25775e-24
FBgn0029665	CG14270	X	3484605	3485378	-	1.81659	0.548321	0.0525135	10.4342	1.73032e-25	7.55283e-24
FBgn0028969	deltaCOP	X	1859141	1861790	-	1.39995	0.633067	0.0606133	10.4322	1.76753e-25	7.58879e-24
FBgn0029714	CG3527	X	4551973	4553006	+	1.87495	0.583303	0.0558801	10.4326	1.75968e-25	7.58879e-24
FBgn0025629	CG4045	X	2074795	2075900	-	0.991363	0.712763	0.0683077	10.4105	2.22085e-25	9.45757e-24
FBgn0030744	CG9992	X	16381954	16384908	-	0.701724	0.816132	0.078353	10.4081	2.27641e-25	9.616e-24
FBgn0030241	feo	X	10852446	10854869	-	3.19042	0.60479	0.0581807	10.4001	2.47782e-25	1.03831e-23
FBgn0026375	RhoGAPp190	X	17639147	17652562	-	1.1334	0.680751	0.0655632	10.3625	3.67128e-25	1.5262e-23
FBgn0014868	Ost48	X	9156929	9158515	-	3.58036	0.41089	0.0396693	10.3575	3.87018e-25	1.59622e-23
FBgn0250874	ttm50	X	2730077	2732190	-	0.774703	0.777937	0.0754642	10.2827	8.43429e-25	3.4418e-23
FBgn0040066	wds	X	2585980	2588217	+	1.76142	0.580971	0.0564685	10.2822	8.47638e-25	3.4418e-23
FBgn0030276	Dlic	X	11154421	11164670	+	1.16479	0.666505	0.0648633	10.2573	1.09727e-24	4.42115e-23
FBgn0029524	CG3176	X	481862	482768	+	2.0438	0.565671	0.0552211	10.242	1.28606e-24	5.14226e-23
FBgn0029818	GAA1	X	5870841	5873357	-	0.725474	0.776319	0.0758611	10.21	1.78787e-24	7.09458e-23
FBgn0030703	MSBP	X	15887567	15890109	-	1.20168	0.64915	0.0635771	10.1936	2.11859e-24	8.34376e-23
FBgn0030063	CG1789	X	8720520	8721503	+	1.47735	0.611272	0.059916	10.1924	2.14364e-24	8.3794e-23
FBgn0054015	CG34015	X	16447568	16448302	-	0.861533	0.756376	0.0741866	10.1728	2.62322e-24	1.01781e-22
FBgn0040918	schlank	X	6257668	6267228	-	1.7127	0.559793	0.055149	10.1435	3.5411e-24	1.36384e-22
FBgn0024364	CG11417	X	1354014	1356473	+	1.94149	0.556108	0.0549034	10.1243	4.31221e-24	1.64871e-22
FBgn0002579	RpL36	X	628338	629483	-	44.9054	0.114804	0.0113503	10.1147	4.75694e-24	1.80557e-22
FBgn0030552	mRpL38	X	14226289	14227949	+	0.72616	0.776341	0.0769732	10.0678	7.6684e-24	2.88972e-22
FBgn0041210	HDAC4	X	13262687	13285632	-	1.31619	0.628992	0.0624164	10.0649	7.89419e-24	2.95355e-22
FBgn0030136	RpS28b	X	9554623	9555661	+	40.3481	0.119194	0.0119094	10.0084	1.3995e-23	5.19898e-22
FBgn0031008	CG8010	X	19266656	19268896	-	0.934893	0.699433	0.0697449	10.0049	1.45103e-23	5.35245e-22
FBgn0031020	Naa15-16	X	19479984	19484643	+	1.04646	0.661772	0.0660568	9.99843	1.5483e-23	5.67131e-22
FBgn0013720	pck	X	1470666	1472325	+	1.07766	0.665776	0.0665838	9.98169	1.83324e-23	6.6684e-22
FBgn0031021	ND-18	X	19492421	19493337	+	2.48338	0.451968	0.0453323	9.96771	2.11031e-23	7.6233e-22
FBgn0030321	CG1703	X	11611927	11615128	+	2.2678	0.504228	0.0505818	9.96636	2.13917e-23	7.67462e-22
FBgn0029882	CG3226	X	6653113	6654248	-	1.44326	0.605494	0.0607414	9.95857	2.31362e-23	8.24404e-22
FBgn0026144	CBP	X	7337352	7342731	+	1.91508	0.554482	0.0559375	9.90905	3.80258e-23	1.3458e-21
FBgn0025800	Smox	X	8137041	8142279	-	1.54171	0.573945	0.0585565	9.79409	1.19362e-22	4.19611e-21
FBgn0030854	CG8289	X	17633691	17636044	-	3.02412	0.454107	0.0466998	9.72565	2.344e-22	8.18524e-21
FBgn0029594	CG14806	X	1880282	1881432	+	1.71287	0.535403	0.055185	9.69653	3.11914e-22	1.08199e-20
FBgn0030669	CG9240	X	15700172	15701259	-	2.03783	0.47744	0.0496451	9.61354	7.00935e-22	2.41546e-20
FBgn0030572	mRpS25	X	14582136	14582982	-	0.74443	0.729007	0.0757194	9.6071	7.46207e-22	2.55466e-20
FBgn0026873	MED18	X	1865909	1866887	+	1.71462	0.539936	0.0562075	9.60187	7.8508e-22	2.67029e-20
FBgn0030088	Arfrp1	X	9107069	9108354	+	0.530569	0.787608	0.0825551	9.5797	9.73305e-22	3.28914e-20
FBgn0030802	DENR	X	16885546	16886560	-	1.7999	0.560391	0.0586199	9.55703	1.21184e-21	4.06898e-20
FBgn0015288	RpL22	X	762560	765130	-	32.335	0.131068	0.0137479	9.53368	1.51801e-21	5.06456e-20
FBgn0025637	SkpA	X	656114	657899	+	2.35182	0.463629	0.0487656	9.50586	1.98398e-21	6.57728e-20
FBgn0085478	Zdhhc8	X	9324508	9356227	-	0.692507	0.731602	0.076877	9.50116	2.07571e-21	6.8381e-20
FBgn0031118	RhoGAP19D	X	20469955	20510694	-	1.15466	0.629697	0.0665653	9.44864	3.43255e-21	1.12373e-19
FBgn0031003	CG7889	X	19243631	19245224	+	0.607086	0.767352	0.081445	9.43596	3.87446e-21	1.26052e-19
FBgn0030792	CG4789	X	16800930	16802000	+	1.22409	0.607812	0.0644319	9.42344	4.36526e-21	1.41143e-19
FBgn0028686	Rpt3	X	11125101	11126785	+	4.81557	0.339592	0.0362269	9.37476	6.93339e-21	2.22804e-19
FBgn0285947	RpS10b	X	19598031	19599806	+	39.1181	0.120422	0.0128756	9.35282	8.53439e-21	2.7258e-19
FBgn0023521	CG3587	X	1940307	1941536	+	0.69909	0.728025	0.077763	9.34692	9.02358e-21	2.86458e-19
FBgn0030049	Trf4-1	X	8560322	8570159	+	0.538278	0.778193	0.083832	9.31476	1.22227e-20	3.85678e-19
FBgn0031047	Rcd-1	X	19638767	19640746	+	2.79191	0.426932	0.0458388	9.31358	1.23592e-20	3.8765e-19
FBgn0030892	CG7206	X	18088725	18090509	-	0.79336	0.691472	0.074181	9.3023	1.3744e-20	4.28519e-19
FBgn0052706	CG32706	X	9087129	9088073	+	1.47527	0.558623	0.0601561	9.28089	1.6807e-20	5.20917e-19
FBgn0000042	Act5C	X	5900861	5905399	+	22.6842	0.255904	0.0275985	9.27388	1.79491e-20	5.53043e-19
FBgn0030269	CDK2AP1	X	11137859	11139689	+	2.22062	0.469082	0.0507438	9.2426	2.40582e-20	7.36941e-19
FBgn0029853	CG3781	X	6261169	6262119	+	0.556909	0.759577	0.0825867	9.22802	2.75682e-20	8.39548e-19
FBgn0010391	Gtp-bp	X	11126877	11129087	-	1.0513	0.618242	0.0669501	9.22124	2.93696e-20	8.89237e-19
FBgn0024362	Naa30A	X	1342106	1344770	+	0.64817	0.727981	0.0790956	9.19908	3.61024e-20	1.08681e-18
FBgn0027359	Tim8	X	11368445	11369283	+	5.33403	0.321507	0.0350015	9.18658	4.05532e-20	1.21381e-18
FBgn0030177	CG2972	X	10083154	10085050	+	0.714114	0.708229	0.077277	9.15199	5.58938e-20	1.66348e-18
FBgn0023527	CG3071	X	2262837	2264825	+	1.16697	0.614428	0.0672164	9.13218	6.71366e-20	1.98679e-18
FBgn0003371	sgg	X	2633952	2679553	+	2.5512	0.43491	0.04767	9.12283	7.31892e-20	2.15374e-18
FBgn0010198	RpS15Aa	X	13335637	13337705	-	27.3935	0.138042	0.0151683	9.10077	8.96898e-20	2.62455e-18
FBgn0030505	NFAT	X	13624745	13664568	+	0.662241	0.752665	0.0829703	9.07797	1.10616e-19	3.21892e-18
FBgn0030788	Sap30	X	16787283	16789644	+	2.32414	0.462631	0.0510852	9.05654	1.34658e-19	3.8969e-18
FBgn0024983	CG4293	X	527941	530291	-	1.04071	0.60178	0.0667259	9.00632	2.13093e-19	6.13286e-18
FBgn0029891	Pink1	X	6683798	6687302	+	0.944103	0.626054	0.0694435	9.00083	2.24012e-19	6.41189e-18
FBgn0000163	baz	X	17160006	17200728	+	0.907465	0.640412	0.0710526	8.9977	2.30504e-19	6.56185e-18
FBgn0026076	UBL3	X	15849731	15853175	-	0.978845	0.626909	0.0698166	8.9663	3.06641e-19	8.6821e-18
FBgn0031061	CG14232	X	19701927	19704259	-	0.656142	0.710803	0.0793058	8.95964	3.25739e-19	9.17324e-18
FBgn0259789	zld	X	19766465	19783548	-	0.722099	0.712456	0.0800915	8.8961	5.78433e-19	1.62023e-17
FBgn0030692	mRpS30	X	15786047	15788288	+	1.25786	0.561435	0.063198	8.87625	6.91553e-19	1.92678e-17
FBgn0040285	Scamp	X	15446179	15449883	-	0.979425	0.613424	0.0690779	8.86707	7.50935e-19	2.08116e-17
FBgn0030686	mRpL3	X	15761248	15762663	+	0.795468	0.660943	0.0744845	8.85862	8.10074e-19	2.23325e-17
FBgn0003514	sqh	X	6223061	6225140	-	3.48717	0.384948	0.0435281	8.84575	9.09176e-19	2.49333e-17
FBgn0000377	crn	X	2247594	2249983	-	1.02571	0.592443	0.0669682	8.8346	1.00455e-18	2.74054e-17
FBgn0029133	REG	X	13212325	13214408	+	4.60754	0.315474	0.0357479	8.82542	1.09049e-18	2.95957e-17
FBgn0030679	CG8206	X	15739230	15740417	+	0.535484	0.735574	0.0836266	8.82402	1.10423e-18	2.98143e-17
FBgn0027329	CCT6	X	15746648	15748971	+	3.2282	0.400056	0.045366	8.81872	1.15775e-18	3.10988e-17
FBgn0052666	Drak	X	11493135	11555045	+	0.499961	0.730438	0.0832352	8.81386	1.20914e-18	3.23136e-17
FBgn0259722	CG42376	X	254876	255524	+	0.716559	0.689658	0.0781874	8.81079	1.24271e-18	3.30423e-17
FBgn0025463	Bap60	X	13157445	13159508	-	2.92733	0.447064	0.0507749	8.80797	1.27432e-18	3.37116e-17
FBgn0030025	CG2147	X	8240684	8241483	+	1.85759	0.474307	0.0538476	8.80619	1.29476e-18	3.40803e-17
FBgn0030878	CG6769	X	17861002	17862775	+	0.688937	0.685558	0.0779488	8.78606	1.54895e-18	4.0567e-17
FBgn0029857	wuho	X	6288100	6289562	+	0.626274	0.701959	0.0799907	8.77353	1.73147e-18	4.51217e-17
FBgn0030418	CG4004	X	12744212	12749785	+	2.21653	0.495887	0.0565842	8.76873	1.807e-18	4.68567e-17
FBgn0043903	dome	X	19676061	19683518	-	1.05935	0.603172	0.0690758	8.7224	2.72368e-18	7.02791e-17
FBgn0030086	CCT2	X	9089513	9092826	+	1.33601	0.525295	0.0602706	8.70904	3.06462e-18	7.86887e-17
FBgn0029887	CG3198	X	6668539	6673973	-	2.41338	0.409638	0.0472723	8.66474	4.52535e-18	1.15628e-16
FBgn0030671	CG8134	X	15704125	15705806	+	0.469242	0.729615	0.085117	8.62261	6.5443e-18	1.65599e-16
FBgn0052626	AMPdeam	X	13830741	13845866	-	2.17805	0.446272	0.0517495	8.62295	6.52528e-18	1.65599e-16
FBgn0027087	HisRS	X	18515428	18520445	+	1.24112	0.532252	0.0617223	8.61605	6.93042e-18	1.74527e-16
FBgn0016041	Tom40	X	7736893	7739978	+	1.2979	0.525243	0.0609197	8.61533	6.97407e-18	1.74785e-16
FBgn0266570	NO66	X	4319438	4321745	+	0.697869	0.659929	0.0765067	8.61251	7.14809e-18	1.78294e-16
FBgn0259168	mnb	X	17862697	17887222	-	4.85622	0.341068	0.0396644	8.6001	7.96492e-18	1.97726e-16
FBgn0030101	CG12118	X	9194750	9196414	-	0.536416	0.708572	0.0827551	8.58868	8.79708e-18	2.17354e-16
FBgn0029937	CG8300	X	7104885	7106345	+	0.925507	0.603003	0.0701352	8.58582	9.01899e-18	2.21791e-16
FBgn0264090	CG43759	X	18930335	19028629	+	0.825951	0.623788	0.073236	8.50452	1.82347e-17	4.46325e-16
FBgn0031092	CG9577	X	20166673	20168080	+	0.943749	0.58184	0.0683396	8.50213	1.86141e-17	4.53492e-16
FBgn0026666	MagR	X	15734270	15735780	+	0.526717	0.714423	0.0846216	8.48244	2.20525e-17	5.34774e-16
FBgn0030789	Rrp45	X	16789405	16791266	-	0.720822	0.653831	0.0770861	8.47162	2.42011e-17	5.84172e-16
FBgn0030328	Amun	X	11710120	11715565	-	1.62995	0.472547	0.0558076	8.46409	2.58166e-17	6.2031e-16
FBgn0031190	CG12576	X	22474851	22482357	-	0.84697	0.611317	0.0721661	8.45843	2.71e-17	6.48173e-16
FBgn0011661	Moe	X	8873012	8898332	-	1.20166	0.541342	0.0640542	8.44414	3.06298e-17	7.29268e-16
FBgn0039943	CG17168	X	23082738	23084576	+	0.780665	0.636159	0.0755352	8.41193	4.03307e-17	9.55893e-16
FBgn0030996	CG14194	X	19193555	19196037	+	1.36795	0.508441	0.0604311	8.40932	4.1238e-17	9.72994e-16
FBgn0030479	Rbp1-like	X	13380166	13384877	-	0.761508	0.626889	0.0745616	8.39521	4.6505e-17	1.09235e-15
FBgn0030502	tth	X	13613193	13616586	-	0.709327	0.65979	0.0787517	8.37199	5.66532e-17	1.32477e-15
FBgn0015024	CkIalpha	X	12653626	12657834	+	1.05437	0.563453	0.0675008	8.33914	7.48333e-17	1.73441e-15
FBgn0001491	l(1)10Bb	X	11324294	11325308	-	2.74408	0.397908	0.0477148	8.33952	7.45938e-17	1.73441e-15
FBgn0029941	CG1677	X	7281089	7405797	-	2.2007	0.435797	0.0522795	8.33667	7.64143e-17	1.76325e-15
FBgn0040394	CG16903	X	2078343	2080405	-	0.816879	0.619552	0.0742492	8.3333	7.86219e-17	1.80593e-15
FBgn0014455	Ahcy	X	15450261	15453167	+	1.51547	0.470409	0.0564245	8.3328	7.89535e-17	1.80593e-15
FBgn0030521	CtsB1	X	13779847	13782170	-	0.994484	0.56414	0.067827	8.30781	9.74835e-17	2.22008e-15
FBgn0052772	CG32772	X	4909102	4915161	+	0.653611	0.660015	0.0795534	8.29635	1.07358e-16	2.43438e-15
FBgn0030943	Nup35	X	18648182	18649489	+	1.55786	0.499534	0.0602038	8.29528	1.08333e-16	2.44589e-15
FBgn0004856	Bx42	X	9103870	9106604	-	2.18606	0.436749	0.0526881	8.29065	1.12629e-16	2.53198e-15
FBgn0026181	Rok	X	16624012	16637414	-	1.19965	0.530359	0.0640446	8.27464	1.28842e-16	2.88408e-15
FBgn0000618	e(y)2	X	11576118	11576620	-	0.511207	0.695135	0.0846303	8.24879	1.60009e-16	3.56649e-15
FBgn0030801	Rcp	X	16884581	16886612	+	0.569885	0.675403	0.0824387	8.21316	2.15442e-16	4.78171e-15
FBgn0025743	mbt	X	16610685	16614856	+	1.11531	0.544656	0.066336	8.20432	2.31907e-16	5.12543e-15
FBgn0027084	LysRS	X	9606363	9608884	-	1.77091	0.441325	0.0538011	8.20074	2.38908e-16	5.25798e-15
FBgn0027259	Kmn1	X	11571383	11572442	-	0.533745	0.67544	0.0827069	8.18816	2.65241e-16	5.81311e-15
FBgn0030350	SelG	X	11887284	11888240	+	1.11402	0.534247	0.0653159	8.17294	3.00954e-16	6.56832e-15
FBgn0052598	betaNACtes6	X	14316130	14317150	-	0.525284	0.785552	0.0967169	8.17206	3.03156e-16	6.58893e-15
FBgn0030874	Spt7	X	17850460	17851889	+	1.40083	0.491402	0.0603726	8.13651	4.06821e-16	8.8055e-15
FBgn0015527	peng	X	21346503	21349843	-	1.08535	0.536416	0.0659039	8.13235	4.21035e-16	9.07565e-15
FBgn0029833	MCTS1	X	6037892	6039576	+	1.58777	0.460152	0.0567486	8.10602	5.2306e-16	1.12286e-14
FBgn0054031	CG34031	3L	23174446	23185750	+	0.704758	-0.652182	0.0804696	-8.07733	6.62016e-16	1.41536e-14
FBgn0023529	CG2918	X	2271008	2275068	-	1.11334	0.518531	0.0643652	8.04925	8.32998e-16	1.77368e-14
FBgn0030365	Tango4	X	12021068	12022746	+	1.42534	0.49782	0.0619006	8.03961	9.01249e-16	1.91123e-14
FBgn0030871	CG8142	X	17843343	17844704	-	0.90013	0.572025	0.0711402	8.03171	9.61232e-16	2.02206e-14
FBgn0030648	CG6340	X	15482374	15486612	+	0.946615	0.564162	0.0701734	8.03199	9.59073e-16	2.02206e-14
FBgn0029067	Dd	X	21319791	21324009	-	0.67752	0.640753	0.0798817	8.02027	1.05511e-15	2.21067e-14
FBgn0030057	Ppt1	X	8688627	8690227	-	1.17025	0.51641	0.0644474	8.00773	1.16846e-15	2.4384e-14
FBgn0010292	bys	X	7901880	7903643	+	0.583876	0.648575	0.0810984	8.0071	1.17449e-15	2.44125e-14
FBgn0030694	CG15602	X	15799426	15800961	+	0.468157	0.682635	0.0857203	8.00349	1.20938e-15	2.50384e-14
FBgn0030329	prtp	X	11716756	11719894	+	0.62366	0.639842	0.0799572	8.00226	1.22161e-15	2.5192e-14
FBgn0028746	CG18508	X	3172268	3173140	-	0.647191	0.629255	0.0788344	7.97796	1.48775e-15	3.05601e-14
FBgn0030738	CG9915	X	16309817	16313138	-	0.744537	0.60666	0.0760589	7.9668	1.6284e-15	3.33187e-14
FBgn0029959	Rab39	X	7734923	7736756	+	0.462393	0.693086	0.0875559	7.96094	1.70742e-15	3.47994e-14
FBgn0039965	Coa7	X	23013495	23016586	+	0.69701	0.636596	0.0801746	7.94293	1.97466e-15	4.00902e-14
FBgn0267001	Ten-a	X	12043698	12335214	+	0.752143	0.634022	0.0798391	7.94171	1.99414e-15	4.03295e-14
FBgn0265630	sno	X	13195499	13211674	-	1.33329	0.508118	0.0640823	7.92723	2.24093e-15	4.51461e-14
FBgn0010412	RpS19a	X	16637894	16639249	+	30.4891	0.106156	0.0134011	7.9215	2.34664e-15	4.70945e-14
FBgn0261592	RpS6	X	7899624	7901331	-	15.8477	0.155019	0.0195954	7.91114	2.55037e-15	5.0988e-14
FBgn0046214	vig2	3R	25123373	25125619	+	7.32209	-0.270672	0.0342155	-7.90982	2.57759e-15	5.13362e-14
FBgn0030468	CG1622	X	13297082	13299910	+	1.3317	0.512454	0.0650138	7.87977	3.27979e-15	6.5074e-14
FBgn0040346	CG3704	X	939170	940805	-	0.886465	0.555061	0.0704603	7.86868	3.58399e-15	7.08414e-14
FBgn0030434	Brms1	X	12907986	12909622	-	1.14303	0.515692	0.0658443	7.82749	4.97719e-15	9.80095e-14
FBgn0030809	Ubr1	X	16956232	16968679	-	1.44721	0.471209	0.0602587	7.81759	5.38436e-15	1.0563e-13
FBgn0022768	Pp2C1	X	4679988	4686903	-	1.6275	0.46268	0.059228	7.81207	5.62549e-15	1.09949e-13
FBgn0031145	Ntf-2	X	21035469	21041467	+	7.80086	0.256773	0.0329197	7.8011	6.13716e-15	1.19503e-13
FBgn0029903	pod1	X	6803684	6813830	+	0.861985	0.571364	0.0733791	7.77826	7.35275e-15	1.42643e-13
FBgn0030660	CG8097	X	15583159	15585249	+	0.660992	0.631474	0.0812754	7.77495	7.5475e-15	1.45881e-13
FBgn0004832	Xpac	X	4102955	4104197	-	0.580164	0.63595	0.0819806	7.76957	7.87523e-15	1.51656e-13
FBgn0030812	wcy	X	17068717	17077897	-	0.557706	0.633492	0.081644	7.76806	7.96947e-15	1.52909e-13
FBgn0030645	Alg14	X	15472164	15472859	+	0.403947	0.68495	0.0887663	7.76532	8.14388e-15	1.55685e-13
FBgn0031091	Phf7	X	20160355	20165830	-	0.449437	0.679063	0.0883491	7.73613	1.02488e-14	1.95212e-13
FBgn0025382	Rab27	X	1473884	1476974	-	0.589856	0.62306	0.0808513	7.71324	1.2266e-14	2.31947e-13
FBgn0026149	BCL7-like	X	9356634	9358594	+	2.01676	0.411144	0.053309	7.71353	1.22388e-14	2.31947e-13
FBgn0086384	Mer	X	19689697	19693500	-	0.745749	0.582628	0.0755493	7.70438	1.31477e-14	2.47725e-13
FBgn0266421	RPA3	X	11615097	11615840	-	6.2016	0.249071	0.0324485	7.67697	1.62899e-14	3.0583e-13
FBgn0264395	CG43843	X	18459138	18460418	-	0.587274	0.640261	0.0842271	7.61712	2.59395e-14	4.85253e-13
FBgn0003210	rb	X	4535635	4540626	-	0.708145	0.60034	0.0793728	7.56116	3.99485e-14	7.44663e-13
FBgn0030695	PGRP-LE	X	15801153	15803880	-	0.37943	0.687143	0.0914872	7.5587	4.07107e-14	7.5618e-13
FBgn0030451	CG15717	X	13128952	13134565	+	0.459077	0.642859	0.0864382	7.47529	7.70326e-14	1.42578e-12
FBgn0052817	CG32817	X	479066	480166	+	0.832036	0.557016	0.0747158	7.45003	9.33168e-14	1.7211e-12
FBgn0031016	kek5	X	19353181	19471914	+	0.418902	0.656458	0.0887113	7.44663	9.57547e-14	1.75372e-12
FBgn0030000	CG2260	X	8119082	8121147	-	0.839073	0.537747	0.072137	7.44706	9.54443e-14	1.75372e-12
FBgn0014391	sun	X	15847859	15849258	-	8.02469	0.20581	0.0276422	7.44582	9.63469e-14	1.75841e-12
FBgn0030038	CG1440	X	8437057	8441264	+	2.03536	0.442288	0.0596798	7.41342	1.23084e-13	2.23859e-12
FBgn0267384	Ubc7	X	16593677	16595867	+	0.778902	0.545905	0.0738104	7.38875	1.48213e-13	2.68629e-12
FBgn0261570	raskol	X	17710144	17752007	+	0.535934	0.612978	0.0835994	7.35142	1.9611e-13	3.54216e-12
FBgn0030457	CG12096	X	13159604	13162854	+	1.02732	0.484044	0.0658843	7.34151	2.11204e-13	3.78865e-12
FBgn0003449	snf	X	5309242	5310501	+	3.06019	0.319937	0.0435813	7.34184	2.1068e-13	3.78865e-12
FBgn0030711	Rrp47	X	15944897	15946249	+	2.7252	0.429392	0.0586288	7.32704	2.35284e-13	4.2062e-12
FBgn0030944	CG6617	X	18649396	18650444	-	1.63109	0.413813	0.0565024	7.32266	2.43106e-13	4.33125e-12
FBgn0029870	Marf	X	6365949	6370924	+	1.85847	0.40771	0.0556912	7.32132	2.45547e-13	4.35992e-12
FBgn0015286	Rala	X	3704610	3719635	-	0.632068	0.576436	0.0787269	7.31994	2.48077e-13	4.38996e-12
FBgn0030800	Nprl2	X	16882509	16884365	-	0.522091	0.616916	0.0850182	7.28201	3.28871e-13	5.8001e-12
FBgn0264691	Lst8	X	9604154	9605969	-	0.564461	0.594337	0.0817952	7.27575	3.44507e-13	6.05546e-12
FBgn0029755	Sas10	X	5317409	5319071	+	1.30256	0.454321	0.0624844	7.26941	3.61063e-13	6.32524e-12
FBgn0029820	CG16721	X	5879869	5883391	+	0.591123	0.599514	0.0827176	7.26079	3.84822e-13	6.71899e-12
FBgn0040340	TRAM	X	935232	937822	+	0.626609	0.610084	0.0843284	7.25652	3.97175e-13	6.91163e-12
FBgn0083167	Neb-cGP	X	10460736	10461878	+	10.862	0.174449	0.0240515	7.25344	4.06309e-13	7.04717e-12
FBgn0029979	mahe	X	7922158	7931382	-	2.41938	0.352744	0.0486668	7.24777	4.23694e-13	7.32446e-12
FBgn0024238	Fim	X	17285704	17301929	-	0.508971	0.605688	0.0838956	7.24263	4.40082e-13	7.58273e-12
FBgn0030178	Naxe	X	10084914	10086171	-	0.454964	0.631115	0.0876231	7.23942	4.50608e-13	7.73864e-12
FBgn0031036	CG14220	X	19599803	19601851	-	0.417272	0.6327	0.0879442	7.23712	4.58306e-13	7.84512e-12
FBgn0030018	slpr	X	8170229	8177185	-	0.994898	0.505311	0.0698026	7.23593	4.62355e-13	7.88865e-12
FBgn0030674	HUWE1	X	15712628	15731935	+	0.79448	0.535591	0.0741096	7.22076	5.16963e-13	8.79172e-12
FBgn0284442	Mcm3	X	5323855	5326738	+	0.999114	0.489056	0.0678239	7.2063	5.7491e-13	9.74556e-12
FBgn0030432	CG4404	X	12903745	12906018	-	0.58666	0.607336	0.0844387	7.20113	5.9716e-13	1.00901e-11
FBgn0029999	CG1575	X	8117012	8119130	+	0.642724	0.566161	0.0786366	7.198	6.11043e-13	1.02915e-11
FBgn0029840	raptor	X	6082634	6090201	-	0.668102	0.556405	0.0774406	7.18039	6.95113e-13	1.16699e-11
FBgn0261710	nocte	X	10461865	10474675	-	1.23216	0.45619	0.0636182	7.16827	7.59537e-13	1.27107e-11
FBgn0029873	CG3918	X	6524464	6526342	+	1.0744	0.470469	0.0656736	7.15982	8.0786e-13	1.34482e-11
FBgn0030245	CG1637	X	10870594	10877893	-	1.19879	0.464245	0.0648257	7.15967	8.08741e-13	1.34482e-11
FBgn0030873	CG15814	X	17848110	17850342	-	0.761194	0.545369	0.0761599	7.15735	8.22492e-13	1.36336e-11
FBgn0023512	eIF2Bepsilon	X	1920166	1922874	-	0.43552	0.617156	0.0867884	7.14993	8.68213e-13	1.43461e-11
FBgn0030556	mRNA-cap	X	14240266	14242822	-	0.697439	0.555377	0.0777669	7.13941	9.37301e-13	1.54389e-11
FBgn0045073	Stim	X	15934495	15940451	-	0.537128	0.595109	0.0836633	7.13322	9.80511e-13	1.61001e-11
FBgn0031143	CG1532	X	21026125	21028361	-	0.40168	0.636767	0.0900839	7.11108	1.15136e-12	1.88463e-11
FBgn0040784	karr	X	20110110	20110575	-	1.05496	0.551077	0.0775953	7.10282	1.22239e-12	1.99467e-11
FBgn0030053	CG12081	X	8588811	8590774	+	0.882424	0.502935	0.0709125	7.08712	1.36931e-12	2.22747e-11
FBgn0259196	CG42300	X	15555253	15556045	-	0.457251	0.60476	0.0857673	7.08238	1.41695e-12	2.29782e-11
FBgn0023517	Pgam5	X	1872400	1873565	-	1.2975	0.432842	0.0612482	7.06466	1.61013e-12	2.60304e-11
FBgn0264270	Sxl	X	7074550	7098053	-	0.529905	0.589893	0.0841161	7.03588	1.9801e-12	3.19131e-11
FBgn0264389	opm	X	15064836	15066432	-	0.47353	0.601477	0.0858786	7.03262	2.0269e-12	3.25671e-11
FBgn0020369	Rpt6	X	21316052	21317663	+	6.54665	0.254593	0.036215	7.03128	2.04643e-12	3.27804e-11
FBgn0000635	Fas2	X	4132887	4206093	-	1.45109	0.592161	0.0844818	7.0204	2.21234e-12	3.533e-11
FBgn0260484	HIP	X	3799150	3801570	+	2.03318	0.352611	0.0503208	7.00706	2.43374e-12	3.87475e-11
FBgn0260400	elav	X	509235	523226	-	0.503167	0.604595	0.0868354	7.00172	2.52842e-12	4.01329e-11
FBgn0260970	Ubr3	X	7935896	7953883	+	1.88651	0.376572	0.0538881	6.988	2.78835e-12	4.41251e-11
FBgn0025809	Paf-AHalpha	X	15784009	15785583	-	4.14934	0.276514	0.0395859	6.98648	2.81872e-12	4.44713e-11
FBgn0029980	CG10778	X	7931745	7933351	-	0.523661	0.580798	0.0834489	6.98094	2.93208e-12	4.61208e-11
FBgn0003345	sd	X	15804370	15827682	+	0.845455	0.558323	0.0802018	6.96896	3.19297e-12	5.00742e-11
FBgn0040372	G9a	X	245978	254650	+	0.499236	0.604481	0.0872301	6.95689	3.47855e-12	5.439e-11
FBgn0030301	HP5	X	11454786	11459227	+	0.653376	0.569596	0.0820957	6.94409	3.80906e-12	5.93806e-11
FBgn0029737	CG6903	X	4918730	4921648	+	0.520774	0.579303	0.0836496	6.94078	3.89927e-12	6.06065e-11
FBgn0052814	CG32814	X	1019795	1026700	-	0.523838	0.59869	0.0866753	6.93529	4.054e-12	6.2825e-11
FBgn0022724	Taf8	X	18101970	18103482	+	0.429756	0.600176	0.0870847	6.92655	4.31228e-12	6.66305e-11
FBgn0026192	par-6	X	17703352	17707096	+	0.442695	0.611109	0.0888634	6.91964	4.52809e-12	6.97592e-11
FBgn0029666	CG10803	X	3485650	3490915	+	0.422049	0.616202	0.0896585	6.91539	4.66589e-12	7.16713e-11
FBgn0001341	Mybbp1A	X	629773	633633	+	0.581651	0.56763	0.0822457	6.9142	4.70527e-12	7.20649e-11
FBgn0003559	su(f)	X	23096771	23101431	+	0.624367	0.547299	0.0792732	6.90378	5.06358e-12	7.73266e-11
FBgn0017566	ND-75	X	8248651	8251687	-	1.38838	0.401429	0.0582343	6.89164	5.51536e-12	8.3981e-11
FBgn0031066	COX6B	X	19740537	19744335	-	11.0791	0.155359	0.0226221	6.86781	6.51937e-12	9.89811e-11
FBgn0031037	CG14207	X	19605199	19611413	+	1.13617	0.449499	0.0654318	6.86729	6.54327e-12	9.90568e-11
FBgn0030994	HP1D3csd	X	19190214	19191029	+	0.973496	0.526431	0.0768038	6.86077	6.84899e-12	1.03386e-10
FBgn0031048	CG12237	X	19641191	19642869	-	0.75575	0.514031	0.0749844	6.8502	7.3748e-12	1.11003e-10
FBgn0030208	PPP4R2r	X	10478838	10481943	+	1.58445	0.388391	0.0568384	6.83259	8.33943e-12	1.25163e-10
FBgn0030629	CG9123	X	15340373	15342117	-	0.552626	0.574362	0.0843816	6.82261	8.94009e-12	1.33795e-10
FBgn0020513	Paics	X	12757036	12760617	-	0.534442	0.593152	0.0875365	6.80869	9.84918e-12	1.4698e-10
FBgn0017418	ari-1	X	18130392	18137784	-	0.518436	0.595539	0.0879078	6.79965	1.04871e-11	1.56056e-10
FBgn0030752	CDC50	X	16438680	16441296	-	0.612313	0.538749	0.0792537	6.79786	1.06181e-11	1.57112e-10
FBgn0031011	CG8034	X	19281232	19298162	-	1.01911	0.45968	0.0675919	6.79802	1.06068e-11	1.57112e-10
FBgn0000257	car	X	19566019	19569401	+	0.50136	0.56962	0.0841087	6.79311	1.09744e-11	1.61926e-10
FBgn0029936	CG4617	X	7102555	7104491	-	0.536661	0.572239	0.0850223	6.75458	1.4325e-11	2.10771e-10
FBgn0264975	Nrg	X	8517373	8555170	+	1.46896	0.439683	0.0651803	6.7477	1.50205e-11	2.20385e-10
FBgn0261284	bou	X	6986486	6987188	+	1.0943	0.470101	0.0697858	6.73779	1.60812e-11	2.35288e-10
FBgn0030060	CG2004	X	8712472	8714924	-	1.21811	0.460838	0.068475	6.72878	1.71091e-11	2.49631e-10
FBgn0030341	p24-1	X	11850909	11852530	-	1.59998	0.380872	0.0566271	6.72561	1.74854e-11	2.54413e-10
FBgn0031090	Rab35	X	20155766	20159872	-	1.41324	0.426904	0.0635195	6.72261	1.78502e-11	2.59e-10
FBgn0025394	inc	X	1483479	1517615	+	0.850073	0.482366	0.0719015	6.70509	2.01278e-11	2.91242e-10
FBgn0260855	Sec22	X	806076	808200	+	0.536741	0.56674	0.0848134	6.70305	2.04117e-11	2.94535e-10
FBgn0027093	ArgRS	X	15841769	15844145	-	0.923445	0.482961	0.0721013	6.69646	2.13531e-11	3.07274e-10
FBgn0001565	Hlc	X	21385518	21387946	-	1.17939	0.428502	0.0640026	6.69362	2.17717e-11	3.12438e-10
FBgn0024996	eIF2Bbeta	X	2704571	2706217	+	0.591281	0.535283	0.0802836	6.67108	2.53919e-11	3.63396e-10
FBgn0030314	CG11696	X	11573731	11576152	+	0.387857	0.606966	0.0918228	6.65556	2.8223e-11	4.01717e-10
FBgn0025633	CG13366	X	585081	620195	-	0.942763	0.506412	0.0761007	6.65575	2.81864e-11	4.01717e-10
FBgn0011741	Arp6	X	15735774	15737120	-	0.775072	0.485912	0.073047	6.64736	2.98404e-11	4.23589e-10
FBgn0031018	narya	X	19475063	19476055	+	0.516041	0.583397	0.0882183	6.64004	3.13608e-11	4.43968e-10
FBgn0030743	CG9921	X	16331281	16333600	-	0.64177	0.52412	0.0792955	6.61051	3.82988e-11	5.40726e-10
FBgn0025639	Hmt4-20	X	648483	656033	-	0.603673	0.539816	0.0817574	6.60689	3.92476e-11	5.52632e-10
FBgn0052685	ZAP3	X	10071858	10082492	-	0.58247	0.531461	0.0807025	6.59024	4.39119e-11	6.1665e-10
FBgn0025549	unc-119	X	7288367	7291298	-	1.84529	0.409257	0.062213	6.58313	4.60657e-11	6.45167e-10
FBgn0030037	Miga	X	8433923	8437820	-	0.501483	0.550395	0.0839703	6.57351	4.91413e-11	6.86249e-10
FBgn0030465	CG15743	X	13285707	13287741	+	0.674004	0.517363	0.0787152	6.57315	4.92611e-11	6.86249e-10
FBgn0087008	e(y)3	X	19626548	19638369	-	0.907123	0.462574	0.0704163	6.56562	5.18153e-11	7.19917e-10
FBgn0266284	Ns3	X	1461844	1464220	-	0.540516	0.548103	0.0838283	6.55492	5.56718e-11	7.71453e-10
FBgn0030316	CG11695	X	11576883	11578806	+	0.360959	0.582045	0.0894261	6.54168	6.08325e-11	8.4074e-10
FBgn0283469	Vps4	X	17907692	17911097	+	0.561087	0.54122	0.0828593	6.53659	6.29364e-11	8.67529e-10
FBgn0261573	CoRest	X	19521929	19530896	+	1.4283	0.399236	0.0611196	6.53255	6.46573e-11	8.8891e-10
FBgn0001225	Hsp26	3L	9376418	9377427	-	44.8014	-0.360685	0.0555457	-6.49615	8.24039e-11	1.12993e-09
FBgn0031195	CG17600	X	22515197	22542024	+	0.478936	0.562024	0.0870129	6.4866	8.77958e-11	1.20072e-09
FBgn0039830	ATPsynC	3R	31216145	31219630	-	24.2502	-0.143389	0.0221553	-6.47177	9.68635e-11	1.32128e-09
FBgn0040397	CG3655	X	1073041	1134896	-	0.828635	0.4999	0.0773134	6.47073	9.75307e-11	1.32692e-09
FBgn0031068	Alr	X	19748314	19750167	+	0.537109	0.552708	0.085775	6.46766	9.95324e-11	1.35065e-09
FBgn0026713	l(1)G0007	X	14201362	14224732	+	0.611413	0.516832	0.079999	6.46259	1.02928e-10	1.39312e-09
FBgn0031149	Stt3A	X	21049885	21053937	-	0.726038	0.495006	0.0768383	6.44072	1.18906e-10	1.60524e-09
FBgn0031049	Sec61gamma	X	19643327	19644518	+	16.715	0.147623	0.0229312	6.43801	1.21048e-10	1.62994e-09
FBgn0030354	Upf1	X	11899996	11905371	-	0.735428	0.487695	0.0758077	6.43128	1.26535e-10	1.69947e-09
FBgn0030545	CG11590	X	14200178	14200907	+	0.989409	0.431926	0.0671991	6.425	1.3187e-10	1.76659e-09
FBgn0031060	CG14231	X	19699820	19701755	-	0.435005	0.556067	0.0871639	6.41277	1.42903e-10	1.90464e-09
FBgn0030676	CG12379	X	15733222	15733996	-	0.511371	0.535485	0.0836968	6.41302	1.42668e-10	1.90464e-09
FBgn0023514	CG14805	X	1877317	1879077	+	1.56664	0.365348	0.0570374	6.40567	1.49714e-10	1.99037e-09
FBgn0038446	CG14903	3R	16573179	16573752	-	0.968353	-0.45949	0.0716529	-6.39526	1.6027e-10	2.1253e-09
FBgn0031187	Usp2	X	22455803	22470146	+	0.638404	0.515078	0.0806162	6.39283	1.62846e-10	2.15401e-09
FBgn0052590	CG32590	X	14838352	14839106	-	0.361339	0.567572	0.0893406	6.38756	1.68556e-10	2.22391e-09
FBgn0023545	PIG-K	X	2007911	2009364	-	1.16942	0.417135	0.0653692	6.38127	1.75626e-10	2.31138e-09
FBgn0030672	CG9281	X	15705806	15710539	-	0.74615	0.474199	0.0743681	6.37293	1.85453e-10	2.43459e-09
FBgn0029819	Usp30	X	5877000	5879787	-	0.420235	0.553105	0.0872313	6.37082	1.88022e-10	2.46215e-09
FBgn0010269	Dsor1	X	9247342	9250037	+	0.356847	0.561798	0.0887544	6.36004	2.01703e-10	2.63471e-09
FBgn0052576	CG32576	X	16285953	16288533	-	0.517005	0.534388	0.0845287	6.34121	2.27973e-10	2.97045e-09
FBgn0004227	nonA	X	16361569	16371547	+	1.12969	0.420858	0.0663946	6.33881	2.3154e-10	3.00945e-09
FBgn0030403	CG1824	X	12592555	12595624	-	0.44381	0.541624	0.0860306	6.3225	2.5737e-10	3.33689e-09
FBgn0265598	Bx	X	18515428	18572809	+	0.898282	0.453654	0.0718299	6.31408	2.71778e-10	3.515e-09
FBgn0029711	Usf	X	4544617	4548794	-	0.45173	0.547102	0.0877236	6.25896	3.87542e-10	4.99986e-09
FBgn0004687	Mlc-c	X	5619136	5622539	-	1.27012	0.382841	0.0612265	6.25216	4.04815e-10	5.20987e-09
FBgn0052756	CG32756	X	5945682	5948353	+	0.366429	0.590129	0.095157	6.23827	4.42437e-10	5.68011e-09
FBgn0027280	l(1)G0193	X	7941478	7946908	-	0.832838	0.462261	0.0741786	6.23245	4.59205e-10	5.88097e-09
FBgn0030034	CG10555	X	8398940	8404516	+	0.431855	0.546909	0.0882599	6.22713	4.75052e-10	6.06908e-09
FBgn0000611	exd	X	15992468	15996509	+	1.97241	0.323939	0.0520519	6.22421	4.83994e-10	6.16828e-09
FBgn0030239	CG17333	X	10847438	10848534	+	0.426376	0.533407	0.0861402	6.21926	4.99495e-10	6.35037e-09
FBgn0061200	Nup153	X	16599241	16610459	+	0.872623	0.453229	0.072988	6.20773	5.37558e-10	6.81774e-09
FBgn0030003	CG2116	X	8129812	8131783	+	0.405065	0.542991	0.0879488	6.204	5.50473e-10	6.96467e-09
FBgn0029693	CG6379	X	4097592	4101031	-	0.591473	0.501597	0.0811388	6.18771	6.10437e-10	7.70475e-09
FBgn0030571	CG14414	X	14580600	14582174	+	0.579086	0.506882	0.0820293	6.18715	6.12628e-10	7.71382e-09
FBgn0030582	CG14411	X	14832647	14836262	+	0.486648	0.537458	0.0872887	6.18267	6.30273e-10	7.91695e-09
FBgn0030851	CG8326	X	17628164	17629492	-	0.755151	0.471104	0.0761937	6.18225	6.31953e-10	7.91906e-09
FBgn0024973	CG2701	X	2717638	2720327	-	0.572726	0.504999	0.0824511	6.13149	8.70607e-10	1.08836e-08
FBgn0027330	l(1)G0020	X	8716713	8720277	-	0.498546	0.51419	0.0842773	6.11708	9.53077e-10	1.18862e-08
FBgn0030863	CG8188	X	17698917	17703024	-	1.23528	0.397212	0.0649938	6.11252	9.80694e-10	1.22016e-08
FBgn0001224	Hsp23	3L	9381882	9382765	+	18.0407	-0.408087	0.0670198	-6.09555	1.09059e-09	1.35367e-08
FBgn0003053	peb	X	4617564	4627206	+	0.901697	0.527295	0.0868995	6.08477	1.16661e-09	1.44461e-08
FBgn0030673	CG15601	X	15710647	15712309	+	0.480259	0.515944	0.0851745	6.07874	1.21133e-09	1.49645e-08
FBgn0030693	CG8974	X	15793721	15796028	-	0.330218	0.579913	0.096038	6.06812	1.29412e-09	1.59497e-08
FBgn0028343	Ankle2	X	17571854	17579229	-	0.808577	0.456246	0.0753545	6.05397	1.41315e-09	1.73758e-08
FBgn0003139	PpV	X	6371065	6372915	-	0.402947	0.531484	0.0882656	6.05102	1.43929e-09	1.76558e-08
FBgn0030085	CG6999	X	9088367	9089314	+	0.977572	0.427485	0.070654	6.05059	1.44316e-09	1.76619e-08
FBgn0030704	CG15916	X	15890589	15891547	+	0.372003	0.540689	0.0900402	6.0372	1.5681e-09	1.91462e-08
FBgn0085430	CG34401	X	18863950	18884075	+	1.03837	0.424251	0.0705786	6.01234	1.82864e-09	2.22754e-08
FBgn0052528	parvin	X	19746041	19748458	+	0.358697	0.561092	0.0941632	5.99847	1.99189e-09	2.41868e-08
FBgn0016038	Vsp37A	X	621530	623051	+	1.80288	0.327053	0.0545363	5.99823	1.99479e-09	2.41868e-08
FBgn0029905	Nf-YC	X	6818178	6820919	-	0.425929	0.514914	0.0862583	5.99443	2.04202e-09	2.47023e-08
FBgn0000173	ben	X	13996345	13999805	+	6.85641	0.189808	0.0316905	5.99036	2.09382e-09	2.52706e-08
FBgn0259923	2022-09-04	X	16684216	16695173	-	0.512972	0.548825	0.0925528	5.9815	2.21088e-09	2.6622e-08
FBgn0030891	Ada3	X	18085761	18088418	+	0.570284	0.49202	0.0824035	5.97903	2.24464e-09	2.69666e-08
FBgn0031106	Syx16	X	20392334	20393751	-	0.361518	0.536705	0.0905489	5.95924	2.53418e-09	3.03754e-08
FBgn0014024	Rnp4F	X	5318928	5322696	-	1.00734	0.399819	0.0671115	5.95617	2.58218e-09	3.08801e-08
FBgn0000520	dwg	X	2727698	2730042	+	0.321764	0.547541	0.0924674	5.94928	2.69323e-09	3.21348e-08
FBgn0011710	2022-09-01	X	21358286	21361688	+	0.680435	0.460025	0.0773514	5.94708	2.72968e-09	3.24956e-08
FBgn0040373	CG3038	X	243954	245856	-	0.397046	0.521413	0.0880732	5.94659	2.73782e-09	3.25186e-08
FBgn0286222	Fum1	X	6678424	6681845	+	2.11693	0.301597	0.0508114	5.93598	2.92094e-09	3.46151e-08
FBgn0030838	CG5445	X	17282496	17305475	+	0.320354	0.549883	0.0931486	5.93013	3.02694e-09	3.57903e-08
FBgn0001226	Hsp27	3L	9384063	9385694	+	13.2174	-0.246915	0.0416502	-5.9294	3.04041e-09	3.58686e-08
FBgn0030435	CG4645	X	12909953	12912070	+	0.433487	0.508492	0.0870375	5.8661	4.46161e-09	5.25167e-08
FBgn0023542	Nmd3	X	2182818	2184668	-	0.481277	0.502044	0.0859861	5.85757	4.69687e-09	5.51619e-08
FBgn0030915	CG6179	X	18380082	18381479	+	0.366286	0.522206	0.0896736	5.85171	4.8655e-09	5.70145e-08
FBgn0030990	CG7556	X	19176109	19179830	-	0.373686	0.515239	0.0887279	5.83547	5.36392e-09	6.27147e-08
FBgn0030122	Aladin	X	9273413	9275653	+	0.628233	0.459825	0.0788375	5.83341	5.43057e-09	6.33527e-08
FBgn0024987	ssx	X	1370580	1375257	+	1.00517	0.39199	0.0672011	5.83216	5.47155e-09	6.36888e-08
FBgn0052732	Setd3	X	6958032	6968750	-	0.353654	0.531246	0.0922897	5.78908	7.07744e-09	8.21988e-08
FBgn0040929	CG12659	X	8590775	8591729	-	0.336709	0.541888	0.0941836	5.78707	7.16235e-09	8.30009e-08
FBgn0026323	Tak1	X	20515908	20524928	-	0.519808	0.496438	0.0860708	5.78498	7.25226e-09	8.38572e-08
FBgn0029529	CG13365	X	620717	621215	-	2.05528	0.289363	0.0501342	5.77242	7.81415e-09	9.01553e-08
FBgn0030500	Ndc80	X	13609671	13612062	-	0.485734	0.49301	0.0857088	5.77036	7.9104e-09	9.10652e-08
FBgn0010416	TH1	X	16388820	16391438	-	0.322098	0.517765	0.0901082	5.76994	7.92986e-09	9.10891e-08
FBgn0011566	Smyd3	X	2606680	2608876	-	0.39293	0.51417	0.0896895	5.76513	8.15971e-09	9.35242e-08
FBgn0031022	CG12204	X	19493292	19494401	-	0.642955	0.453651	0.0787168	5.76389	8.21979e-09	9.40071e-08
FBgn0029867	CG3847	X	6347103	6349236	+	0.421245	0.507113	0.0884249	5.76308	8.25921e-09	9.42522e-08
FBgn0267977	mh	X	15472804	15475400	-	0.435905	0.505177	0.0881879	5.75392	8.71954e-09	9.92891e-08
FBgn0029715	CG11444	X	4553117	4554398	-	0.401465	0.499533	0.0871758	5.75196	8.8214e-09	1.00231e-07
FBgn0004403	RpS14a	X	7933742	7934677	+	19.9645	0.0956225	0.0166501	5.7431	9.29573e-09	1.05392e-07
FBgn0029783	Sirt4	X	5664628	5665940	-	0.319356	0.537764	0.0941598	5.74234	9.33784e-09	1.05641e-07
FBgn0263993	CG43736	X	6863888	6881580	+	1.72413	0.349833	0.0610215	5.73757	9.60446e-09	1.08423e-07
FBgn0030960	Atg101	X	18791668	18793517	+	0.38823	0.50856	0.0894247	5.71127	1.12133e-08	1.26313e-07
FBgn0030052	CG12065	X	8574306	8588528	+	0.395821	0.504842	0.0889571	5.70013	1.19714e-08	1.34563e-07
FBgn0030847	CG12991	X	17579861	17599314	+	0.439546	0.49882	0.08797	5.69695	1.21967e-08	1.36801e-07
FBgn0030969	Usp39	X	18858203	18860072	+	0.98162	0.396876	0.06968	5.69565	1.22905e-08	1.3756e-07
FBgn0030658	CG7872	X	15578205	15579857	+	0.335536	0.514799	0.0909144	5.69203	1.25541e-08	1.40209e-07
FBgn0030391	Rab40	X	12459796	12463112	-	0.355181	0.529092	0.0937902	5.67191	1.41216e-08	1.5738e-07
FBgn0030876	CG6762	X	17856974	17858610	+	0.464637	0.491744	0.0876245	5.63768	1.7236e-08	1.91681e-07
FBgn0030013	GIIIspla2	X	8157628	8159348	+	0.353777	0.517872	0.0923211	5.63561	1.74436e-08	1.93171e-07
FBgn0030719	eIF5	X	15987008	15991974	-	1.15626	0.350873	0.0622464	5.6359	1.74146e-08	1.93171e-07
FBgn0027537	Nup93-1	X	13822826	13825910	+	0.574136	0.454358	0.0809784	5.61527	1.96251e-08	2.1687e-07
FBgn0030734	CG9911	X	16293853	16297718	-	0.38334	0.506541	0.0906116	5.6145	1.97131e-08	2.17384e-07
FBgn0028480	CG17841	X	10368052	10384183	+	0.415641	0.485931	0.0872328	5.59484	2.20828e-08	2.43003e-07
FBgn0030026	sni	X	8241501	8244016	-	0.524262	0.45987	0.0826615	5.57176	2.52183e-08	2.76925e-07
FBgn0031057	Ubqn	X	19683808	19687658	+	1.44026	0.330686	0.0594506	5.56319	2.64886e-08	2.90267e-07
FBgn0030096	Zpr1	X	9160124	9162090	-	0.483405	0.472615	0.0852941	5.5599	2.69923e-08	2.95169e-07
FBgn0000591	E(spl)m8-HLH	3R	26040240	26041008	+	2.96876	0.492075	0.0889598	5.55578	2.76372e-08	3.01591e-07
FBgn0026430	Grip84	X	19559431	19565764	-	0.590143	0.445542	0.0805153	5.5353	3.1069e-08	3.38336e-07
FBgn0024998	CG2685	X	2711756	2713960	-	0.460381	0.476665	0.086569	5.52911	3.21865e-08	3.49778e-07
FBgn0028325	Pdha	X	4702284	4705265	+	0.938592	0.386283	0.0699133	5.52503	3.2942e-08	3.57247e-07
FBgn0030318	rho-4	X	11599838	11606288	+	1.29815	0.336905	0.061244	5.50136	3.76868e-08	4.07858e-07
FBgn0033889	CG6701	2R	13972984	13980165	-	2.69908	-0.26581	0.0484056	-5.4895	4.03067e-08	4.35313e-07
FBgn0025640	CG13369	X	623468	624765	+	1.23769	0.332449	0.0606704	5.47926	4.271e-08	4.60319e-07
FBgn0030109	CG12121	X	9228796	9232378	-	1.09438	0.35555	0.0651195	5.45989	4.76431e-08	5.12432e-07
FBgn0023528	CG2924	X	2264657	2270761	-	0.346542	0.500776	0.0931416	5.40618	6.43841e-08	6.91073e-07
FBgn0261524	lic	X	13091145	13093986	+	1.22271	0.362805	0.0671846	5.40291	6.55671e-08	7.02333e-07
FBgn0011754	PhKgamma	X	11695137	11704394	+	0.545021	0.449074	0.0834076	5.39411	6.88644e-08	7.36146e-07
FBgn0261617	nej	X	9665442	9687066	-	0.360495	0.49592	0.0924305	5.39297	6.93023e-08	7.39319e-07
FBgn0024360	MTPAP	X	1344872	1349357	-	0.378709	0.472543	0.0883722	5.37079	7.83916e-08	8.34584e-07
FBgn0030100	CG12106	X	9193898	9195333	+	0.391955	0.484335	0.0909512	5.35764	8.43141e-08	8.95816e-07
FBgn0030631	CG6227	X	15345169	15350021	+	0.501712	0.461049	0.0863151	5.3563	8.49452e-08	9.00694e-07
FBgn0025815	Mcm6	X	6674387	6677176	+	2.08817	0.273724	0.0511406	5.35344	8.62963e-08	9.13172e-07
FBgn0023530	CG3740	X	1668406	1669297	-	0.323788	0.501849	0.0944555	5.34219	9.18306e-08	9.69776e-07
FBgn0030090	fend	X	9121973	9135099	-	1.45626	0.310729	0.058624	5.30062	1.15413e-07	1.21636e-06
FBgn0029996	UbcE2H	X	8087544	8094064	-	0.674587	0.43426	0.082518	5.26864	1.37438e-07	1.44558e-06
FBgn0283442	vas	2L	15061656	15074311	+	3.33872	-0.238751	0.0454818	-5.24823	1.53566e-07	1.61198e-06
FBgn0023215	Mnt	X	3671801	3701672	+	0.471062	0.46392	0.0888898	5.24249	1.58422e-07	1.65963e-06
FBgn0028685	Rpt4	X	6289470	6291245	-	4.07874	0.209487	0.0400991	5.22521	1.73961e-07	1.81878e-06
FBgn0029822	CG12236	X	5908135	5913079	+	0.306823	0.506072	0.0976472	5.21291	1.85899e-07	1.93972e-06
FBgn0030608	Lsd-2	X	15069127	15076220	-	0.938266	0.429974	0.082601	5.20869	1.90178e-07	1.98043e-06
FBgn0027602	CG8611	X	17413267	17422145	-	0.341943	0.477043	0.0922075	5.19592	2.03714e-07	2.11717e-06
FBgn0025635	CG17829	X	625542	628016	+	0.337356	0.486297	0.0940884	5.18987	2.10443e-07	2.18277e-06
FBgn0030628	CG9114	X	15330784	15333154	-	0.322677	0.479754	0.0930032	5.18539	2.15559e-07	2.23141e-06
FBgn0030006	CG17982	X	8142550	8143835	-	0.464684	0.445775	0.0864299	5.17508	2.27809e-07	2.35357e-06
FBgn0024993	CG2662	X	2698701	2701033	+	0.455269	0.455046	0.088543	5.16093	2.45726e-07	2.53368e-06
FBgn0250788	beta-Spec	X	17657372	17669371	+	0.34029	0.481435	0.0937834	5.15817	2.49369e-07	2.5662e-06
FBgn0039831	CG12054	3R	31220702	31231259	+	0.776395	-0.384949	0.074583	-5.14909	2.61749e-07	2.68832e-06
FBgn0015615	SMC3	X	16588996	16593439	-	0.553044	0.426952	0.0831818	5.14186	2.72034e-07	2.78849e-06
FBgn0004066	Prosalpha4	X	16276270	16277587	+	4.96796	0.244893	0.0477021	5.13413	2.83449e-07	2.89981e-06
FBgn0259817	SteXh:CG42398	211000022279188	1449	2180	+	0.293356	0.503893	0.0987925	5.12727	2.93973e-07	3.00162e-06
FBgn0030717	Slc25A46a	X	15983772	15985405	+	0.336052	0.475931	0.0933485	5.12371	2.99585e-07	3.05297e-06
FBgn0024992	Spg7	X	2694392	2698211	-	0.296561	0.483287	0.094739	5.12293	3.00823e-07	3.05964e-06
FBgn0030012	CG18262	X	8152948	8154533	+	0.333956	0.479824	0.0941904	5.11914	3.06933e-07	3.11573e-06
FBgn0030263	CG2076	X	11090210	11092098	+	1.25008	0.316144	0.0620727	5.09378	3.50994e-07	3.5561e-06
FBgn0020272	mst	X	21388977	21391533	+	0.332074	0.471232	0.0929	5.09237	3.53609e-07	3.57568e-06
FBgn0027528	goe	X	16727304	16751910	-	0.41625	0.450913	0.0891191	5.07986	3.77716e-07	3.81209e-06
FBgn0000319	Chc	X	15827986	15835490	-	0.542045	0.422156	0.08333	5.07561	3.86258e-07	3.89081e-06
FBgn0030346	BORCS5	X	11871299	11872779	-	0.306221	0.473055	0.0936105	5.07201	3.93627e-07	3.95742e-06
FBgn0023177	Pp4-19C	X	20421087	20424002	-	0.383687	0.463412	0.0918835	5.06603	4.06195e-07	4.07596e-06
FBgn0030137	CG15317	X	9555607	9556544	-	0.323235	0.47668	0.0950764	5.03792	4.7062e-07	4.71339e-06
FBgn0031078	Nup205	X	19852214	19859379	+	0.685462	0.384133	0.0765394	5.01864	5.20373e-07	5.20175e-06
FBgn0031148	Cbs	X	21045138	21049096	+	0.515139	0.422245	0.0846144	4.99769	5.80208e-07	5.78882e-06
FBgn0010520	Bka	2L	9895287	9896104	+	1.84425	-0.269634	0.0539529	-4.99411	5.91075e-07	5.88603e-06
FBgn0023522	CG11596	X	1927683	1930517	+	1.76582	0.267173	0.0536549	4.98029	6.34875e-07	6.3102e-06
FBgn0029664	CG10802	X	3482965	3484555	+	0.385545	0.446263	0.090195	4.96749	6.78254e-07	6.72859e-06
FBgn0030659	CG9215	X	15580930	15582874	-	0.270475	0.489068	0.0988607	4.96651	6.81675e-07	6.74974e-06
FBgn0001120	gnu	3L	14802380	14803360	-	4.02411	-0.222325	0.0448369	-4.95793	7.12469e-07	7.04134e-06
FBgn0026083	tyf	X	4117020	4130016	+	1.52511	0.277793	0.0561511	4.9477	7.50937e-07	7.40245e-06
FBgn0030151	CG1354	X	9778742	9782094	+	2.57409	0.22149	0.044773	4.94747	7.51833e-07	7.40245e-06
FBgn0040367	CG11382	X	1209970	1211853	+	0.436597	0.450383	0.0918889	4.92485	8.44268e-07	8.29695e-06
FBgn0030467	CG1764	X	13294473	13302415	-	0.308082	0.475825	0.0973326	4.91529	8.86533e-07	8.696e-06
FBgn0031059	CG14229	X	19693977	19695250	-	1.39061	0.307217	0.0626875	4.90262	9.45683e-07	9.25885e-06
FBgn0030054	Caf1-180	X	8602137	8606304	-	2.9841	0.238508	0.04874	4.89534	9.81337e-07	9.59001e-06
FBgn0028327	l(1)G0320	X	9551140	9553750	-	0.465267	0.416816	0.0859361	4.86432	1.14853e-06	1.1203e-05
FBgn0031191	Cp110	X	22482082	22487458	+	0.32032	0.450816	0.0931738	4.8578	1.187e-06	1.15567e-05
FBgn0030946	CG6659	X	18653392	18657286	-	0.514305	0.402794	0.0830811	4.8548	1.20507e-06	1.17109e-05
FBgn0030749	AnxB11	X	16416958	16422265	-	0.393814	0.441353	0.0913946	4.84945	1.23804e-06	1.2009e-05
FBgn0025634	CG13367	X	644761	646386	+	0.363621	0.442483	0.0917197	4.84138	1.28943e-06	1.24843e-05
FBgn0029503	CHORD	3R	24186359	24187785	+	0.972359	-0.337979	0.0698074	-4.83329	1.34298e-06	1.29788e-05
FBgn0029676	HIP-R	X	3789969	3792477	+	1.74524	0.258544	0.053885	4.79881	1.59612e-06	1.53968e-05
FBgn0261954	east	X	2010860	2024647	+	1.98427	0.25527	0.0532673	4.79371	1.63721e-06	1.57642e-05
FBgn0030183	CG15309	X	10205292	10212374	-	0.591176	0.388262	0.0810754	4.7922	1.64961e-06	1.58544e-05
FBgn0021765	scu	X	18091259	18092853	+	6.0317	0.151582	0.0316536	4.78902	1.67601e-06	1.60786e-05
FBgn0011586	e(r)	X	8904144	8906248	-	1.17904	0.30834	0.0644338	4.78607	1.70079e-06	1.62865e-05
FBgn0040070	Trx-2	2L	9613166	9616404	+	3.00698	-0.21747	0.0454384	-4.78468	1.71256e-06	1.63694e-05
FBgn0040351	CG11638	X	1013984	1026703	-	0.299344	0.4641	0.0974577	4.77695	1.7797e-06	1.69801e-05
FBgn0029672	CG2875	X	3571456	3573622	-	0.585836	0.406367	0.0858634	4.74856	2.04873e-06	1.95114e-05
FBgn0039585	CG1894	3R	28484557	28486062	+	0.830826	-0.363118	0.0763897	-4.74531	2.0819e-06	1.97913e-05
FBgn0000376	crm	X	2734248	2738773	-	0.316809	0.458418	0.0974883	4.7329	2.2133e-06	2.10023e-05
FBgn0029854	CG3566	X	6274972	6276724	-	0.367513	0.436186	0.0929156	4.71364	2.43332e-06	2.30483e-05
FBgn0023536	CG3156	X	487878	490725	+	0.31426	0.438851	0.0935065	4.71247	2.44738e-06	2.31397e-05
FBgn0030793	CG9125	X	16801929	16803344	-	0.570598	0.386604	0.082212	4.70772	2.505e-06	2.36418e-05
FBgn0035209	msd1	3L	1331744	1332326	+	2.31905	-0.227256	0.0485429	-4.67946	2.87629e-06	2.70972e-05
FBgn0030293	CG1737	X	11350608	11355539	+	0.304331	0.444535	0.0957267	4.6678	3.04443e-06	2.85783e-05
FBgn0030092	fh	X	9148080	9149071	-	0.332201	0.434281	0.0934438	4.66804	3.04082e-06	2.85783e-05
FBgn0028982	Spt6	X	6267797	6274984	+	0.692658	0.360164	0.0775475	4.64533	3.39531e-06	3.18151e-05
FBgn0030657	cerv	X	15576986	15578171	-	0.673262	0.363175	0.0783794	4.63531	3.56399e-06	3.3336e-05
FBgn0027553	NELF-B	X	7725996	7728361	-	0.34666	0.425616	0.0927599	4.60632	4.09866e-06	3.82006e-05
FBgn0031194	CG17598	X	22534831	22540383	-	0.42892	0.404597	0.0881521	4.60633	4.09835e-06	3.82006e-05
FBgn0263106	DnaJ-1	3L	5750029	5752189	-	3.36973	-0.279448	0.0607562	-4.60451	4.13433e-06	3.84647e-05
FBgn0267795	Frl	3L	14053215	14071583	+	5.13395	-0.181073	0.0394199	-4.59419	4.34428e-06	4.03464e-05
FBgn0030787	CG9609	X	16785115	16787008	-	0.39186	0.409887	0.0896381	4.59228	4.38423e-06	4.06453e-05
FBgn0031093	CG9581	X	20168042	20169981	-	0.820502	0.331533	0.0722319	4.5904	4.42404e-06	4.09419e-05
FBgn0030973	CG7332	X	18884513	18888860	+	0.375571	0.409753	0.0898187	4.58037	4.64164e-06	4.28799e-05
FBgn0030530	jub	X	13826041	13830317	-	0.287684	0.45785	0.100454	4.57947	4.66161e-06	4.29886e-05
FBgn0030720	CG8939	X	15997016	15999698	+	0.303385	0.438994	0.0966468	4.55957	5.12596e-06	4.71877e-05
FBgn0030093	Bap111	X	9149309	9151976	+	0.890226	0.323338	0.0712281	4.54047	5.61297e-06	5.15802e-05
FBgn0031074	SkpE	X	19823368	19824080	-	0.426409	0.437361	0.0967935	4.53807	5.67718e-06	5.2079e-05
FBgn0030522	CG11103	X	13782459	13783381	+	0.425144	0.414301	0.0919127	4.52841	5.94303e-06	5.44224e-05
FBgn0030855	CG5800	X	17636281	17639003	+	0.305597	0.43644	0.0970136	4.52106	6.15308e-06	5.61957e-05
FBgn0029512	Aos1	3R	12432533	12433822	-	2.10959	-0.238898	0.0528155	-4.52089	6.15814e-06	5.61957e-05
FBgn0026079	Nsun2	X	4111156	4113734	-	0.515746	0.387729	0.0859366	4.51918	6.2081e-06	5.65531e-05
FBgn0040751	CG13018	2R	14157050	14157488	-	1.60803	-0.258216	0.0571676	-4.51352	6.37618e-06	5.79834e-05
FBgn0028292	ric8a	X	9256168	9259202	+	0.664519	0.356688	0.0792306	4.50498	6.63783e-06	6.02582e-05
FBgn0003656	sws	X	7956820	7968236	-	0.264005	0.448778	0.0999539	4.50194	6.73358e-06	6.10216e-05
FBgn0035035	Samtor	2R	24603572	24604670	+	0.660965	-0.359273	0.079733	-4.49914	6.82302e-06	6.17254e-05
FBgn0029892	CG3184	X	6687596	6688774	-	0.35159	0.413329	0.0922671	4.49453	6.97226e-06	6.29667e-05
FBgn0030305	Uba5	X	11483518	11485060	+	0.39854	0.401711	0.0898464	4.48827	7.18026e-06	6.47335e-05
FBgn0037549	CG7878	3R	8122725	8125273	+	1.97543	-0.227833	0.0507395	-4.4877	7.19951e-06	6.47956e-05
FBgn0051673	CG31673	2L	20829609	20831161	+	0.885608	-0.323019	0.0719025	-4.48437	7.31281e-06	6.57024e-05
FBgn0001257	ImpL2	3L	4224006	4236147	-	1.27775	0.491659	0.118608	4.47655	7.58597e-06	6.80399e-05
FBgn0031150	bves	X	21053963	21082391	+	0.282906	0.449343	0.100812	4.47426	7.66755e-06	6.86541e-05
FBgn0264895	RapGAP1	2L	7497805	7578980	-	9.00431	-0.164966	0.0369839	-4.46072	8.16846e-06	7.30143e-05
FBgn0036580	PDCD-5	3L	16231081	16232038	-	4.59146	-0.177533	0.0398302	-4.45703	8.31037e-06	7.41562e-05
FBgn0040338	TfIIA-S-2	X	1011101	1011643	-	0.727596	0.415961	0.0934855	4.4522	8.49943e-06	7.57143e-05
FBgn0020653	Trxr-1	X	8242528	8248033	+	0.821758	0.327685	0.0737563	4.44305	8.86941e-06	7.8876e-05
FBgn0023540	CG3630	X	2162196	2172281	+	0.274645	0.436457	0.0988026	4.4363	9.15191e-06	8.12503e-05
FBgn0030514	CG9941	X	13718734	13721977	-	0.377556	0.397823	0.0901204	4.43161	9.35333e-06	8.2898e-05
FBgn0029710	CG3568	X	4542630	4544497	+	0.337128	0.410365	0.093177	4.41752	9.98407e-06	8.83388e-05
FBgn0028408	Drep2	2R	9291856	9302821	+	5.30871	-0.174001	0.0394252	-4.41324	1.01833e-05	8.995e-05
FBgn0050105	CG30105	2R	17591804	17592509	-	1.39923	-0.262418	0.0595053	-4.40587	1.05359e-05	9.29079e-05
FBgn0030963	CG7101	X	18830591	18832123	+	0.263242	0.444973	0.101496	4.39049	1.13094e-05	9.95605e-05
FBgn0029825	CG12728	X	5942606	5945250	+	0.442127	0.395652	0.0907204	4.38169	1.17765e-05	0.000103498
FBgn0025820	JTBR	3L	1802008	1802856	-	0.97598	-0.309614	0.0707335	-4.37179	1.23233e-05	0.000108123
FBgn0263237	Cdk7	X	5307465	5308983	-	0.711607	0.3356	0.0770195	4.35924	1.30515e-05	0.00011413
FBgn0032400	CG6770	2L	12045343	12046118	-	7.13523	-0.236581	0.0542784	-4.35946	1.30386e-05	0.00011413
FBgn0052095	CG32095	3L	11824207	11825732	-	0.553318	-0.362024	0.0830913	-4.35286	1.3437e-05	0.000117305
FBgn0260858	Ykt6	X	7920409	7921966	+	0.376199	0.393939	0.0910375	4.34349	1.40235e-05	0.000122222
FBgn0030519	CG11151	X	13739744	13741952	+	0.499196	0.36714	0.0847914	4.33701	1.44431e-05	0.000125669
FBgn0030362	regucalcin	X	12012377	12017375	+	0.31491	0.400631	0.0927568	4.3331	1.47025e-05	0.000127714
FBgn0026702	l(1)G0045	X	5622648	5625493	+	0.311359	0.418067	0.0968709	4.33181	1.47886e-05	0.000128249
FBgn0034753	CG2852	2R	22644646	22646344	-	33.3357	-0.0693503	0.016035	-4.32497	1.52555e-05	0.00013208
FBgn0034098	krimp	2R	16238103	16240722	-	1.30172	-0.262937	0.0609561	-4.30875	1.64182e-05	0.000141911
FBgn0029589	CG14810	X	1819495	1820341	-	0.505572	0.380636	0.0889529	4.29219	1.76921e-05	0.000152671
FBgn0083983	mRpL34	2R	16098948	16099337	+	4.31635	-0.162739	0.0380396	-4.2778	1.8875e-05	0.00016261
FBgn0004828	His3.3B	X	9152523	9156669	-	15.9986	0.0974754	0.0228154	4.27267	1.93148e-05	0.000166126
FBgn0025626	CG4281	X	2062313	2065142	-	0.340062	0.388411	0.0916747	4.25154	2.12302e-05	0.000182301
FBgn0003410	sina	3L	16853751	16858712	+	4.43447	-0.164341	0.0386562	-4.25103	2.1279e-05	0.000182421
FBgn0040038	klhl10	Unmapped_Scaffold_8_D1580_D1567	53442	85529	+	0.405217	-0.426733	0.101751	-4.24278	2.20767e-05	0.00018895
FBgn0051549	CG31549	3R	5632192	5633321	+	1.68315	-0.237792	0.0561019	-4.23547	2.28072e-05	0.000194884
FBgn0026086	Adar	X	1773725	1788065	+	0.312718	0.406264	0.0964434	4.23182	2.3181e-05	0.000197756
FBgn0025615	Torsin	X	4648592	4650032	-	1.73604	0.226628	0.0536877	4.22174	2.42422e-05	0.000206473
FBgn0030512	Nadsyn	X	13684380	13718285	-	0.328782	0.409411	0.0975678	4.21351	2.51427e-05	0.000213795
FBgn0013987	MAPk-Ak2	X	5759908	5764203	-	0.412719	0.373093	0.089206	4.19634	2.71267e-05	0.000230291
FBgn0028700	RfC38	2L	11128932	11130645	-	1.78709	-0.246665	0.0587705	-4.19525	2.72576e-05	0.000231028
FBgn0026206	mei-P26	X	9163255	9189309	+	3.24295	0.190617	0.0455007	4.18987	2.79118e-05	0.00023619
FBgn0030323	Vlet	X	11677344	11678589	-	0.318637	0.398592	0.0959199	4.17416	2.99089e-05	0.000252682
FBgn0030066	Uros1	X	8898554	8900264	-	0.324758	0.390162	0.0941326	4.16083	3.17094e-05	0.000267462
FBgn0037930	CG14715	3R	11674221	11674923	+	5.4906	-0.141397	0.0340795	-4.14895	3.34e-05	0.000281269
FBgn0023508	Ocrl	X	1922981	1927524	+	0.307437	0.401987	0.0975777	4.14076	3.46151e-05	0.000291034
FBgn0032781	RtcB	2L	19430643	19432444	+	1.01417	-0.274296	0.0665114	-4.11852	3.81321e-05	0.00032009
FBgn0030864	CG8173	X	17707401	17709653	-	0.299536	0.394443	0.0963902	4.10088	4.11582e-05	0.000344485
FBgn0027603	Ulp1	X	19202103	19208187	-	0.384879	0.373754	0.0914504	4.10081	4.11698e-05	0.000344485
FBgn0086447	l(2)37Cg	2L	19133023	19135233	-	1.67437	-0.233989	0.0572803	-4.08269	4.45171e-05	0.000371899
FBgn0005427	ewg	X	268509	279718	-	0.296193	0.396847	0.0975578	4.08201	4.46481e-05	0.000372399
FBgn0040309	Jafrac1	X	13329824	13331994	+	3.09121	0.216662	0.0531977	4.07314	4.63838e-05	0.000386261
FBgn0267727	Pen	2L	10056900	10060095	+	21.0253	-0.166901	0.0411288	-4.05813	4.94665e-05	0.000411279
FBgn0014411	Vps26	X	1873853	1876474	+	0.324473	0.376843	0.093262	4.0525	5.06726e-05	0.000420639
FBgn0031161	CG15445	X	21117159	21120444	+	0.379242	0.357499	0.0885073	4.05091	5.10179e-05	0.000422835
FBgn0039743	CG7946	3R	30052514	30054697	+	2.5637	-0.187163	0.0463334	-4.03842	5.38116e-05	0.000445284
FBgn0030268	Klp10A	X	11129362	11137118	-	0.410632	0.359028	0.0892774	4.03438	5.4746e-05	0.00045159
FBgn0035829	HP4	3L	7975438	7976154	-	9.94241	-0.112039	0.027772	-4.03441	5.474e-05	0.00045159
FBgn0026196	nop5	2L	6916753	6918743	-	7.09694	-0.144011	0.035719	-4.03184	5.53407e-05	0.000455778
FBgn0040087	p115	X	7894031	7896991	+	0.419157	0.355739	0.0885933	4.02968	5.58524e-05	0.000459269
FBgn0010078	RpL23	2R	22854383	22855694	+	56.5827	-0.040097	0.00995386	-4.02827	5.6188e-05	0.000461305
FBgn0030242	sofe	X	10855000	10857413	-	0.264931	0.408715	0.101931	4.02723	5.64371e-05	0.000462625
FBgn0010622	DCTN3-p24	2R	23061420	23062593	-	0.846695	-0.299538	0.0743366	-4.02481	5.70211e-05	0.000466682
FBgn0016726	RpL29	2R	21293768	21294404	+	57.9645	-0.0477807	0.0118804	-4.02178	5.77596e-05	0.000471988
FBgn0035032	ATPsynF	2R	24599088	24599821	-	16.2728	-0.0848294	0.0211309	-4.01443	5.9589e-05	0.00048618
FBgn0036488	CG6878	3L	15161817	15162470	+	3.79118	-0.161258	0.0402487	-4.00609	6.17323e-05	0.000502883
FBgn0003392	shi	X	15892116	15906716	+	0.552127	0.332202	0.0833457	3.99081	6.58478e-05	0.000535575
FBgn0052803	CG32803	X	1900699	1901911	-	1.5368	0.221348	0.0557387	3.97175	7.1348e-05	0.000579412
FBgn0010265	RpS13	2L	8363477	8364662	-	68.5266	-0.0387163	0.00978218	-3.95783	7.56335e-05	0.000613264
FBgn0260798	Gprk1	2R	4322295	4471060	-	1.70053	-0.232822	0.0593099	-3.92364	8.72225e-05	0.000706139
FBgn0020496	CtBP	3R	13011649	13026275	+	8.38309	-0.117051	0.0298564	-3.92064	8.83136e-05	0.000713868
FBgn0046706	Haspin	2R	4014111	4049342	+	0.6545	-0.324746	0.0828178	-3.91904	8.89038e-05	0.000717532
FBgn0003114	plu	2R	20262958	20263684	-	0.43149	-0.366881	0.0937707	-3.91828	8.91842e-05	0.000718687
FBgn0267790	rump	3R	9505853	9510324	-	2.83582	-0.189991	0.0486003	-3.90966	9.24253e-05	0.000743662
FBgn0034310	Nup75	2R	18164694	18167140	-	1.195	-0.25843	0.0662393	-3.89871	9.67059e-05	0.000776911
FBgn0032015	Ostgamma	2L	8306696	8308192	-	2.90442	-0.173419	0.0444825	-3.89789	9.70339e-05	0.000778352
FBgn0030870	CG6398	X	17830828	17841705	+	1.02565	0.304529	0.0785407	3.88581	0.00010199	0.000816855
FBgn0039348	Npl4	3R	25611013	25624662	-	0.937208	-0.269086	0.0691642	-3.88533	0.000102192	0.000817221
FBgn0031043	Naa20A	X	19621451	19623074	-	2.69678	0.184407	0.0474964	3.88334	0.000103033	0.000822691
FBgn0038013	CG10038	3R	12348987	12350644	-	1.1306	-0.256116	0.0659825	-3.87777	0.000105418	0.000840456
FBgn0040534	Sf3b5	3R	9014972	9015341	-	7.50691	-0.150575	0.0388572	-3.87568	0.000106327	0.000846412
FBgn0262732	mbf1	3L	16574436	16576871	+	4.77405	-0.150701	0.0389512	-3.86933	0.000109137	0.000867465
FBgn0030700	CG15914	X	15853421	15854970	+	0.254406	0.389788	0.101121	3.86625	0.000110523	0.000877152
FBgn0011224	heph	3R	31846987	32015520	-	1.42411	-0.23453	0.0606336	-3.86538	0.000110915	0.000878928
FBgn0023169	AMPKalpha	X	1375536	1378896	+	0.337478	0.369869	0.0962353	3.85692	0.000114824	0.000907488
FBgn0039966	Rab21	X	23012140	23013409	-	0.382709	0.347502	0.0904518	3.85683	0.000114865	0.000907488
FBgn0038080	CG12279	3R	12705094	12705818	+	1.11269	-0.24778	0.06429	-3.85	0.000118118	0.00093178
FBgn0005585	Calr	3R	9628691	9630851	-	20.4661	-0.0899836	0.0233822	-3.8486	0.000118793	0.000935699
FBgn0033549	mms4	2R	10811078	10812215	+	0.525187	-0.326184	0.0847926	-3.84698	0.000119581	0.00094049
FBgn0262101	CG42854	X	17245353	17247016	-	0.469925	0.375899	0.0980395	3.84618	0.000119972	0.000942152
FBgn0040705	ND-B8	2L	4454626	4455207	+	0.372948	-0.362829	0.0946	-3.84514	0.000120485	0.000944763
FBgn0016053	pgc	2R	22330200	22332813	+	0.66825	0.420148	0.115044	3.83891	0.00012358	0.000967585
FBgn0030474	CG15747	X	13338318	13341009	+	0.290766	0.373825	0.0976429	3.83773	0.000124175	0.000970786
FBgn0040207	kat80	X	16267007	16276180	-	0.242045	0.40244	0.105754	3.8354	0.00012536	0.000978589
FBgn0053977	CG33977	3R	13402559	13403051	-	1.12819	-0.258316	0.0674098	-3.82874	0.000128801	0.00100396
FBgn0264922	smt3	2L	6966780	6967644	-	57.893	-0.0728713	0.0190513	-3.82523	0.000130652	0.00101687
FBgn0027521	CG3679	X	16303870	16307377	+	0.260958	0.391285	0.102636	3.82341	0.000131618	0.00102287
FBgn0003275	RpII18	3R	5371795	5372397	+	10.9947	-0.111293	0.0291472	-3.81859	0.000134217	0.00104152
FBgn0011455	ND-SGDH	3L	12137496	12138584	-	7.737	-0.110696	0.0289996	-3.81713	0.000135014	0.00104616
FBgn0030678	CG11679	X	15737493	15738954	-	0.283481	0.36335	0.0955248	3.81327	0.000137138	0.00106105
FBgn0261955	kdn	X	6350629	6361323	+	0.356961	0.347177	0.0916	3.80165	0.000143736	0.00111046
FBgn0011666	msi	3R	25516118	25608423	+	1.73832	-0.221565	0.0582862	-3.79928	0.000145116	0.00111947
FBgn0260789	mxc	X	9236801	9243467	-	0.602507	0.33937	0.089724	3.79682	0.000146565	0.00112898
FBgn0010411	RpS18	2R	20263979	20264848	+	32.9188	0.058354	0.015377	3.79494	0.000147678	0.00113589
FBgn0038252	BigH1	3R	14663450	14664822	+	3.44374	-0.227157	0.0600897	-3.77897	0.000157478	0.00120949
FBgn0052554	CG32554	X	17851869	17852685	-	0.266772	0.387771	0.103456	3.76808	0.00016451	0.00126165
FBgn0034822	RpL37b	2R	23100057	23100478	-	1.06751	-0.312352	0.0829338	-3.75904	0.000170564	0.00130616
FBgn0002633	E(spl)m7-HLH	3R	26037038	26038019	+	6.46784	0.294714	0.0786186	3.75692	0.00017202	0.00131538
FBgn0033341	MrgBP	2R	8900566	8901375	-	2.31599	-0.179168	0.0477471	-3.75137	0.000175874	0.0013429
FBgn0024811	Crk	4	210224	213165	+	0.475591	0.339528	0.0911599	3.74636	0.000179421	0.00136798
FBgn0001624	dlg1	X	11369665	11409776	+	1.6331	0.214739	0.0576108	3.72884	0.000192362	0.00146452
FBgn0001248	Idh	3L	8356404	8360906	-	0.939747	-0.28856	0.0774847	-3.71898	0.000200027	0.00152067
FBgn0022942	Cbp80	X	4650015	4658259	+	0.570883	0.302976	0.0815567	3.71805	0.000200768	0.00152409
FBgn0032105	borr	2L	9251472	9253118	-	4.27794	-0.174522	0.0470421	-3.70984	0.000207392	0.0015721
FBgn0005672	spi	2L	19567900	19577315	-	2.19642	-0.197536	0.0534589	-3.69484	0.000220022	0.00166543
FBgn0029823	Shmt	X	5913067	5916797	-	1.84228	0.191792	0.0519486	3.69253	0.000222032	0.00167793
FBgn0035571	CG12493	3L	4752393	4753738	-	1.00771	-0.297773	0.0806039	-3.69221	0.000222314	0.00167793
FBgn0259171	Pde9	X	12785563	12897327	-	0.274035	0.365071	0.0993039	3.68626	0.00022757	0.00171513
FBgn0038540	CG14321	3R	17733598	17734381	+	1.55612	-0.231078	0.0627178	-3.68458	0.000229082	0.00172404
FBgn0003714	tko	X	2442313	2443976	-	2.73992	0.16912	0.0459732	3.67936	0.000233819	0.00175716
FBgn0039159	mRpS24	3R	24162829	24163545	-	2.10142	-0.183871	0.0499645	-3.67868	0.000234447	0.00175936
FBgn0021795	Tapdelta	2R	11370300	11371335	-	6.30772	-0.125419	0.0342173	-3.66568	0.000246684	0.00184854
FBgn0032030	Wdr82	2L	8374461	8375549	+	1.40422	-0.229686	0.0627823	-3.65665	0.000255535	0.00191213
FBgn0020261	pcm	X	19485759	19492011	-	0.382186	0.331734	0.0910155	3.65579	0.000256388	0.00191578
FBgn0031062	CG14230	X	19704176	19706417	+	0.286098	0.365141	0.100403	3.65111	0.000261105	0.00194825
FBgn0052579	CG32579	X	16323286	16325768	+	0.264918	0.368366	0.101301	3.65056	0.000261668	0.00194967
FBgn0036918	Pfdn6	3L	19923671	19924688	+	4.7786	-0.137225	0.0376189	-3.64772	0.000264581	0.00196857
FBgn0000181	bic	2R	12870249	12871794	+	18.837	-0.0661146	0.0181378	-3.64511	0.000267272	0.00198578
FBgn0030956	CG18259	X	18781265	18783494	-	0.315404	0.351459	0.0968171	3.64339	0.000269071	0.00199624
FBgn0266410	CG45050	3R	9340216	9362994	+	11.6396	-0.127696	0.0350535	-3.64303	0.000269443	0.00199624
FBgn0015797	Rab6	2L	12107221	12109116	-	1.42314	-0.222986	0.0612187	-3.64069	0.000271913	0.00200888
FBgn0003701	thr	2R	17861273	17865963	-	0.690369	-0.2821	0.0773692	-3.64068	0.000271916	0.00200888
FBgn0086707	ncm	2L	18444507	18448957	-	2.94107	-0.180195	0.0495379	-3.6374	0.000275403	0.00203178
FBgn0029893	CG14442	X	6689296	6695007	-	0.329982	0.342068	0.0943758	3.63569	0.000277238	0.00203957
FBgn0283521	lola	2R	10481894	10543291	-	5.06478	-0.137374	0.037785	-3.63602	0.000276882	0.00203957
FBgn0031157	CG1503	X	21104695	21106369	-	0.405424	0.319187	0.088139	3.63048	0.000282892	0.00207824
FBgn0015509	Cul1	2R	7916856	7921579	+	2.08224	-0.19612	0.054027	-3.62917	0.000284332	0.0020859
FBgn0266572	ebo	X	471019	476579	-	0.438886	0.315949	0.0873421	3.6257	0.000288179	0.00211116
FBgn0037312	CG11999	3R	5353717	5354747	-	1.3646	-0.244258	0.0673971	-3.62415	0.000289913	0.0021209
FBgn0026080	Tip60	X	4114800	4117487	-	0.337647	0.350407	0.0970874	3.62336	0.000290796	0.00212439
FBgn0047135	CG32276	3L	3197863	3199047	-	9.29879	-0.113855	0.0314324	-3.62256	0.000291698	0.00212801
FBgn0037024	tzn	3L	20798645	20800081	+	2.07098	-0.188062	0.0521247	-3.60676	0.000310041	0.00225869
FBgn0026088	CG14818	X	1879019	1879774	-	1.16854	0.234534	0.0653587	3.59022	0.000330401	0.00240367
FBgn0284243	betaTub56D	2R	19447319	19451600	-	47.5256	-0.0689246	0.0192013	-3.58975	0.000330997	0.00240466
FBgn0040670	e(y)2b	3R	7093935	7094727	+	0.504682	-0.324841	0.090944	-3.58611	0.000335645	0.00243506
FBgn0051477	ATPsynepsilonL	3R	10121773	10122320	+	2.1621	-0.230366	0.0643693	-3.57897	0.000344951	0.0024991
FBgn0010341	Cdc42	X	19697091	19699938	+	0.388576	0.327434	0.0919992	3.57304	0.000352863	0.0025529
FBgn0040793	CG7630	3L	17425477	17426282	+	17.0856	-0.071935	0.0202274	-3.55631	0.000376099	0.00271725
FBgn0027597	CG17712	2L	1750687	1752122	-	0.853309	-0.256514	0.072235	-3.54691	0.000389783	0.00281224
FBgn0265362	CG44303	X	6686963	6687420	-	0.32787	0.33801	0.0956113	3.54286	0.000395818	0.00285185
FBgn0030345	CG1847	X	11869170	11871168	+	0.278354	0.349687	0.0992335	3.53828	0.000402747	0.00289779
FBgn0002735	E(spl)mgamma-HLH	3R	25999851	26000761	+	1.53621	0.400844	0.115058	3.52678	0.000420643	0.0030224
FBgn0262738	norpA	X	4322626	4365408	+	0.466872	0.302279	0.0858816	3.52458	0.000424155	0.00304346
FBgn0030806	CG13001	X	16941086	16942871	-	0.307341	0.349365	0.0996613	3.51572	0.000438557	0.00314249
FBgn0054012	CG34012	3L	11108820	11109505	-	0.837428	-0.277169	0.0789071	-3.51157	0.000445475	0.0031877
FBgn0039099	GILT2	3R	23678895	23679855	+	1.36316	-0.219782	0.0625681	-3.51026	0.000447667	0.00319902
FBgn0031337	CG14346	2L	1367996	1369050	+	3.1443	-0.170898	0.0487631	-3.50526	0.000456161	0.00325527
FBgn0004368	Ptp4E	X	4939128	4955916	+	0.284031	0.346471	0.0992607	3.50377	0.000458726	0.00326913
FBgn0005624	Psc	2R	12965997	12980994	-	3.65919	-0.171589	0.0490239	-3.50207	0.000461655	0.00328553
FBgn0030431	CG4407	X	12901353	12903516	-	0.247235	0.363617	0.104635	3.48624	0.00048987	0.0034816
FBgn0015031	cype	2L	5327227	5327969	+	17.5174	-0.0738705	0.0212283	-3.47992	0.00050156	0.00355985
FBgn0030485	CG1998	X	13409369	13413074	-	0.297074	0.339672	0.0980179	3.4794	0.00050254	0.00356198
FBgn0037481	MAGE	3R	7154238	7155180	-	1.0266	-0.245605	0.0705678	-3.47762	0.00050588	0.00358081
FBgn0031070	CG12702	X	19759173	19764874	-	0.291472	0.33632	0.097245	3.47226	0.000516088	0.00364322
FBgn0040529	COX7A	3R	8339944	8341043	-	11.5485	-0.0815665	0.0234906	-3.47231	0.000515997	0.00364322
FBgn0030894	Mvb12	X	18097558	18101314	-	1.24933	0.211909	0.0611395	3.46667	0.000526948	0.00371488
FBgn0038145	Droj2	3R	13382106	13385283	+	10.2452	-0.117908	0.0340181	-3.4663	0.000527682	0.00371505
FBgn0024991	CG2694	X	2714079	2717654	+	0.383803	0.316333	0.0915336	3.46449	0.000531237	0.00373005
FBgn0025621	CG16989	X	793147	797061	+	0.341319	0.31621	0.0915815	3.46477	0.000530677	0.00373005
FBgn0039858	CycG	3R	31596642	31612664	-	4.96516	-0.126055	0.0364166	-3.46139	0.000537386	0.00376818
FBgn0030291	CG1738	X	11349049	11349847	+	0.283152	0.338258	0.0983873	3.45201	0.000556422	0.00389644
FBgn0266599	Hsc70-4	3R	15242687	15246614	+	25.4292	-0.0735126	0.0213553	-3.4425	0.000576365	0.00403071
FBgn0001206	Hmr	X	10590920	10595855	-	0.339327	0.315411	0.0920969	3.43356	0.000595708	0.00415189
FBgn0035471	Sc2	3L	3903492	3905035	+	2.57655	-0.152988	0.0445397	-3.43399	0.000594761	0.00415189
FBgn0004395	unk	3R	23149653	23157862	-	1.66204	-0.201802	0.058755	-3.4334	0.000596072	0.00415189
FBgn0026015	Top3beta	X	6284138	6287990	-	0.366719	0.310333	0.0907475	3.4294	0.000604911	0.00420787
FBgn0011206	bol	3L	9097629	9134405	-	0.992953	-0.247644	0.0722396	-3.42699	0.000610303	0.00423974
FBgn0030759	CG13014	X	16587873	16588930	+	0.343645	0.314891	0.0922343	3.42288	0.000619619	0.00429876
FBgn0262866	S6kII	X	22529964	22536371	+	0.273012	0.344096	0.101093	3.41786	0.00063116	0.00437304
FBgn0027499	wde	2R	10800420	10808938	-	2.15885	-0.204483	0.0598894	-3.415	0.000637822	0.00441336
FBgn0030504	CG2691	X	13619276	13624408	-	0.373938	0.299886	0.088059	3.41294	0.000642666	0.00444101
FBgn0030675	CG8191	X	15732178	15733663	+	0.263878	0.33769	0.0993496	3.41253	0.00064363	0.00444181
FBgn0038286	CG6966	3R	15079320	15095631	-	0.588977	-0.286045	0.0840005	-3.40543	0.000660588	0.00455284
FBgn0032393	Nfs1	2L	11999654	12001244	+	0.892467	-0.241843	0.070987	-3.40332	0.000665722	0.0045822
FBgn0265784	CrebB	X	18366357	18377864	+	0.291893	0.337764	0.100152	3.38502	0.000711735	0.00489247
FBgn0002733	E(spl)mbeta-HLH	3R	26005046	26006023	-	1.73351	0.344271	0.103019	3.37661	0.000733862	0.00503797
FBgn0013799	Deaf1	3L	19818174	19830686	+	1.25047	-0.218532	0.0646957	-3.3759	0.000735744	0.00504427
FBgn0002873	mud	X	14247732	14258595	+	0.297829	0.323138	0.0960557	3.37395	0.000740976	0.00506936
FBgn0262512	Vha14-1	2R	15679426	15680084	-	4.48823	-0.135609	0.0401927	-3.37382	0.000741339	0.00506936
FBgn0032886	CG9328	2L	20797715	20814331	+	0.999359	-0.251029	0.0746144	-3.36358	0.000769389	0.00525431
FBgn0083956	CG34120	X	21123634	21140951	+	0.548772	0.327352	0.0982292	3.35763	0.000786133	0.00536167
FBgn0000150	awd	3R	31745172	31746077	-	42.3462	-0.0634365	0.0189434	-3.34864	0.000812092	0.00553152
FBgn0004363	porin	2L	10847227	10850848	-	18.4267	-0.0679717	0.0203018	-3.34813	0.000813574	0.00553442
FBgn0030768	CG9723	X	16653220	16655015	-	0.33541	0.318848	0.0957196	3.34725	0.000816188	0.005545
FBgn0023518	trr	X	1881313	1889950	-	0.353438	0.303771	0.091062	3.34493	0.00082302	0.00558417
FBgn0261243	Psa	3L	1502843	1523380	+	2.12104	-0.168731	0.0504816	-3.34146	0.000833402	0.0056473
FBgn0040375	CG13760	X	2583745	2585699	-	0.254875	0.333385	0.100128	3.34094	0.000834948	0.00565046
FBgn0024491	Bin1	3R	16186156	16189564	-	5.17691	-0.121884	0.0364983	-3.33963	0.0008389	0.00566988
FBgn0026085	dgt4	X	4113701	4114929	+	0.281361	0.330696	0.099496	3.33567	0.00085095	0.00574391
FBgn0034117	CG7997	2R	16341251	16344182	-	1.15848	-0.21881	0.0655834	-3.33443	0.000854731	0.00576201
FBgn0000116	Argk	3L	9048781	9066027	-	1.15369	-0.230552	0.0693847	-3.32174	0.000894572	0.00602284
FBgn0035631	Txl	3L	5765846	5767084	+	1.64947	-0.188268	0.0567088	-3.31874	0.000904242	0.00608012
FBgn0003941	RpL40	2L	4227699	4228561	+	56.5199	-0.0351106	0.0105847	-3.31711	0.000909543	0.00610793
FBgn0030410	Aven	X	12628370	12629640	-	0.211074	0.359687	0.108851	3.31431	0.000918691	0.00614092
FBgn0037468	CG1943	3R	7074859	7077981	+	2.96959	-0.149182	0.0449979	-3.31498	0.000916489	0.00614092
FBgn0039766	CG15536	3R	30424499	30425162	-	2.10576	-0.165598	0.0499523	-3.31417	0.000919145	0.00614092
FBgn0264694	mgr	3R	11408792	11409875	-	1.93663	-0.174235	0.0525468	-3.31469	0.000917448	0.00614092
FBgn0023509	mip130	X	1908239	1920318	+	0.264203	0.343117	0.104	3.31337	0.00092179	0.00615075
FBgn0250906	Pgk	2L	2746880	2753068	-	1.9815	-0.168889	0.0510242	-3.3087	0.000937298	0.00624627
FBgn0086378	Alg-2	3R	3623143	3627690	+	3.8108	0.138025	0.0417436	3.30719	0.000942353	0.00627197
FBgn0026751	XRCC1	X	5329876	5332435	+	0.337402	0.308906	0.0939281	3.30046	0.000965263	0.0064163
FBgn0032453	CG6180	2L	12707661	12708680	+	2.82993	-0.148288	0.0449873	-3.29583	0.000981329	0.00651483
FBgn0002629	E(spl)m4-BFM	3R	26023821	26024579	-	0.634753	0.317586	0.115433	3.29299	0.000991284	0.00657259
FBgn0043001	Chrac-16	X	12017225	12017961	-	0.25223	0.339514	0.103399	3.29014	0.00100137	0.00663104
FBgn0010607	l(2)05714	2L	4970135	4973921	-	0.768246	-0.253757	0.0771058	-3.28845	0.0010074	0.00666256
FBgn0040339	MED22	X	928139	928860	+	2.57385	0.172161	0.0524307	3.28445	0.0010218	0.00674932
FBgn0003204	ras	X	10744502	10749097	+	0.526953	0.274929	0.0841186	3.27291	0.00106447	0.00702231
FBgn0265045	Strn-Mlck	2R	15946933	15989498	-	0.680045	-0.268996	0.0821519	-3.27174	0.00106889	0.00704255
FBgn0015019	CCT3	3R	16647605	16649978	+	7.17529	-0.104293	0.0319176	-3.2676	0.00108464	0.00713737
FBgn0031030	Tao	X	19569721	19579800	-	6.55555	0.129646	0.0397161	3.26495	0.00109483	0.0071954
FBgn0052423	shep	3L	5155821	5277944	-	1.43388	-0.21875	0.0670488	-3.26122	0.00110933	0.00728152
FBgn0036335	mRpL20	3L	13017149	13017867	-	2.05703	-0.173016	0.0530528	-3.26038	0.00111263	0.00729408
FBgn0003464	sol	X	21350280	21357912	+	0.232495	0.33993	0.104733	3.25455	0.00113571	0.00743606
FBgn0035953	CG5087	3L	8998184	9002566	+	0.636342	-0.263019	0.0808513	-3.25084	0.00115066	0.00752455
FBgn0033988	pcs	2R	14981263	14991336	+	5.58916	-0.134842	0.0415584	-3.24594	0.00117062	0.00764549
FBgn0000412	D1	3R	9238083	9240654	-	9.98918	-0.0896342	0.0276496	-3.24199	0.00118699	0.00774279
FBgn0014340	mof	X	5873840	5876853	-	0.335722	0.300891	0.0932655	3.23919	0.00119871	0.00779981
FBgn0034245	UQCR-6.4	2R	17572096	17572784	-	14.7954	-0.0809099	0.0249785	-3.23927	0.00119838	0.00779981
FBgn0001942	eIF4A	2L	5981764	5985909	+	24.7956	-0.0601176	0.0185694	-3.23753	0.00120569	0.00783299
FBgn0036237	viaf	3L	11991853	11993179	-	1.31704	-0.205584	0.0634795	-3.23727	0.0012068	0.00783299
FBgn0040752	Prosap	2R	14060456	14140902	-	4.17094	-0.12696	0.0392224	-3.23681	0.00120873	0.00783577
FBgn0052707	APC4	X	9082931	9085867	+	0.231388	0.343268	0.106347	3.23638	0.00121058	0.00783811
FBgn0027526	Ublcp1	3R	23061493	23062751	+	1.20787	-0.222633	0.0687942	-3.23541	0.00121469	0.00785497
FBgn0033188	Drat	2R	7526118	7532981	-	0.993692	0.303514	0.094272	3.23269	0.00122631	0.00791829
FBgn0033260	Cul4	2R	8102260	8106318	-	1.18069	-0.207593	0.064178	-3.23241	0.0012275	0.00791829
FBgn0026207	mbo	3R	12676487	12679052	-	2.0613	-0.170448	0.0527311	-3.23184	0.00122998	0.00792452
FBgn0032477	CG5287	2L	13179247	13183495	+	0.6287	-0.26338	0.0814988	-3.23087	0.00123414	0.00794154
FBgn0033548	CG7637	2R	10810556	10810936	-	8.47963	-0.120345	0.0372641	-3.22985	0.00123857	0.00796027
FBgn0022359	Sodh-2	3R	10876384	10878257	+	0.51895	-0.27162	0.0842295	-3.22362	0.0012658	0.00812535
FBgn0030320	CG2247	X	11606290	11611652	-	0.590061	0.270768	0.0841546	3.22142	0.00127556	0.00817794
FBgn0000479	dnc	X	3176440	3343767	+	1.92341	-0.170817	0.0530743	-3.21687	0.00129598	0.0082987
FBgn0010612	ATPsynG	2L	10975522	10976399	-	16.6781	-0.062385	0.0194112	-3.21385	0.00130968	0.00837616
FBgn0027494	RpS10a	3R	27652760	27653363	+	2.4291	-0.184164	0.0573372	-3.2127	0.00131491	0.00839941
FBgn0052580	Muc14A	X	16009114	16061722	+	0.312602	0.323685	0.101063	3.21067	0.00132425	0.00844875
FBgn0032997	CG17486	2R	4619030	4620833	+	0.66058	-0.262041	0.0818326	-3.20311	0.00135953	0.00866331
FBgn0065032	Arpc3B	X	17104571	17105852	-	0.485379	0.272879	0.0854232	3.20012	0.00137371	0.008743
FBgn0028331	l(1)G0289	X	10348680	10366273	-	0.894324	0.220636	0.0689892	3.19874	0.00138028	0.00876543
FBgn0001092	Gapdh2	X	15868145	15869661	+	3.58952	-0.176011	0.0549892	-3.19868	0.00138058	0.00876543
FBgn0085220	Ufm1	2R	16951837	16952581	+	2.53825	-0.14929	0.0466913	-3.19689	0.00138917	0.00880927
FBgn0003116	pn	X	2181211	2182916	+	0.379735	0.283476	0.0888835	3.19612	0.00139287	0.00882208
FBgn0275436	PheRS-m	2R	13968308	13969902	+	0.515248	-0.267654	0.0838462	-3.19226	0.00141162	0.00893005
FBgn0020497	emb	2L	8403573	8408853	+	5.83657	-0.108584	0.0340398	-3.18988	0.00142333	0.00899328
FBgn0051360	CG31360	3R	17685097	17685807	+	1.08714	-0.212791	0.066669	-3.1895	0.00142521	0.00899429
FBgn0037374	jagn	3R	5779315	5781308	+	1.21125	-0.204342	0.064081	-3.18689	0.00143814	0.00906495
FBgn0264291	Det	3R	17149667	17150455	+	1.184	-0.209847	0.065837	-3.18599	0.00144262	0.00908224
FBgn0003943	Ubi-p63E	3L	3899259	3903184	-	1.72119	-0.194496	0.0610689	-3.18513	0.00144689	0.00909823
FBgn0036072	CG6628	3L	10165809	10167023	-	0.624855	-0.269838	0.0847633	-3.18198	0.0014627	0.00918659
FBgn0085352	CG34323	X	12070437	12071263	+	0.376093	0.300182	0.0947065	3.18106	0.00146736	0.00920484
FBgn0000524	dx	X	6533999	6538575	+	0.244196	0.329098	0.104055	3.17918	0.00147693	0.00924706
FBgn0029958	Pdp	X	7731779	7734651	-	0.272328	0.311756	0.0983511	3.17904	0.00147762	0.00924706
FBgn0085377	CG34348	X	11339873	11344734	+	0.254366	0.322367	0.101991	3.17259	0.00151084	0.00943436
FBgn0038190	CG9926	3R	13949454	13951138	-	0.807691	-0.24138	0.0760519	-3.17253	0.00151116	0.00943436
FBgn0019936	RpS20	3R	20822181	20823356	+	76.2711	-0.0323171	0.0102016	-3.16782	0.00153585	0.00957712
FBgn0263396	sqd	3R	13634862	13646304	-	9.71842	0.0979503	0.0309592	3.16456	0.00155318	0.00967364
FBgn0040623	Spase12	3R	29490544	29491150	-	4.05032	-0.124046	0.039273	-3.15858	0.00158542	0.00986273
FBgn0028473	Non1	2R	9396265	9398734	-	6.61726	-0.0945432	0.0299449	-3.15715	0.00159318	0.0098916
FBgn0022224	ubl	2R	6810011	6810530	-	4.23983	-0.121313	0.0384262	-3.15703	0.00159384	0.0098916
FBgn0002914	Myb	X	15854832	15857823	-	0.256603	0.320882	0.102067	3.15481	0.00160602	0.00994367
FBgn0027866	CG9776	3R	4327814	4334071	-	1.81601	-0.176449	0.0559149	-3.15492	0.00160545	0.00994367
FBgn0031144	CG1529	X	21028652	21031950	-	0.299028	0.309646	0.0985039	3.15294	0.00161633	0.00999567
FBgn0030089	AP-1gamma	X	9108691	9117744	+	0.352145	0.286834	0.0911947	3.1518	0.00162269	0.0100232
FBgn0061515	endos	3L	14029579	14031706	-	7.55908	-0.0942196	0.0299299	-3.14807	0.00164351	0.0101398
FBgn0032919	CG9253	2L	21143229	21145146	+	1.25056	-0.203621	0.064698	-3.14601	0.00165515	0.0101996
FBgn0032620	CG12288	2L	16900535	16902218	-	2.06215	-0.177074	0.0563365	-3.14329	0.00167057	0.0102826
FBgn0030344	Nrd1	X	11864651	11868893	-	0.293999	0.304952	0.0974409	3.13895	0.00169556	0.0104241
FBgn0035148	CG3402	3L	651542	652881	-	1.92997	-0.165145	0.0526635	-3.13507	0.00171814	0.0105505
FBgn0029094	asf1	3L	19618894	19620398	+	1.33381	-0.199899	0.0637893	-3.13259	0.00173269	0.0106275
FBgn0286213	RpS12	3L	13023352	13024762	+	55.677	-0.0328816	0.0105273	-3.12346	0.00178739	0.0109373
FBgn0035722	CG10075	3L	6956946	6958108	-	1.14749	-0.206317	0.0660119	-3.12363	0.00178636	0.0109373
FBgn0030872	Ucp4A	X	17844949	17848223	+	0.237458	0.328048	0.105731	3.11798	0.00182097	0.0111298
FBgn0031494	CG17219	2L	3029253	3030616	+	0.881803	-0.218649	0.0703214	-3.10625	0.00189474	0.0115672
FBgn0017577	Mcm5	3R	10788524	10791150	+	1.16089	-0.206922	0.0665865	-3.10532	0.00190074	0.0115903
FBgn0002413	dco	3R	31054085	31061210	-	2.17731	-0.164967	0.0531283	-3.10446	0.00190627	0.0115995
FBgn0032246	Wdfy2	2L	10423291	10425482	+	1.75178	-0.176485	0.0568393	-3.1044	0.00190667	0.0115995
FBgn0030858	IntS2	X	17652761	17656818	-	0.239373	0.315413	0.101992	3.10222	0.00192075	0.0116716
FBgn0033209	CG12107	2R	7674450	7675362	+	1.77824	-0.170409	0.0551485	-3.08916	0.00200721	0.0121828
FBgn0036334	CG11267	3L	13016050	13016903	+	15.1913	-0.0722326	0.0233949	-3.08759	0.00201786	0.0122333
FBgn0031453	Bacc	2L	2752445	2757975	+	6.00335	0.150844	0.0489183	3.08593	0.00202914	0.0122874
FBgn0039651	Cyt-c1L	3R	29202660	29204133	-	0.733257	-0.245306	0.0794529	-3.08557	0.00203163	0.0122883
FBgn0031782	WDR79	2L	6125879	6127775	-	1.07028	-0.20687	0.0670469	-3.08339	0.0020466	0.0123646
FBgn0086768	Pcmt	3R	5552823	5554316	-	2.07605	-0.155483	0.0505069	-3.07768	0.00208622	0.0125894
FBgn0037372	CG2091	3R	5753318	5754774	-	2.40427	-0.160468	0.0522814	-3.06962	0.00214332	0.0129191
FBgn0263852	Dad1	2L	8383612	8384137	-	4.02417	-0.119515	0.0390528	-3.06025	0.00221155	0.0133151
FBgn0030701	CG16952	X	15870183	15875607	+	0.293891	0.298177	0.0976235	3.05805	0.00222786	0.0133978
FBgn0031189	CG14618	X	22473698	22474998	+	0.222741	0.330652	0.108698	3.052	0.00227321	0.0136549
FBgn0039711	CG7824	3R	29857652	29858936	-	0.928617	-0.210502	0.06916	-3.04099	0.00235802	0.0141481
FBgn0040660	CG13551	2R	23377866	23383424	-	10.0712	-0.0802439	0.026469	-3.03169	0.00243186	0.0145578
FBgn0029174	Fkbp59	2L	9888005	9890119	+	2.8554	-0.135603	0.0447193	-3.03199	0.00242945	0.0145578
FBgn0031052	Elys	X	19652305	19659407	+	0.331151	0.284735	0.0941428	3.03042	0.0024421	0.0146024
FBgn0032595	CG17996	2L	16730458	16731039	-	1.63671	-0.16904	0.0557671	-3.02994	0.00244601	0.0146091
FBgn0031006	rictor	X	19252111	19261240	-	0.218474	0.331897	0.110017	3.02926	0.00245151	0.0146253
FBgn0026250	eIF1A	3R	18274665	18283005	+	5.62686	-0.0993689	0.032859	-3.02396	0.00249493	0.0148505
FBgn0034063	CG8389	2R	16008339	16013815	+	0.911624	-0.213489	0.0705398	-3.02418	0.00249309	0.0148505
FBgn0029944	Dok	X	7324214	7328806	+	0.210584	0.328472	0.108984	3.02306	0.00250236	0.0148778
FBgn0267330	KdelR	2L	10426887	10428632	+	2.86493	-0.136027	0.0450006	-3.02235	0.00250823	0.0148958
FBgn0283545	vilya	X	2726678	2727568	+	0.222331	0.324492	0.107692	3.0219	0.00251191	0.0149007
FBgn0262699	fzr	X	4667290	4679537	-	0.221268	0.322213	0.107024	3.01792	0.00254514	0.0150808
FBgn0261641	CG42724	3R	6361672	6368288	-	1.57417	-0.178898	0.0592862	-3.0165	0.00255711	0.0151346
FBgn0041775	tral	3L	12515059	12520954	+	5.69541	-0.13509	0.0447881	-3.01598	0.00256152	0.0151436
FBgn0019686	lok	2L	20061422	20064381	+	4.38406	-0.144158	0.0478115	-3.01523	0.00256784	0.0151639
FBgn0259483	Mob4	2R	6695114	6696661	-	1.98557	-0.167228	0.0555468	-3.01095	0.0026043	0.0153619
FBgn0030991	CG7453	X	19180173	19182024	+	0.327929	0.278613	0.0927638	3.0092	0.00261937	0.0154334
FBgn0028926	NC2beta	2L	15007813	15008538	+	1.70109	-0.168371	0.0560035	-3.00568	0.00264988	0.0155956
FBgn0263102	psq	2R	10557888	10617280	+	3.68788	-0.135988	0.0453443	-3.00005	0.00269935	0.0158689
FBgn0051460	CG31460	3R	8562673	8563445	+	1.42594	-0.189462	0.06319	-2.99759	0.00272126	0.0159798
FBgn0030710	CG8924	X	15941077	15944449	+	0.218893	0.323917	0.108361	2.99617	0.00273395	0.0160363
FBgn0039427	CG5447	3R	26452534	26454585	+	0.66481	-0.238569	0.0796411	-2.99416	0.00275202	0.0161243
FBgn0052062	Rbfox1	3L	10481412	10594012	+	3.65744	-0.151896	0.0507558	-2.99379	0.00275534	0.0161257
FBgn0000579	Eno	2L	1724768	1729636	-	11.6185	-0.128723	0.0430333	-2.99078	0.00278262	0.0162671
FBgn0038546	CG7379	3R	17796376	17798304	-	0.414368	-0.267528	0.0896351	-2.99002	0.00278956	0.0162895
FBgn0024807	DIP1	X	21624796	21630148	-	0.289433	0.300933	0.101267	2.98363	0.00284847	0.016615
FBgn0031228	ND-15	2L	114726	156030	+	3.49337	-0.116817	0.0391596	-2.98276	0.00285661	0.016644
FBgn0016119	ATPsynCF6	3R	23355220	23356064	-	10.7963	-0.0718133	0.0241148	-2.97796	0.00290172	0.016888
FBgn0035162	Sf3b3	3L	826720	833385	-	0.872033	0.211278	0.0710038	2.97663	0.00291433	0.0169426
FBgn0035272	mRpL46	3L	1777439	1778347	+	0.995627	-0.200948	0.0674627	-2.97626	0.00291787	0.0169443
FBgn0038723	CG6195	3R	19646930	19648410	-	1.73679	-0.161322	0.054191	-2.9759	0.00292134	0.0169457
FBgn0032017	CG7810	2L	8309876	8311195	-	0.492345	-0.254469	0.0856447	-2.97243	0.00295448	0.017119
FBgn0284421	Psn	3L	20432468	20435156	+	1.63382	-0.169614	0.0571031	-2.96953	0.00298259	0.0172628
FBgn0029689	CG6428	X	3965435	3968655	-	0.23589	0.304522	0.103027	2.96642	0.0030129	0.0174189
FBgn0015618	Cdk8	3L	9837080	9838670	-	0.767076	-0.22103	0.0744546	-2.96585	0.00301843	0.0174317
FBgn0036730	qjt	3L	17479096	17480141	+	1.44417	-0.193091	0.0650989	-2.96547	0.00302221	0.0174343
FBgn0031114	cactin	X	20424069	20426402	+	0.296229	0.285629	0.096793	2.96053	0.00307106	0.0176679
FBgn0015282	Rpt2	3R	23929873	23931558	-	4.53184	-0.111437	0.0376438	-2.96036	0.00307283	0.0176679
FBgn0002031	l(2)37Cc	2L	19121345	19123869	-	3.64329	-0.121876	0.0411674	-2.9604	0.00307244	0.0176679
FBgn0015229	glec	3R	21850694	21856266	-	0.603358	0.255964	0.0868393	2.95919	0.0030845	0.0177156
FBgn0036165	chrb	3L	11487550	11499055	+	1.09051	0.227751	0.0771777	2.95872	0.0030892	0.0177231
FBgn0036342	CG11279	3L	13046977	13048919	+	0.821576	-0.21694	0.0733361	-2.95567	0.00311988	0.0178796
FBgn0038857	Bdbt	3R	21117857	21118856	-	1.62887	-0.168395	0.0571781	-2.94411	0.00323889	0.0185413
FBgn0013763	Idgf6	2R	16691022	16693751	+	3.41891	-0.119114	0.0405236	-2.93906	0.00329214	0.0188256
FBgn0002732	E(spl)malpha-BFM	3R	26010893	26011568	+	1.95796	0.343105	0.118314	2.9379	0.00330441	0.0188751
FBgn0250753	kra	3R	5595364	5601136	-	4.85076	0.148886	0.0507768	2.93434	0.00334255	0.0190722
FBgn0030740	CG9917	X	16321431	16323231	-	0.236315	0.302533	0.103316	2.9317	0.00337108	0.0192141
FBgn0031446	CG15398	2L	2695330	2696437	-	0.731512	-0.2392	0.0817524	-2.92699	0.0034226	0.0194865
FBgn0013981	His4r	3R	14625755	14626614	+	24.7986	-0.066578	0.0227682	-2.92444	0.00345077	0.019583
FBgn0035999	CG3552	3L	9456318	9459370	+	0.816553	-0.215575	0.0736479	-2.92478	0.00344705	0.019583
FBgn0031657	CG3756	2L	4969004	4970216	+	0.573054	-0.241452	0.0825466	-2.92471	0.00344782	0.019583
FBgn0039942	CG17163	X	23080759	23082709	-	0.221877	0.307536	0.105416	2.92297	0.00346715	0.0196547
FBgn0085188	CG34159	2L	10202520	10204317	-	1.88171	-0.15719	0.0538723	-2.91716	0.0035324	0.0200029
FBgn0264672	Eogt	2L	2381097	2383073	+	1.36987	-0.172552	0.0591928	-2.91366	0.00357222	0.0202066
FBgn0087035	AGO2	3L	15554113	15561042	+	1.10579	-0.192185	0.0659289	-2.91329	0.00357647	0.0202088
FBgn0263773	fok	2L	20079270	20085070	-	0.985444	0.225053	0.0774303	2.91216	0.00358935	0.0202597
FBgn0031947	CG7154	2L	7782865	7786061	+	2.59882	-0.151043	0.0519659	-2.90679	0.00365159	0.0205667
FBgn0261564	ReepA	2R	22925107	22932044	+	1.11036	-0.188418	0.0647702	-2.9071	0.003648	0.0205667
FBgn0261790	SmE	2L	7884930	7885450	-	11.1278	-0.075042	0.0258421	-2.90389	0.00368559	0.0207359
FBgn0024542	Neos	3L	7241628	7243139	+	2.13331	-0.159592	0.0550743	-2.89755	0.00376089	0.0211369
FBgn0029942	CG2059	X	7286358	7288117	+	0.400154	0.263608	0.0912926	2.89712	0.00376611	0.0211435
FBgn0040064	yip2	2L	9915253	9917220	+	0.880994	-0.223131	0.0769819	-2.89627	0.00377622	0.0211776
FBgn0015299	Ssb-c31a	2L	8211347	8211938	+	10.5575	-0.0802655	0.0277217	-2.89564	0.00378391	0.021198
FBgn0015799	Rbf	X	797090	801479	-	0.644527	0.226035	0.078156	2.89346	0.00381022	0.0213226
FBgn0039802	dj-1beta	3R	30807117	30807978	+	3.5355	-0.113486	0.0392599	-2.89041	0.00384742	0.0215078
FBgn0037842	CG6567	3R	10853374	10854451	-	0.792303	-0.214664	0.0742417	-2.88915	0.00386285	0.021571
FBgn0027588	GCS2alpha	X	21600502	21605264	-	0.962742	0.193182	0.0669427	2.8865	0.00389558	0.0216899
FBgn0036111	Aps	3L	10894776	10899123	-	4.80001	-0.107045	0.0370805	-2.88687	0.00389093	0.0216899
FBgn0015949	hrg	2R	19663919	19669832	-	2.40873	-0.138454	0.0479576	-2.88642	0.00389657	0.0216899
FBgn0035271	CG2021	3L	1777010	1777411	-	3.99532	-0.110646	0.0384179	-2.87989	0.00397819	0.0221208
FBgn0037108	Alg11	3L	21625806	21628571	+	1.36975	-0.175881	0.0610703	-2.87895	0.00398999	0.0221628
FBgn0036007	path	3L	9494555	9505328	-	1.36103	-0.197874	0.0688075	-2.87838	0.0039972	0.0221794
FBgn0027601	pdgy	X	14933670	14953532	-	0.302179	0.271189	0.094742	2.87105	0.00409111	0.0226765
FBgn0262730	dtn	X	6225647	6236218	+	0.244782	0.294795	0.103006	2.86787	0.00413249	0.0228816
FBgn0004556	Dbp73D	3L	16728496	16730818	-	0.701895	-0.223696	0.0780411	-2.86452	0.00417646	0.0231006
FBgn0030460	Coq5	X	13193094	13194551	-	0.219492	0.304835	0.106825	2.8574	0.00427133	0.0236005
FBgn0262515	VhaAC45	2R	9207561	9209774	+	3.32053	-0.119394	0.0418144	-2.85516	0.0043015	0.0237421
FBgn0025109	Bem46	2L	2988116	2990075	+	0.998645	-0.19142	0.0670731	-2.8518	0.00434724	0.0239693
FBgn0261286	Mat89Ba	3R	16268329	16272415	-	0.523738	-0.239598	0.0841023	-2.84874	0.00438925	0.0241755
FBgn0260985	RfC4	3L	4134860	4136038	-	2.65326	-0.131284	0.0461571	-2.84383	0.00445744	0.0245253
FBgn0260932	cuff	2R	11886067	11887603	+	0.427012	-0.248742	0.087641	-2.84193	0.00448416	0.0246464
FBgn0030206	CG2889	X	10473938	10477201	+	0.259863	0.287354	0.101444	2.8391	0.00452405	0.0248396
FBgn0034255	Oxp	2R	17633797	17634167	-	2.64599	-0.142022	0.0500335	-2.83832	0.00453521	0.0248488
FBgn0037852	Tpc1	3R	10879572	10882188	-	1.40279	-0.169886	0.0598288	-2.83848	0.00453295	0.0248488
FBgn0033085	CG15908	2R	6668150	6668738	+	0.756826	-0.214895	0.0757287	-2.83537	0.00457726	0.025053
FBgn0052243	CG32243	3L	4539302	4541244	-	0.969034	-0.19806	0.0699077	-2.83147	0.00463347	0.0253341
FBgn0040512	zetaCOP	3L	16671664	16673555	-	4.97796	-0.101268	0.0357735	-2.83089	0.0046418	0.0253532
FBgn0000330	cm	X	7009006	7011145	-	0.431668	0.253959	0.0900289	2.8292	0.00466651	0.0254616
FBgn0000071	Ama	3R	6762593	6765261	+	2.50063	0.255931	0.0909109	2.82875	0.00467306	0.0254708
FBgn0259682	Jabba	2R	18757074	18761082	-	7.73779	-0.110092	0.0389628	-2.82517	0.00472552	0.02573
FBgn0267975	vib	3R	19215434	19226651	-	0.642787	-0.223433	0.0790631	-2.82349	0.00475035	0.0258383
FBgn0036990	mRpL15	3L	20435110	20436209	-	1.11123	-0.184284	0.0652753	-2.82143	0.00478108	0.0259785
FBgn0036805	Chmp1	3L	18682895	18684061	-	3.71601	-0.109151	0.0387368	-2.8176	0.00483848	0.0262632
FBgn0036728	UQCR-Q	3L	17474761	17476124	+	22.1965	-0.0559426	0.0198625	-2.81655	0.00485426	0.026319
FBgn0039233	CG7006	3R	24850627	24851385	+	2.97246	-0.135081	0.0479687	-2.81625	0.00485882	0.026319
FBgn0040634	CG4186	3L	20769586	20770138	+	0.43412	-0.24751	0.0881294	-2.81249	0.0049159	0.0266007
FBgn0262740	Evi5	X	11430523	11454386	-	0.275973	0.274381	0.0977982	2.8098	0.00495718	0.0267964
FBgn0058045	CG40045	3L	24028515	24035859	+	1.96109	0.148886	0.0530248	2.80885	0.00497187	0.0268481
FBgn0030207	CG2887	X	10477260	10478493	-	0.290484	0.274832	0.0982056	2.80654	0.00500769	0.0270137
FBgn0011227	ox	2R	12757133	12757529	-	16.3353	-0.0645309	0.0230176	-2.80365	0.00505285	0.0272292
FBgn0039300	RpS27	3R	25245955	25247514	-	65.276	-0.0271948	0.00970328	-2.80264	0.0050687	0.027259
FBgn0036641	Smn	3L	16580398	16581547	-	4.36247	-0.106062	0.0378432	-2.80263	0.00506878	0.027259
FBgn0039274	CG11920	3R	25074877	25076382	+	1.24019	-0.185071	0.066056	-2.80088	0.00509631	0.0273789
FBgn0010333	Rac1	3L	1300879	1302683	-	4.69868	-0.106462	0.0380387	-2.7989	0.00512774	0.0275196
FBgn0029957	CG12155	X	7728755	7731729	+	0.226159	0.29986	0.107474	2.79802	0.00514171	0.0275663
FBgn0036395	CG17361	3L	13997191	13998055	+	0.536897	-0.237543	0.0850495	-2.79367	0.00521141	0.0279114
FBgn0015756	RpL9	2L	11002758	11004189	-	22.9914	0.0501212	0.0179902	2.78607	0.00533508	0.0285446
FBgn0030503	Tango2	X	13616989	13619207	+	0.425971	0.247464	0.0891454	2.78321	0.00538232	0.0287386
FBgn0031540	Pif1	2L	3467342	3470004	-	0.737589	-0.216735	0.0778231	-2.7835	0.00537765	0.0287386
FBgn0267861	Maf1	2R	1512810	1527095	-	0.606711	0.234593	0.0845098	2.78274	0.00539023	0.0287516
FBgn0267385	PyK	3R	22367536	22372746	+	2.51277	-0.16695	0.0599973	-2.78096	0.00541991	0.0288805
FBgn0263740	eIF2gamma	3R	15257844	15263458	-	2.21278	-0.141261	0.0509454	-2.77251	0.00556266	0.029611
FBgn0052344	CG32344	3L	321233	324720	-	1.14199	-0.178494	0.0643699	-2.77139	0.00558172	0.0296823
FBgn0266409	CG45049	3R	22726967	22732362	+	4.34991	-0.113881	0.0411118	-2.77038	0.00559908	0.0297444
FBgn0010315	CycD	X	15906822	15909676	-	0.243325	0.282255	0.102175	2.76756	0.00564782	0.0299729
FBgn0035906	GstO2	3L	8521429	8523501	-	2.2059	-0.136358	0.0492954	-2.76558	0.00568214	0.0301245
FBgn0037671	ATP6AP2	3R	9260638	9262590	+	2.21345	-0.136282	0.0493069	-2.7635	0.00571857	0.030287
FBgn0033631	Sod3	2R	11380347	11384114	-	3.12039	-0.131775	0.0477008	-2.76217	0.00574188	0.0303768
FBgn0000147	aurA	3R	11963124	11964826	+	1.35986	-0.17044	0.0616954	-2.76156	0.00575264	0.0303768
FBgn0036919	Grasp65	3L	19924943	19927175	+	0.734188	-0.210432	0.0761424	-2.76154	0.00575293	0.0303768
FBgn0039265	CG11790	3R	25047706	25049455	+	1.62536	-0.154506	0.0559684	-2.75979	0.00578378	0.030509
FBgn0266711	EloC	2R	19445085	19446286	-	6.7783	-0.0864618	0.0313506	-2.75801	0.00581541	0.030645
FBgn0265177	CG44242	2R	16196384	16196928	+	3.75261	-0.112316	0.040744	-2.75656	0.00584137	0.0307508
FBgn0026761	Trap1	2R	6633647	6636262	-	1.52728	-0.160441	0.0582344	-2.75398	0.00588748	0.0309625
FBgn0011361	ND-ACP	3L	1329949	1331631	+	4.47378	-0.100799	0.0366049	-2.75342	0.00589762	0.0309847
FBgn0263398	Uck	3R	24290172	24293371	+	2.21763	-0.135834	0.0493795	-2.75039	0.00595252	0.0312418
FBgn0036263	thoc6	3L	12190696	12193688	-	1.17907	-0.1781	0.064738	-2.74979	0.00596343	0.0312677
FBgn0011745	Arp1	3R	12691743	12694232	+	1.68045	-0.152555	0.0554874	-2.74869	0.00598332	0.0313406
FBgn0026238	gus	2R	5116990	5128321	-	0.527493	0.232055	0.0846109	2.74708	0.00601284	0.0314638
FBgn0031252	CG13690	2L	418434	419652	-	0.91456	-0.19942	0.0725902	-2.74596	0.00603333	0.0315395
FBgn0037351	RpL13A	3R	5624474	5625947	+	71.7225	-0.0275696	0.0100443	-2.74479	0.00605492	0.0316208
FBgn0261822	Bsg	2L	8083420	8116531	+	2.14339	-0.137659	0.050157	-2.74406	0.00606853	0.0316603
FBgn0259685	crb	3R	24295078	24314541	+	0.424088	-0.241379	0.0882509	-2.73794	0.00618257	0.0322232
FBgn0038369	Arpc3A	3R	15834648	15836021	+	1.49443	-0.160326	0.0585604	-2.73687	0.00620266	0.0322958
FBgn0031971	Sirup	2L	7998869	7999676	+	3.13227	-0.147775	0.0540722	-2.73358	0.00626497	0.0325878
FBgn0032390	dgt2	2L	11989936	11990979	+	2.02253	-0.140958	0.0515884	-2.73194	0.0062962	0.0327178
FBgn0010409	RpL18A	2R	17546406	17547462	-	59.2101	-0.0275359	0.0100971	-2.7271	0.00638943	0.0331693
FBgn0002622	RpS3	3R	23358812	23360207	+	29.5293	0.0407564	0.0149495	2.7263	0.00640489	0.0332167
FBgn0029093	cathD	2R	7815339	7823569	-	1.10818	-0.177004	0.0649161	-2.72504	0.00642936	0.0333106
FBgn0052267	CG32267	3L	3471555	3472113	-	5.68669	-0.087596	0.0321551	-2.72401	0.00644945	0.0333817
FBgn0031848	Nse1	2L	6676649	6677625	-	1.20952	-0.179541	0.0659174	-2.72282	0.00647267	0.0334687
FBgn0033475	CG12129	2R	10033304	10034698	+	0.862203	-0.201223	0.0739436	-2.71997	0.0065287	0.0337252
FBgn0004177	mts	2L	7827650	7833576	+	18.0183	-0.0639996	0.0235367	-2.71936	0.00654087	0.0337548
FBgn0051450	mRpS18A	3R	8561917	8562593	-	1.2309	-0.169299	0.0622605	-2.71785	0.00657076	0.0338756
FBgn0039094	CG10184	3R	23602507	23605495	-	0.514153	0.263799	0.0989948	2.71747	0.00657835	0.0338814
FBgn0013672	mt:ATPase6	mitochondrion_genome	4062	4736	+	24.0337	-0.0648575	0.0239008	-2.71358	0.00665599	0.034214
FBgn0036063	CG6674	3L	9971151	9972054	-	0.415484	-0.243419	0.0898874	-2.71358	0.00665597	0.034214
FBgn0010303	hep	X	13079205	13090434	-	0.187388	0.308881	0.114415	2.71274	0.00667294	0.0342675
FBgn0036505	CG7945	3L	15521711	15524137	-	3.45282	-0.138196	0.0509803	-2.71188	0.00669037	0.0343234
FBgn0034919	CG5569	2R	23865414	23866654	+	1.13388	-0.17365	0.0640854	-2.70812	0.00676657	0.0346803
FBgn0037890	CG17734	3R	11242208	11243999	-	3.64664	-0.124629	0.0461513	-2.70025	0.00692876	0.0354769
FBgn0052428	CG32428	3L	20469674	20473723	-	0.927559	0.191369	0.0709651	2.69811	0.00697348	0.035671
FBgn0026428	HDAC6	X	15333310	15340360	+	0.192816	0.301442	0.111928	2.69338	0.00707318	0.0361457
FBgn0039145	CG6000	3R	24054391	24055092	+	0.403355	-0.24026	0.089491	-2.68675	0.00721519	0.0368354
FBgn0031822	Phf5a	2L	6490155	6490843	-	6.42323	-0.0929998	0.0346668	-2.68283	0.00730014	0.0372329
FBgn0035375	Pgant6	3L	2782255	2786010	+	0.635327	-0.212438	0.0791354	-2.68251	0.0073073	0.0372331
FBgn0033951	CG10139	2R	14645270	14646344	+	0.729134	0.201988	0.0754384	2.67891	0.00738629	0.0375261
FBgn0031365	CG17650	2L	1758286	1759093	-	4.28265	-0.136927	0.0511267	-2.67918	0.00738018	0.0375261
FBgn0032375	CG14932	2L	11789919	11791011	+	1.35076	-0.18965	0.0708369	-2.6793	0.00737772	0.0375261
FBgn0026324	Taf10b	2L	2767286	2767845	-	3.8648	-0.105863	0.0395817	-2.6746	0.00748185	0.0379747
FBgn0032751	CG17343	2L	19064929	19069673	+	1.96894	-0.138284	0.0517311	-2.67251	0.00752869	0.0381755
FBgn0028984	Spn88Ea	3R	15203069	15206447	-	1.04614	-0.178463	0.0667543	-2.67168	0.00754724	0.0382325
FBgn0035499	Chd64	3L	4114289	4122388	-	3.83491	-0.111617	0.0418298	-2.6682	0.00762599	0.0385941
FBgn0026257	cav	3R	24221103	24223528	+	1.37803	-0.164775	0.0618211	-2.66467	0.00770644	0.0389637
FBgn0020909	Rtc1	X	13757179	13758598	+	0.214736	0.292572	0.110111	2.66402	0.0077213	0.0390011
FBgn0036848	Naxd	3L	19096399	19097709	-	0.528132	-0.223912	0.0840472	-2.66337	0.0077362	0.0390388
FBgn0001091	Gapdh1	2R	7791901	7793380	-	3.91202	-0.109993	0.041409	-2.6557	0.00791449	0.0399
FBgn0038830	CG17272	3R	20823313	20824239	-	3.30258	-0.114609	0.0431935	-2.65344	0.00796749	0.0401286
FBgn0017414	cag	2R	10893034	10894414	-	0.440182	-0.238744	0.0903894	-2.65069	0.00803264	0.0404178
FBgn0030246	CG1582	X	10894747	10899302	-	0.192657	0.295558	0.111689	2.64978	0.00805453	0.0404891
FBgn0051363	Jupiter	3R	11590386	11619906	-	18.7571	-0.0580051	0.0218954	-2.64932	0.00806531	0.0405044
FBgn0053107	CG33107	3R	22583352	22584718	-	1.01778	-0.180905	0.0682709	-2.64849	0.0080853	0.0405659
FBgn0260635	Diap1	3L	16038410	16051034	-	0.883498	-0.202229	0.076411	-2.64812	0.00809417	0.0405716
FBgn0263231	bel	3R	8654975	8660761	-	9.57173	0.113894	0.0430433	2.64682	0.00812528	0.0406885
FBgn0028691	Rpn9	3R	23731375	23733462	-	4.03167	-0.104912	0.0396547	-2.64556	0.00815566	0.0408017
FBgn0069242	eca	3R	9684469	9685476	-	3.55562	-0.104271	0.0394491	-2.64303	0.0082169	0.0410017
FBgn0260012	pds5	2R	12027985	12033725	+	0.642905	-0.211917	0.0801346	-2.64293	0.00821912	0.0410017
FBgn0038342	B9d1	3R	15481906	15482904	+	0.277294	-0.269254	0.102099	-2.64311	0.00821479	0.0410017
FBgn0033274	CG14757	2R	8172364	8173613	-	1.23931	-0.169813	0.0642381	-2.6424	0.00823214	0.0410275
FBgn0026575	hang	X	16422831	16438454	+	1.95092	0.149463	0.0565956	2.64177	0.00824736	0.0410643
FBgn0030945	Ing3	X	18650718	18653091	-	0.222678	0.280987	0.106575	2.64048	0.00827889	0.0411822
FBgn0029993	CG1571	X	8075877	8078240	+	0.358915	0.240404	0.0913966	2.63697	0.00836499	0.041571
FBgn0011704	RnrS	2R	11983145	11985393	-	0.553871	-0.217315	0.0824169	-2.63584	0.00839297	0.0416705
FBgn0031764	CG9107	2L	6022951	6024539	-	2.42174	-0.130853	0.0497232	-2.63159	0.00849856	0.0421149
FBgn0031270	CG13689	2L	602813	604430	+	0.979092	-0.189733	0.072077	-2.63187	0.00849169	0.0421149
FBgn0024365	CG12773	X	1349623	1353981	-	0.211433	0.288983	0.110122	2.63043	0.0085277	0.0422018
FBgn0000316	cin	X	255674	258469	+	0.901065	0.185775	0.0706629	2.63025	0.00853222	0.0422018
FBgn0004404	RpS14b	X	7934898	7935792	+	4.18413	0.0931318	0.0354407	2.62795	0.00859001	0.0424398
FBgn0050476	ave	2R	14752521	14753269	+	0.68478	-0.209353	0.0796644	-2.6277	0.00859652	0.0424398
FBgn0034059	CG8320	2R	15992408	15993707	+	1.18641	-0.167513	0.0637329	-2.62721	0.0086089	0.0424608
FBgn0038771	CG4390	3R	20056418	20059750	-	1.02186	-0.174699	0.0664644	-2.62608	0.00863737	0.0425612
FBgn0023170	RpL39	2R	24061853	24062431	-	171.632	-0.0388887	0.014812	-2.62547	0.00865299	0.0425981
FBgn0000043	Act42A	2R	6013910	6015689	-	5.22264	-0.0942161	0.0359006	-2.62455	0.00867644	0.0426334
FBgn0264357	SNF4Agamma	3R	21140739	21214269	+	1.20328	-0.179314	0.0683346	-2.62477	0.00867087	0.0426334
FBgn0001104	Galphai	3L	6972750	6980044	-	12.2103	-0.0885166	0.0338142	-2.61827	0.00883781	0.0433856
FBgn0034050	bug	2R	15934825	15935938	+	0.898349	-0.188378	0.0719992	-2.61501	0.00892238	0.0437598
FBgn0025832	Fen1	2R	16854025	16855464	-	0.985446	-0.176833	0.0676283	-2.61308	0.00897304	0.0439671
FBgn0086448	PIG-Q	X	16359143	16361275	+	0.262623	0.267506	0.102682	2.61198	0.00900195	0.0440675
FBgn0016977	spen	2L	159032	203397	+	3.85236	-0.120377	0.0462151	-2.60549	0.00917428	0.0448692
FBgn0085468	ND-MWFE	2R	13158666	13160190	+	7.36629	-0.0758625	0.0291454	-2.60286	0.00924488	0.0451723
FBgn0003423	slgA	X	21374002	21385159	+	0.388355	0.229709	0.0884284	2.59972	0.00933009	0.0455461
FBgn0000719	fog	X	22824317	22855194	-	0.225242	0.289963	0.112078	2.59283	0.00951885	0.0463811
FBgn0031635	tank	2L	4835335	4837999	-	1.1693	-0.165253	0.0637001	-2.59291	0.00951684	0.0463811
FBgn0030761	CG9784	X	16595136	16599215	-	0.216172	0.285009	0.110301	2.59147	0.00955673	0.0465224
FBgn0022343	CG3760	2R	24938181	24939769	+	1.473	-0.154984	0.0598194	-2.59028	0.00958974	0.0466398
FBgn0026679	IntS4	X	8555239	8558781	-	0.273911	0.25702	0.0994941	2.58554	0.00972255	0.0472419
FBgn0034971	Gpat4	2R	24068757	24073552	+	0.651509	-0.208482	0.0806588	-2.58369	0.00977494	0.0474524
FBgn0032378	CycY	2L	11810092	11813780	-	0.420395	0.230287	0.089409	2.58118	0.00984644	0.0477552
FBgn0040754	CG17059	2R	13220283	13221015	+	2.40753	-0.125906	0.0487858	-2.5807	0.00986003	0.0477769
FBgn0260940	lsn	3R	21865168	21866238	+	1.2555	-0.161193	0.0625006	-2.57788	0.00994078	0.0480792
FBgn0036929	CG7668	3L	20002736	20004834	+	0.996258	-0.18657	0.072371	-2.57809	0.00993483	0.0480792
FBgn0015926	dah	X	15328342	15331002	+	0.215664	0.272325	0.106119	2.57302	0.0100814	0.0485947
FBgn0030883	CG7772	X	17906031	17907261	-	0.300003	0.245534	0.0955819	2.57374	0.0100606	0.0485947
FBgn0083961	CG34125	2L	4965673	4966399	+	1.7552	-0.147841	0.0574546	-2.57304	0.0100809	0.0485947
FBgn0036648	CG4098	3L	16608138	16609347	-	0.935891	-0.181071	0.0703376	-2.57292	0.0100845	0.0485947
FBgn0052259	CG32259	3L	4069369	4070281	+	0.651399	-0.212151	0.0826083	-2.56799	0.0102289	0.0492454
FBgn0061198	HSPC300	2R	24027717	24028789	-	1.94884	-0.138343	0.0539165	-2.56551	0.0103023	0.0495533
FBgn0029148	NHP2	3L	14801328	14802168	-	12.006	-0.0800269	0.0312039	-2.56492	0.01032	0.0495928
FBgn0034232	CG4866	2R	17518223	17519027	+	3.20478	-0.108645	0.0423793	-2.56345	0.0103639	0.0497581
FBgn0035424	Larp4B	3L	3224838	3236604	+	1.35013	-0.1568	0.0611926	-2.56136	0.0104264	0.0500123
FBgn0036135	mRpL2	3L	11120847	11122041	+	2.56172	-0.11803	0.0461269	-2.55845	0.0105141	0.0503868
FBgn0037739	CG12948	3R	9746167	9747744	-	3.89037	-0.104263	0.0407716	-2.55742	0.0105452	0.0504899
FBgn0000629	E(z)	3L	10634575	10638130	-	0.523756	-0.217586	0.0851794	-2.55557	0.0106014	0.0507126
FBgn0032731	Swip-1	2L	18977519	18987280	-	1.14175	-0.168329	0.0658842	-2.55399	0.0106496	0.0508965
FBgn0024980	Syx4	X	2739089	2744076	-	0.211716	0.27786	0.109088	2.55329	0.0106711	0.0509528
FBgn0029824	CG3726	X	5917097	5941852	+	0.288308	0.24957	0.0979481	2.55274	0.0106878	0.0509861
FBgn0260938	tay	X	15876368	15887311	-	0.254545	0.25761	0.101231	2.55108	0.0107389	0.0511473
FBgn0001233	Hsp83	3L	3192969	3197059	+	29.4225	-0.0621326	0.024361	-2.55069	0.0107509	0.0511473
FBgn0038925	Cchl	3R	22025975	22027480	-	3.94216	-0.103044	0.0403988	-2.55074	0.0107495	0.0511473
FBgn0031708	CG7382	2L	5518893	5519896	-	0.345042	-0.233701	0.0918524	-2.5501	0.0107691	0.0511876
FBgn0033402	Myd88	2R	9302823	9308722	-	0.7039	-0.199637	0.0783788	-2.54446	0.0109447	0.0519748
FBgn0034051	Mlf	2R	15935893	15940073	-	4.03359	-0.100758	0.0396344	-2.54226	0.011014	0.0522565
FBgn0262104	CG42857	3R	9820514	9821191	-	2.21491	-0.167428	0.0659528	-2.54058	0.0110668	0.0524596
FBgn0030121	Cfp1	X	9270434	9272960	-	0.223448	0.268972	0.106128	2.53876	0.0111247	0.0526865
FBgn0011692	pav	3L	4242734	4246233	+	1.88004	-0.14664	0.0578165	-2.53629	0.0112033	0.0530106
FBgn0010488	NAT1	2R	12915994	12923734	+	0.563478	0.218268	0.0864391	2.53194	0.0113433	0.0536115
FBgn0001215	Hrb98DE	3R	28599834	28605777	+	3.69845	-0.108357	0.0428054	-2.53171	0.0113507	0.0536115
FBgn0030670	Pis	X	15701451	15703770	-	0.200947	0.280405	0.110853	2.5309	0.011377	0.0536873
FBgn0034914	CG5554	2R	23845001	23847024	+	1.03633	-0.167526	0.0662224	-2.52816	0.0114661	0.0540591
FBgn0050359	Mal-A5	2R	8462753	8465092	+	0.761735	-0.19029	0.0752691	-2.52652	0.01152	0.054264
FBgn0030803	CG4880	X	16886818	16888729	+	0.265384	0.248202	0.0988432	2.52	0.0117354	0.0552291
FBgn0028341	Ptpmeg2	X	9626294	9659145	-	0.214973	0.273903	0.109027	2.51839	0.0117894	0.0554336
FBgn0033476	oys	2R	10034595	10048619	-	0.4469	0.219751	0.0875767	2.5146	0.0119168	0.0559823
FBgn0033683	CG18343	2R	12138695	12139324	+	1.50651	-0.141394	0.0562349	-2.51338	0.011958	0.0561255
FBgn0051390	MED7	3R	10760071	10761032	-	2.44655	-0.123365	0.0492058	-2.50706	0.012174	0.0570879
FBgn0286818	Pdi	3L	15137738	15142840	-	4.45942	-0.088716	0.0354678	-2.5012	0.0123772	0.0579765
FBgn0034215	Mtap	2R	17427795	17429315	+	1.44148	-0.144958	0.0579396	-2.50096	0.0123856	0.0579765
FBgn0031677	CG14036	2L	5054579	5055016	-	2.33761	-0.130768	0.0523225	-2.4982	0.0124827	0.0583791
FBgn0031977	baf	2L	8029462	8030565	+	6.89164	-0.0930934	0.0372736	-2.49777	0.0124977	0.0583967
FBgn0263510	nclb	2R	10875748	10877296	+	1.66702	-0.141569	0.0568244	-2.49079	0.0127458	0.0595032
FBgn0030289	GCS1	X	11344506	11348001	-	0.198681	0.278837	0.112512	2.48433	0.0129794	0.0604456
FBgn0024177	zpg	3L	6604366	6606032	-	5.77233	-0.0878281	0.0353452	-2.48481	0.0129622	0.0604456
FBgn0004087	Dhfr	3R	16481167	16481878	+	1.05575	-0.169384	0.0681657	-2.48425	0.0129823	0.0604456
FBgn0020386	Pdk1	3L	129450	145895	+	1.09843	-0.174615	0.0704805	-2.47781	0.0132193	0.0614945
FBgn0261396	Rpn3	2L	19051790	19053681	+	2.50111	-0.122215	0.0493663	-2.47532	0.0133118	0.0618696
FBgn0039189	CG18528	3R	24358095	24360144	-	0.938258	-0.174344	0.0704355	-2.47427	0.0133508	0.0619962
FBgn0010340	140up	3R	14124163	14125548	-	0.422429	-0.216863	0.0878356	-2.47048	0.0134932	0.0626017
FBgn0036005	pall	3L	9486448	9487790	-	1.14737	-0.172963	0.0700868	-2.46868	0.0135611	0.062861
FBgn0038984	AdipoR	3R	22543693	22547846	-	1.757	-0.132333	0.0536533	-2.46585	0.013669	0.063305
FBgn0027052	STUB1	2L	10437548	10439240	+	0.559677	-0.20375	0.0826828	-2.46357	0.013756	0.063652
FBgn0286813	SRPK	2R	15380724	15387851	+	4.23366	-0.100004	0.0406039	-2.46299	0.0137784	0.0636991
FBgn0000250	cact	2L	16313036	16326207	-	1.08305	-0.168215	0.0683058	-2.46192	0.0138196	0.0638334
FBgn0004876	cdi	3R	19044882	19094270	-	3.84261	-0.105311	0.0427965	-2.46127	0.0138446	0.0638924
FBgn0033686	Hen1	2R	12145710	12152752	+	0.325275	-0.229982	0.0936231	-2.45991	0.0138971	0.0640784
FBgn0036967	SCCRO4	3L	20299410	20309511	+	1.53641	-0.153771	0.0625268	-2.45954	0.0139117	0.0640892
FBgn0025373	Fpps	2R	11305511	11307528	-	1.37518	-0.154119	0.0627046	-2.45753	0.0139896	0.0643916
FBgn0036994	CG5199	3L	20450532	20452864	-	0.98685	-0.175773	0.0715876	-2.45524	0.0140791	0.0646897
FBgn0035294	Mfap1	3L	1941068	1942872	+	0.496347	-0.211482	0.0861967	-2.45531	0.0140762	0.0646897
FBgn0031069	Pmp70	X	19750770	19759280	+	0.184928	0.279788	0.11426	2.4544	0.0141119	0.0647837
FBgn0261383	IntS6	X	5738663	5747254	-	0.282981	0.239651	0.0979753	2.45407	0.0141251	0.0647874
FBgn0032889	CG9331	2L	20822828	20827744	+	0.526467	-0.207818	0.0847158	-2.45303	0.0141659	0.0649179
FBgn0030330	Tango10	X	11720245	11723854	+	0.228519	0.263187	0.1077	2.45269	0.0141794	0.0649226
FBgn0022943	Cbp20	3R	18164661	18165439	+	4.84568	-0.096882	0.0395272	-2.45136	0.0142319	0.0651065
FBgn0050438	Ugt50B3	2R	5496674	5549543	+	0.281151	-0.263205	0.107913	-2.45089	0.0142504	0.0651341
FBgn0031664	CG8892	2L	4979513	4981592	-	0.875181	-0.176586	0.0720405	-2.45011	0.0142813	0.0652182
FBgn0013269	Fkbp39	3R	15331584	15333133	-	17.2145	-0.0554037	0.0226219	-2.44921	0.014317	0.0653246
FBgn0010314	Cks30A	2L	9330763	9331981	+	2.01472	-0.134926	0.0551523	-2.44699	0.0144054	0.0656705
FBgn0039505	CG5934	3R	27273705	27274565	+	0.583989	-0.19965	0.0815792	-2.44653	0.0144237	0.0656968
FBgn0031224	CG11454	2L	143323	144227	+	0.353297	-0.226683	0.0929777	-2.44457	0.0145025	0.0659983
FBgn0043455	CG5986	3R	24047790	24049168	+	2.70005	-0.118321	0.0484486	-2.44224	0.0145966	0.0663579
FBgn0033653	CG13192	2R	11825345	11827097	+	0.418223	-0.219538	0.0900298	-2.44198	0.0146069	0.0663579
FBgn0003346	RanGAP	2L	19441959	19447317	+	1.99922	-0.132507	0.0542863	-2.44079	0.0146551	0.0665195
FBgn0039204	CG6607	3R	24528047	24529815	+	0.870068	0.175675	0.0720537	2.4396	0.0147036	0.0666819
FBgn0032195	CG4908	2L	10222657	10224447	+	0.500028	-0.210374	0.0863149	-2.4379	0.014773	0.0669385
FBgn0025739	pon	X	4636318	4639112	+	0.249632	0.253704	0.104401	2.43746	0.0147907	0.066961
FBgn0261064	Rbsn-5	2L	8159832	8161800	+	0.358263	-0.220111	0.0904466	-2.43703	0.0148082	0.0669824
FBgn0026433	Grip128	X	15468281	15472119	-	0.232886	0.257892	0.106274	2.4352	0.0148834	0.0671482
FBgn0020370	TppII	2R	13152885	13159141	-	1.02948	-0.166731	0.0684364	-2.43532	0.0148788	0.0671482
FBgn0034839	CG13540	2R	23270477	23271059	+	0.30587	-0.251621	0.103585	-2.43536	0.014877	0.0671482
FBgn0039868	CG11563	3R	31737035	31737999	+	1.47942	-0.149422	0.0614159	-2.43274	0.0149849	0.0675481
FBgn0036423	CG3919	3L	14410626	14412732	+	0.882302	-0.178284	0.0733425	-2.42976	0.0151087	0.0680475
FBgn0260634	eIF4G2	3R	23808285	23819237	-	2.89605	-0.110519	0.0455123	-2.42817	0.0151752	0.0682886
FBgn0035827	Srp9	3L	7936373	7937258	+	2.10292	-0.126633	0.0521584	-2.42767	0.015196	0.0683155
FBgn0033897	Rcd1	2R	14148263	14153123	-	0.556184	-0.203438	0.0838197	-2.4274	0.0152073	0.0683155
FBgn0083953	CG34117	3R	9399570	9400053	-	3.03194	-0.105063	0.0433125	-2.42549	0.0152878	0.0685593
FBgn0022029	l(2)k01209	2R	17420407	17425679	+	1.10118	-0.158897	0.0654752	-2.42556	0.0152846	0.0685593
FBgn0285917	sbb	2R	18278198	18357296	-	4.79911	-0.110049	0.0454149	-2.42401	0.01535	0.0687796
FBgn0029861	CG3815	X	6295389	6298970	+	0.200894	0.272788	0.112881	2.42331	0.0153796	0.0688348
FBgn0052109	CG32109	3L	12745344	12746770	+	0.578648	-0.202152	0.0834164	-2.4231	0.0153886	0.0688348
FBgn0038307	mRpS10	3R	15229665	15230516	+	4.19038	-0.0947204	0.0391037	-2.42241	0.0154177	0.0689062
FBgn0011638	La	2L	20348393	20350012	-	3.4731	-0.108992	0.0450393	-2.42003	0.015519	0.0692671
FBgn0265101	Sgt1	3R	8304190	8305274	-	1.46623	-0.149798	0.061901	-2.4199	0.0155249	0.0692671
FBgn0034963	Not11	2R	24036720	24037915	-	0.811504	-0.175569	0.0726615	-2.41456	0.0157541	0.0702298
FBgn0039977	CG17454	3L	23715023	23716689	+	2.48232	0.130182	0.0539884	2.41263	0.015838	0.0705438
FBgn0052675	Tango5	X	10760048	10764413	-	0.23352	0.255259	0.10605	2.41139	0.0158919	0.0707237
FBgn0085279	CG34250	3L	17476222	17477103	+	2.72377	-0.112044	0.0465001	-2.40955	0.0159724	0.0710214
FBgn0002921	Atpalpha	3R	20948714	20976239	+	0.984753	-0.163666	0.0679451	-2.40742	0.0160657	0.0713756
FBgn0031868	Rat1	2L	6908083	6911423	+	1.36198	-0.149526	0.0621424	-2.40594	0.0161308	0.0716044
FBgn0023175	Prosalpha7	2R	9846636	9847836	-	2.98091	-0.109111	0.0453634	-2.40503	0.0161713	0.0716488
FBgn0038437	Sdhaf3	3R	16481861	16482452	-	1.67791	-0.131229	0.0545535	-2.40485	0.0161791	0.0716488
FBgn0038306	Art3	3R	15227605	15229408	-	0.62816	-0.193183	0.0803072	-2.40479	0.0161819	0.0716488
FBgn0250837	dUTPase	2L	11011312	11012135	+	13.2545	-0.0563966	0.023461	-2.40394	0.0162196	0.0717552
FBgn0035853	UbcE2M	3L	8195847	8197987	-	1.4828	-0.145063	0.0603702	-2.4025	0.0162833	0.0719764
FBgn0044823	Spec2	3R	5616644	5624125	-	0.514402	-0.208715	0.0869487	-2.40045	0.0163748	0.0723198
FBgn0039930	CG11077	4	1028675	1029361	-	1.19061	-0.151967	0.0633749	-2.3968	0.0165389	0.0729831
FBgn0010348	Arf79F	3L	22868380	22872231	-	3.62149	-0.0994075	0.0414862	-2.39633	0.01656	0.0730148
FBgn0036515	AIMP2	3L	15583638	15585347	+	1.73538	-0.133909	0.0559593	-2.39251	0.0167337	0.0737182
FBgn0039764	CG15535	3R	30423032	30423929	-	1.14828	-0.155362	0.0649534	-2.3911	0.0167981	0.07394
FBgn0033340	CG13751	2R	8900241	8900617	+	4.20841	-0.0933151	0.0390853	-2.38764	0.016957	0.0745767
FBgn0261881	l(2)35Be	2L	15006583	15007431	-	0.826152	-0.17341	0.0725909	-2.38721	0.0169768	0.0746013
FBgn0001316	klar	3L	434083	540614	-	0.933371	-0.173515	0.0727211	-2.38514	0.0170726	0.0749591
FBgn0040365	CG14628	X	1145644	1146132	+	0.187303	0.278633	0.117494	2.38333	0.0171568	0.075266
FBgn0086472	RpS25	3R	11215028	11216287	-	89.9582	-0.0257831	0.0108301	-2.38067	0.0172811	0.0757475
FBgn0031529	CG9662	2L	3375832	3376737	-	0.895446	-0.167181	0.0702678	-2.37784	0.0174145	0.0762686
FBgn0010380	AP-1-2beta	X	19731004	19734581	+	0.213356	0.259458	0.10946	2.37698	0.017455	0.0763822
FBgn0033413	prel	2R	9424087	9426107	+	1.35515	-0.147284	0.0620392	-2.37356	0.0176173	0.077028
FBgn0036305	CG10984	3L	12750119	12753402	+	0.464792	-0.204955	0.0865945	-2.36947	0.0178138	0.0778219
FBgn0259195	CG42299	X	15574947	15575683	-	0.21546	0.257175	0.108877	2.3688	0.0178458	0.077897
FBgn0069923	CG41128	3R	3750363	3752353	+	6.92194	0.0854744	0.0361168	2.36718	0.017924	0.0781379
FBgn0026380	Prosbeta3	3R	9005313	9006226	-	7.2712	-0.0841537	0.035552	-2.36704	0.0179308	0.0781379
FBgn0032847	Taf13	2L	20093088	20093849	-	4.28856	-0.0946453	0.0400258	-2.36473	0.0180434	0.0784979
FBgn0039665	CG2310	3R	29491524	29493518	-	0.810435	-0.182174	0.0770506	-2.36486	0.0180368	0.0784979
FBgn0031638	CG11927	2L	4847766	4849499	+	0.572978	-0.193889	0.0820593	-2.3629	0.0181323	0.0788192
FBgn0004049	yrt	3R	13428867	13434984	-	1.7044	-0.134812	0.057189	-2.35728	0.0184091	0.0798898
FBgn0034726	Mes4	2R	22411789	22412582	+	1.2108	-0.14898	0.0631777	-2.3573	0.0184083	0.0798898
FBgn0031094	CG9578	X	20170222	20171526	+	0.227026	0.252247	0.107453	2.35526	0.0185097	0.0801358
FBgn0034654	eIF3k	2R	21685283	21686201	+	8.52413	-0.06118	0.0259754	-2.35529	0.0185082	0.0801358
FBgn0035608	blanks	3L	5497523	5498958	-	1.24877	-0.176334	0.0749094	-2.35522	0.0185117	0.0801358
FBgn0032189	Ripalpha	2L	10199401	10200974	-	1.75187	-0.134758	0.0572261	-2.35469	0.018538	0.0801832
FBgn0033381	GstE13	2R	9122125	9123309	+	1.20602	-0.150108	0.0637542	-2.35387	0.0185792	0.0802954
FBgn0026411	Lim1	X	8756539	8805804	-	0.205777	0.254873	0.10857	2.35304	0.0186208	0.0804086
FBgn0039129	RpS19b	3R	23932729	23933530	-	0.92686	-0.194519	0.0826931	-2.35259	0.018643	0.0804384
FBgn0037843	CG4511	3R	10854501	10856412	+	1.07106	-0.164815	0.0700673	-2.35227	0.018659	0.080441
FBgn0026582	Hmg-2	2R	21146203	21147608	+	0.589494	-0.191201	0.0812836	-2.35143	0.0187016	0.0805582
FBgn0262955	RpII140	3R	14125791	14130111	+	0.719358	-0.181402	0.0771986	-2.34877	0.0188354	0.0810682
FBgn0039642	CG11882	3R	29147016	29148172	-	0.462315	-0.206553	0.0880999	-2.3471	0.0189203	0.0813667
FBgn0026479	Drp1	2L	2581281	2585430	-	1.19106	-0.148815	0.0634341	-2.34505	0.0190246	0.0817478
FBgn0032261	CG6094	2L	10507081	10508032	+	0.698941	-0.18598	0.0793255	-2.34449	0.0190532	0.081804
FBgn0013679	mt:ND1	mitochondrion_genome	11721	12659	-	5.80319	-0.0975403	0.0416082	-2.34353	0.0191022	0.081947
FBgn0030478	CG1640	X	13370606	13380160	+	0.296913	0.225426	0.0964806	2.34211	0.0191752	0.0821929
FBgn0028541	TM9SF4	2L	13746952	13773905	+	0.699575	-0.18244	0.0780483	-2.33663	0.0194585	0.0833391
FBgn0032429	CG5446	2L	12426631	12427709	-	1.42531	-0.13557	0.0580469	-2.33471	0.0195586	0.0836309
FBgn0036512	CG16979	3L	15576570	15578674	+	0.615019	-0.191496	0.0820331	-2.33482	0.0195528	0.0836309
FBgn0000273	Pka-C1	2L	9682315	9699297	-	2.26936	-0.112719	0.0483521	-2.33089	0.0197592	0.0844199
FBgn0028980	tant	3L	6055136	6057002	+	0.982421	-0.166418	0.0714579	-2.32855	0.0198827	0.0848781
FBgn0032906	RPA2	2L	20924975	20926147	-	1.16618	-0.152626	0.0655511	-2.32771	0.0199275	0.0850003
FBgn0032138	CG4364	2L	9708921	9711271	-	4.73534	-0.0855164	0.0367607	-2.32631	0.0200021	0.0852488
FBgn0051155	Rpb7	3R	15222251	15223180	-	0.938472	-0.163569	0.0703199	-2.325	0.0200719	0.0854769
FBgn0010551	Phb2	2R	18819467	18822250	+	5.18253	-0.0843293	0.0362838	-2.32431	0.020109	0.0855654
FBgn0017551	Rca1	2L	6852315	6853866	+	1.99464	-0.134793	0.0580383	-2.3235	0.0201524	0.0856108
FBgn0033767	CG13148	2R	12686249	12688786	+	0.428914	-0.203888	0.087832	-2.32376	0.0201385	0.0856108
FBgn0038746	Surf6	3R	19903665	19904868	-	3.05778	-0.109787	0.0473004	-2.32126	0.020273	0.0860533
FBgn0027598	cindr	3R	30808617	30827005	+	5.45306	-0.098777	0.0426799	-2.31526	0.0205989	0.0873661
FBgn0017579	RpL14	3L	8601006	8602392	+	67.505	-0.0212208	0.00916784	-2.3147	0.0206292	0.0874238
FBgn0030877	Arp8	X	17858379	17860800	-	0.189848	0.262815	0.113995	2.3128	0.0207334	0.0877535
FBgn0250848	26-29-p	3L	13994231	13996571	+	0.505919	-0.207226	0.0895598	-2.31267	0.0207405	0.0877535
FBgn0034573	CG3295	2R	21015594	21017446	-	0.50095	-0.195644	0.0846481	-2.31132	0.0208149	0.0879972
FBgn0033906	ReepB	2R	14170462	14172998	+	3.23675	-0.0987757	0.0427466	-2.31071	0.0208488	0.0880695
FBgn0036746	Crtc	3L	17659818	17669234	-	1.50235	-0.137371	0.0594605	-2.30988	0.0208949	0.0881931
FBgn0037603	CG11753	3R	8652821	8653847	+	0.716568	-0.176119	0.0762431	-2.30875	0.0209576	0.0883862
FBgn0039869	CG1890	3R	31743490	31744248	+	2.38294	-0.111635	0.0483745	-2.30767	0.0210173	0.0885669
FBgn0035415	CG14966	3L	3197045	3197631	-	2.63753	-0.106284	0.0460888	-2.30599	0.021111	0.0887474
FBgn0033179	p47	2R	7465018	7466759	-	1.69008	-0.126494	0.0548394	-2.30611	0.0211042	0.0887474
FBgn0266723	Trs31	2R	14757064	14757846	-	0.751897	-0.178657	0.077453	-2.30638	0.0210895	0.0887474
FBgn0015298	Srp19	3L	7347310	7348034	-	1.11004	-0.154797	0.0671575	-2.30462	0.0211878	0.0889991
FBgn0267967	corolla	X	17629791	17632047	-	0.381801	0.210947	0.0917233	2.30407	0.0212189	0.089013
FBgn0014022	Rlb1	3R	9513327	9514827	+	1.20727	-0.148382	0.0643849	-2.30396	0.0212251	0.089013
FBgn0267398	Yeti	2R	1343403	1345119	-	3.7407	0.108062	0.0469534	2.3026	0.0213011	0.0891889
FBgn0038536	CG7655	3R	17682669	17683773	+	1.80778	-0.124289	0.053964	-2.30287	0.0212863	0.0891889
FBgn0086446	DCTN6-p27	2L	19132323	19133097	+	1.08755	-0.151721	0.0659453	-2.29967	0.0214668	0.0898109
FBgn0266666	Sem1	2L	7063986	7064467	+	9.34498	-0.0641829	0.0279289	-2.29813	0.0215545	0.0900499
FBgn0038811	Pus1	3R	20591024	20592671	-	0.954267	-0.159403	0.0693313	-2.29806	0.0215583	0.0900499
FBgn0015247	Diap2	2R	15932170	15934825	-	0.670698	-0.182741	0.0795414	-2.29678	0.0216311	0.0902818
FBgn0045866	bai	3R	25039374	25040443	+	5.90388	-0.0756155	0.0329712	-2.29346	0.0218216	0.0910043
FBgn0008635	betaCOP	X	18381549	18385242	-	0.217173	0.243528	0.106551	2.29258	0.0218721	0.0911424
FBgn0038425	CG14881	3R	16434899	16436066	+	0.7463	0.171986	0.0751478	2.28976	0.0220353	0.0917494
FBgn0015218	eIF4E1	3L	9399618	9402460	-	9.44439	-0.0762748	0.0333278	-2.28875	0.0220939	0.0919203
FBgn0034315	CG5721	2R	18182435	18184090	-	0.515563	-0.195669	0.0855605	-2.28805	0.0221347	0.0920171
FBgn0040395	Unc-76	X	2080610	2093948	+	0.340112	0.214789	0.0942021	2.28685	0.0222043	0.0922334
FBgn0032916	CG9257	2L	21102743	21104321	+	0.909306	-0.160684	0.0702454	-2.28634	0.0222343	0.0922846
FBgn0038860	Ice2	3R	21130216	21132720	+	0.38174	-0.210931	0.0924819	-2.28557	0.0222796	0.0923993
FBgn0033901	O-fut1	2R	14161430	14163054	+	1.24646	-0.144079	0.0630706	-2.28378	0.0223842	0.0927599
FBgn0261270	SelD	2R	14268772	14270658	-	2.31103	-0.12618	0.0552667	-2.28282	0.0224409	0.0929215
FBgn0030056	CAH3	X	8681252	8688760	+	0.216028	0.251756	0.110377	2.2821	0.0224836	0.0930248
FBgn0035877	CG7083	3L	8340785	8342876	+	0.779772	-0.17375	0.0763411	-2.2755	0.0228759	0.0945728
FBgn0032052	PIG-U	2L	8515096	8516755	+	0.919961	-0.156029	0.0685491	-2.27477	0.0229195	0.0946787
FBgn0039073	CG4408	3R	23361889	23363574	-	0.476672	-0.193127	0.0849028	-2.27415	0.0229568	0.0947579
FBgn0037359	MED27	3R	5655139	5656336	+	0.632556	-0.183486	0.0807195	-2.27254	0.023054	0.0950095
FBgn0032644	CG5131	2L	17484501	17485624	+	0.402748	-0.202274	0.0890733	-2.27282	0.0230368	0.0950095
FBgn0035169	Dci	3L	851346	852673	+	1.33976	-0.140372	0.0618092	-2.27059	0.023172	0.0954206
FBgn0082598	akirin	3L	7369843	7373711	+	9.95232	-0.0669146	0.0295135	-2.2675	0.0233596	0.0961174
FBgn0031247	CG11562	2L	292419	293222	+	1.02853	-0.150261	0.0662981	-2.26532	0.0234933	0.0965917
FBgn0004908	Arl2	3R	8341100	8341872	+	1.68829	-0.127542	0.0563186	-2.26432	0.0235542	0.096766
FBgn0285954	caz	X	16288810	16293520	+	0.223148	0.241941	0.107311	2.26321	0.0236225	0.0969709
FBgn0052448	CG32448	3L	21827774	21828480	-	0.97467	-0.156831	0.0693594	-2.26033	0.023801	0.0976271
FBgn0010235	Klc	3L	12746616	12750056	-	0.525146	-0.191901	0.0849629	-2.25962	0.0238445	0.097729
FBgn0033691	CG8860	2R	12179483	12179902	-	12.3023	-0.0550524	0.0243897	-2.25726	0.0239918	0.0982557
FBgn0028693	Rpn12	3L	16583028	16584022	+	4.01756	-0.0966518	0.042895	-2.25326	0.0242428	0.0990512
FBgn0038196	CG9922	3R	14035018	14036398	-	1.25511	-0.141962	0.0629805	-2.25337	0.0242358	0.0990512
FBgn0051357	CG31357	3R	24828279	24829959	-	1.25987	-0.143149	0.0635103	-2.25357	0.0242235	0.0990512
FBgn0034938	CG3803	2R	23952513	23954048	-	0.729439	-0.172864	0.0767496	-2.2513	0.0243665	0.0994793
FBgn0030114	CG17754	X	9250420	9255953	+	0.231183	0.240133	0.106877	2.25004	0.0244462	0.0997269
FBgn0040382	CG5273	X	759594	761939	+	0.179852	0.258007	0.11513	2.24959	0.0244753	0.0997677
FBgn0023477	Taldo	2R	23940410	23942114	+	3.04905	-0.0993767	0.0441866	-2.24876	0.0245279	0.0999043
FBgn0037384	dgrn	3R	5824615	5826576	+	1.18238	-0.155047	0.0689724	-2.24822	0.0245622	0.0999666
FBgn0034083	lbk	2R	16150123	16169519	+	3.20073	-0.101319	0.0450822	-2.24761	0.0246008	0.0999902
FBgn0037220	CG14641	3R	4230779	4232342	-	2.41948	-0.11468	0.051026	-2.24753	0.0246062	0.0999902
FBgn0031849	CG11327	2L	6684842	6686712	-	0.33812	-0.217088	0.0970804	-2.24659	0.0246665	0.100157
FBgn0034403	CG18190	2R	18851907	18853043	-	1.11971	-0.152398	0.0678778	-2.24497	0.0247702	0.100501
FBgn0036666	TSG101	3L	16842294	16844585	+	0.650543	-0.181801	0.0811659	-2.24049	0.0250592	0.101594
FBgn0011826	Pp2B-14D	X	16554627	16560016	-	0.786319	0.166254	0.0743469	2.23716	0.0252758	0.102394
FBgn0036745	CG7484	3L	17654617	17655645	+	1.81324	-0.12268	0.0548693	-2.23566	0.0253742	0.102713
FBgn0037299	Vps37B	3R	5226158	5227526	+	1.50019	-0.128989	0.0577596	-2.23268	0.0255701	0.103426
FBgn0014869	Pglym78	3R	29148248	29149901	+	3.05094	-0.111883	0.0501361	-2.23113	0.0256725	0.10376
FBgn0044511	mRpS21	3R	13381276	13381809	-	4.37374	-0.0866913	0.0389298	-2.22704	0.0259448	0.104779
FBgn0031639	mRpS2	2L	4849439	4850419	-	1.57365	-0.126593	0.0568562	-2.226	0.026014	0.104978
FBgn0031403	CG15387	2L	2225545	2226294	-	2.64033	-0.102454	0.0460456	-2.22503	0.0260791	0.10516
FBgn0037607	CG8036	3R	8667868	8673702	+	2.6985	-0.100033	0.0450317	-2.22127	0.0263328	0.106101
FBgn0038806	CG5412	3R	20577053	20578131	+	0.497843	-0.189417	0.0854106	-2.21891	0.0264927	0.106663
FBgn0037841	CG4565	3R	10852724	10853644	+	0.399431	-0.203342	0.0919281	-2.21847	0.0265225	0.106701
FBgn0264493	rdx	3R	13967061	14032057	-	3.49442	-0.108071	0.0487298	-2.21789	0.026562	0.106778
FBgn0034066	CG8397	2R	16016042	16017154	-	3.90694	-0.0867798	0.0391607	-2.21609	0.0266853	0.107191
FBgn0031296	CG4415	2L	1037246	1038685	+	1.9658	-0.135977	0.0613901	-2.21531	0.0267389	0.107247
FBgn0036522	Phs	3L	15619901	15624130	+	1.40485	-0.137505	0.0620713	-2.21529	0.0267401	0.107247
FBgn0030959	CG6961	X	18786142	18788210	-	0.206357	0.243541	0.110364	2.21497	0.0267624	0.107254
FBgn0011660	Pms2	2R	15368074	15371520	-	0.441987	-0.197941	0.0897007	-2.21182	0.0269789	0.108039
FBgn0036173	CG7394	3L	11561996	11564312	+	2.04573	-0.112687	0.0509735	-2.21039	0.0270779	0.10831
FBgn0028690	Rpn5	3R	5789493	5791569	+	1.87686	-0.126939	0.0574369	-2.21025	0.0270879	0.10831
FBgn0052676	stx	X	10711163	10744943	-	0.584739	0.180863	0.0819854	2.20759	0.0272731	0.108636
FBgn0053494	CG33494	3R	25493481	25495161	-	0.939766	0.179377	0.0815581	2.20842	0.0272149	0.108636
FBgn0026320	Tom	3L	14969344	14970306	+	1.68463	0.155464	0.119179	2.20777	0.02726	0.108636
FBgn0085284	Blos3	3L	18870224	18870897	+	1.12432	-0.145362	0.0658135	-2.20815	0.0272339	0.108636
FBgn0032488	CG16812	2L	13222587	13224545	+	0.80982	-0.164055	0.0742662	-2.20824	0.0272272	0.108636
FBgn0030309	CG1572	X	11555050	11558654	-	0.240107	0.260176	0.118809	2.20433	0.0275009	0.10946
FBgn0033555	RpS15Ab	2R	10821676	10822399	+	2.87691	-0.097383	0.0442543	-2.20051	0.0277709	0.110451
FBgn0035194	Psf1	3L	1246986	1247677	-	1.29958	-0.137053	0.0622915	-2.1996	0.0278351	0.110622
FBgn0031497	SerRS	2L	3035493	3037403	-	3.13561	-0.0988084	0.0449499	-2.19818	0.0279363	0.110941
FBgn0037933	Ho	3R	11679743	11680976	+	0.726617	-0.169792	0.0772227	-2.19786	0.0279588	0.110946
FBgn0031437	Arpc5	2L	2580292	2581423	+	4.72947	-0.0781029	0.0356067	-2.19354	0.0282682	0.112004
FBgn0003087	pim	2L	10362989	10364092	+	0.99961	-0.15211	0.0693148	-2.19371	0.0282563	0.112004
FBgn0035517	CG1265	3L	4254776	4256053	+	1.08662	-0.149322	0.0681363	-2.19125	0.0284337	0.112574
FBgn0265464	Traf6	X	8154599	8157386	-	0.222259	0.233393	0.106811	2.1887	0.0286184	0.11322
FBgn0052638	CG32638	X	13122876	13128794	-	0.185359	0.252441	0.115618	2.18589	0.0288239	0.113947
FBgn0039765	mRpS18C	3R	30423974	30424556	+	2.17096	-0.10909	0.049921	-2.1851	0.0288812	0.114087
FBgn0041094	scyl	3L	11252307	11256172	+	1.19867	0.193191	0.0892073	2.18364	0.0289889	0.114426
FBgn0036545	GXIVsPLA2	3L	15955096	15956465	+	0.82799	-0.158639	0.0726647	-2.18211	0.0291011	0.114783
FBgn0027054	CSN4	2R	7972175	7974099	+	1.58861	-0.121348	0.0556765	-2.17891	0.0293381	0.115559
FBgn0038968	CG12499	3R	22440152	22446587	-	0.41147	-0.193621	0.0889161	-2.17886	0.0293419	0.115559
FBgn0024912	agt	3R	6658806	6660100	-	0.843981	-0.155719	0.0715519	-2.17502	0.0296288	0.116601
FBgn0043002	Chrac-14	2L	8437405	8437996	+	6.68018	-0.0687439	0.0316196	-2.17421	0.0296895	0.116752
FBgn0021906	RFeSP	2L	1612429	1614160	-	8.7302	-0.0567416	0.0261045	-2.17363	0.0297329	0.116788
FBgn0010288	Uch	2L	2212738	2214211	-	1.65675	-0.12222	0.0562148	-2.17349	0.0297433	0.116788
FBgn0011761	dhd	X	5312171	5313125	+	0.455218	0.201495	0.0928906	2.17115	0.02992	0.117186
FBgn0037756	CG8507	3R	9791483	9793098	+	1.45062	-0.134166	0.0617804	-2.17096	0.0299342	0.117186
FBgn0010926	l(3)07882	3R	17535533	17539963	-	0.910975	-0.156055	0.0718586	-2.17132	0.0299068	0.117186
FBgn0262467	Scox	2L	4967832	4968935	-	0.768707	-0.163296	0.0751628	-2.17148	0.0298949	0.117186
FBgn0029925	CG3040	X	6972324	6973393	-	0.250105	0.220759	0.102024	2.17033	0.0299818	0.117197
FBgn0033400	CG2063	2R	9285310	9286634	-	1.42837	-0.131369	0.0605191	-2.17046	0.029972	0.117197
FBgn0036740	Vps60	3L	17620123	17621625	-	1.82008	-0.121743	0.0560995	-2.17001	0.0300058	0.117204
FBgn0024196	robl	2R	17456472	17457129	+	2.69733	-0.099806	0.0460169	-2.16887	0.0300927	0.117456
FBgn0036118	Blos2	3L	11061571	11062215	+	0.760658	-0.16404	0.0756208	-2.16848	0.0301225	0.117485
FBgn0004643	Zw10	X	2604197	2606824	+	0.228442	0.231091	0.10684	2.16656	0.0302682	0.117965
FBgn0025740	PlexB	4	32478	43778	-	0.341063	0.201203	0.093056	2.16605	0.0303076	0.118031
FBgn0035907	GstO1	3L	8523742	8524866	-	0.670024	-0.167863	0.0774738	-2.16527	0.0303672	0.118175
FBgn0011327	Uch-L5	3L	9475493	9476965	-	4.48614	-0.0868495	0.0401264	-2.16476	0.0304057	0.118237
FBgn0028683	spt4	2R	12633589	12634172	+	2.62011	-0.10471	0.0483784	-2.16433	0.0304389	0.118278
FBgn0034057	CG8314	2R	15989683	15991286	-	0.509037	0.18431	0.0854885	2.15926	0.0308303	0.11971
FBgn0264562	Hr4	X	1941940	2007956	+	0.325051	0.229356	0.106874	2.15536	0.0311334	0.120762
FBgn0067629	CG33332	3R	14886456	14889146	+	0.677316	-0.167043	0.0774644	-2.15518	0.0311474	0.120762
FBgn0260749	Utx	2L	10272325	10278811	-	0.638061	-0.172742	0.0801999	-2.15328	0.0312968	0.121252
FBgn0030869	Socs16D	X	17820764	17827564	-	0.368468	0.191172	0.088949	2.15247	0.0313602	0.121408
FBgn0037609	CG9773	3R	8675283	8676613	-	0.542195	-0.181408	0.0843105	-2.15214	0.0313863	0.121419
FBgn0025592	Gk1	3L	202098	205844	-	0.918092	-0.149809	0.069591	-2.15171	0.0314198	0.121459
FBgn0035147	Gale	3L	648555	651311	+	0.629165	-0.171597	0.0798006	-2.14961	0.031586	0.122011
FBgn0037538	CG3223	3R	8009400	8011018	+	1.26669	-0.136941	0.0637614	-2.14742	0.0317596	0.122591
FBgn0003612	Su(var)2-10	2R	9116122	9122000	+	1.61796	-0.124894	0.0581882	-2.14616	0.0318601	0.122889
FBgn0003884	alphaTub84B	3R	7086599	7088839	+	20.4934	-0.0491451	0.0229058	-2.14571	0.0318965	0.122939
FBgn0260462	CG12163	3R	5237651	5251745	-	0.884263	0.153766	0.071728	2.1446	0.031985	0.123189
FBgn0032053	mRpL51	2L	8516753	8517380	-	1.43836	-0.124932	0.0582633	-2.14362	0.0320636	0.123401
FBgn0037478	CG2656	3R	7144724	7151270	+	1.00407	-0.146188	0.0681891	-2.143	0.0321132	0.123502
FBgn0265174	PIG-V	2R	16955458	16957308	+	0.476586	-0.186372	0.0869723	-2.14268	0.0321389	0.123509
FBgn0034086	CG8441	2R	16185122	16186506	-	1.34741	-0.132117	0.0616679	-2.14198	0.0321949	0.123634
FBgn0032476	CG5439	2L	13177150	13178978	+	1.48403	-0.131361	0.061354	-2.14118	0.0322593	0.123791
FBgn0027296	temp	X	2260207	2262515	-	0.335061	0.199379	0.0934991	2.13768	0.0325428	0.124514
FBgn0285952	eEF5	2R	24057798	24059483	+	23.2097	0.0407837	0.0190744	2.13815	0.0325048	0.124514
FBgn0027338	Kap-alpha3	3R	9574484	9577733	-	3.0921	-0.116554	0.0545306	-2.13846	0.0324797	0.124514
FBgn0265262	Vha68-1	2L	13000770	13004107	-	0.830911	-0.15555	0.0727257	-2.13784	0.0325298	0.124514
FBgn0030970	CG7326	X	18861197	18863776	-	0.183673	0.244439	0.114625	2.13685	0.0326104	0.12459
FBgn0035603	Pfdn4	3L	5367341	5368008	-	0.745105	-0.16217	0.0758467	-2.137	0.0325978	0.12459
FBgn0032014	CG7840	2L	8305586	8306741	+	0.68575	-0.167584	0.0784427	-2.13595	0.0326835	0.124778
FBgn0036557	mRpS31	3L	16005193	16006599	+	1.05208	-0.143767	0.0673771	-2.13316	0.0329116	0.125558
FBgn0034277	OstDelta	2R	17764574	17767070	-	2.68766	-0.096332	0.0452144	-2.13045	0.0331345	0.126316
FBgn0036180	Duba	3L	11605436	11609465	-	1.24307	-0.136976	0.0643211	-2.12921	0.0332373	0.126616
FBgn0030668	CG8128	X	15697494	15700034	+	0.190912	0.239809	0.112919	2.12764	0.0333666	0.127016
FBgn0035753	RpL18	3L	7240203	7241351	-	40.4975	-0.0253845	0.0119349	-2.1269	0.0334286	0.12716
FBgn0033799	GLaz	2R	13163959	13168032	-	1.43279	-0.126386	0.0594292	-2.12618	0.0334882	0.127294
FBgn0016122	Acer	2L	8521933	8525740	+	0.785625	-0.155814	0.0732543	-2.12578	0.0335218	0.127329
FBgn0032881	Amacr	2L	20750934	20752341	-	0.272188	-0.205519	0.0968045	-2.12504	0.0335836	0.127472
FBgn0283536	Vha13	3R	19643018	19644386	-	6.68763	-0.0640552	0.0301645	-2.12352	0.0337106	0.127861
FBgn0035397	CG11486	3L	3071133	3090406	+	3.00235	-0.101256	0.0477156	-2.12261	0.0337868	0.128057
FBgn0032374	CG14931	2L	11788334	11789475	+	0.523694	-0.180538	0.0851826	-2.12011	0.0339967	0.12876
FBgn0002284	Prosbeta6	3L	16609400	16610418	-	4.59223	-0.0855712	0.0403816	-2.11913	0.0340797	0.128966
FBgn0039306	RIOK2	3R	25265844	25267757	+	0.690587	-0.164984	0.0778291	-2.11888	0.0341005	0.128966
FBgn0022238	lolal	2R	18154095	18158192	-	9.17262	-0.0633847	0.0299473	-2.11677	0.0342796	0.12955
FBgn0036974	eRF1	3L	20348355	20353873	+	2.09017	-0.11098	0.0524447	-2.116	0.0343447	0.129702
FBgn0022344	CG10340	3R	16613398	16614391	-	2.03527	-0.107097	0.0506363	-2.11479	0.0344479	0.129999
FBgn0004868	Gdi	2L	9491176	9494876	-	2.25235	-0.103078	0.0487552	-2.1139	0.0345236	0.13019
FBgn0033434	CG1902	2R	9594045	9605624	+	0.809471	-0.156288	0.0740223	-2.11055	0.0348113	0.131181
FBgn0037723	SpdS	3R	9631641	9633673	+	1.68961	-0.115195	0.0545793	-2.11018	0.034843	0.131206
FBgn0031267	Ipk2	2L	573033	574264	-	0.467744	0.181411	0.0861273	2.10924	0.0349243	0.131418
FBgn0011818	oaf	2L	2492955	2498846	+	1.22639	0.13708	0.0651841	2.10419	0.0353622	0.13297
FBgn0032388	CG6686	2L	11984327	11988039	-	0.843734	-0.153134	0.0727806	-2.10326	0.035443	0.133178
FBgn0030030	CG1636	X	8273412	8276450	+	0.293151	0.207771	0.0988954	2.10157	0.0355911	0.133639
FBgn0039271	CG11839	3R	25069927	25070914	+	0.693758	-0.162418	0.0772563	-2.10115	0.035628	0.133682
FBgn0034727	mRpS29	2R	22418937	22420376	-	1.5848	-0.120103	0.057252	-2.09751	0.0359487	0.134788
FBgn0046687	Tre1	X	5673830	5679977	-	0.422943	0.200002	0.0956301	2.09699	0.0359944	0.134863
FBgn0004657	mys	X	8061645	8070237	+	0.211659	0.235052	0.112445	2.09374	0.0362833	0.135848
FBgn0034614	CG9752	2R	21294402	21295588	-	0.734587	-0.160694	0.0768135	-2.09183	0.0364539	0.13639
FBgn0086129	snama	2R	24086604	24092014	+	0.584932	-0.172723	0.0826857	-2.08918	0.0366918	0.137182
FBgn0033104	CG15237	2R	6809044	6809766	-	1.63458	-0.120079	0.0575082	-2.08781	0.0368153	0.137545
FBgn0038166	CG9588	3R	13675092	13676681	-	1.0069	-0.14313	0.0685967	-2.08602	0.0369767	0.13805
FBgn0015521	RpS21	2L	2856070	2857029	+	47.1191	-0.0227979	0.0109417	-2.08358	0.0371982	0.138778
FBgn0003231	ref(2)P	2L	19542468	19545548	+	1.70997	-0.128953	0.0619146	-2.08321	0.0372322	0.138806
FBgn0263144	bin3	2R	6214568	6240602	+	0.798805	0.158338	0.0762993	2.077	0.0378017	0.140753
FBgn0035947	Srp68	3L	8975046	8977401	+	0.947861	0.14414	0.0694364	2.07693	0.0378082	0.140753
FBgn0013325	RpL11	2R	19442342	19443825	+	33.1085	-0.0268987	0.0129566	-2.07606	0.0378886	0.140952
FBgn0002791	mr	2R	23972431	23975408	+	0.549341	-0.174156	0.083943	-2.07524	0.0379641	0.141133
FBgn0033886	Rpn13	2R	13958545	13960404	-	2.63405	-0.096447	0.0465192	-2.07321	0.038153	0.141534
FBgn0038331	Ccm3	3R	15371957	15374237	+	1.23686	-0.130744	0.0630353	-2.07361	0.0381157	0.141534
FBgn0026402	NiPp1	2R	17003563	17005149	-	0.544032	-0.173071	0.0834949	-2.07345	0.0381308	0.141534
FBgn0039537	CG5590	3R	27677522	27679013	+	2.438	-0.0961662	0.0464683	-2.06925	0.0385225	0.142803
FBgn0285971	prg	2L	8464488	8466694	+	0.70829	-0.167232	0.0809522	-2.06724	0.038712	0.143404
FBgn0040984	CG4440	2L	16329925	16330521	+	0.325348	0.239221	0.117437	2.06541	0.0388844	0.143738
FBgn0001230	Hsp68	3R	24055080	24057310	-	1.1649	-0.192611	0.0936083	-2.06574	0.0388534	0.143738
FBgn0034838	CG12782	2R	23264269	23265543	-	0.279877	-0.201049	0.0975364	-2.06558	0.0388684	0.143738
FBgn0019949	Cdk9	2R	22636063	22637727	-	0.972207	-0.144752	0.0701216	-2.06386	0.0390315	0.14418
FBgn0050291	CG30291	2R	21007755	21009576	-	0.890676	-0.149964	0.0726911	-2.06255	0.0391553	0.144535
FBgn0050185	AIMP3	2R	23544024	23544901	+	0.673987	-0.164876	0.0799866	-2.06171	0.0392353	0.144729
FBgn0260456	CG4806	2R	24666158	24668343	-	1.03626	-0.139295	0.0675566	-2.06135	0.0392699	0.144754
FBgn0029915	CG14434	X	6851909	6867194	-	1.38918	0.12457	0.0605143	2.05888	0.039506	0.145522
FBgn0028411	Nxt1	2R	23811321	23811974	-	8.03365	-0.0590997	0.0287559	-2.0553	0.0398504	0.146687
FBgn0027619	eIF3j	2R	9968929	9970897	+	2.88456	-0.0943273	0.0459143	-2.05446	0.0399316	0.146883
FBgn0002174	CG5504	2R	23706913	23709026	+	0.795575	0.148007	0.0721396	2.05234	0.0401367	0.147431
FBgn0039698	CG7789	3R	29803196	29804389	+	0.827318	-0.150529	0.0733037	-2.05241	0.0401297	0.147431
FBgn0035249	CG17249	3L	1645931	1647464	-	0.819223	-0.149659	0.0729089	-2.05178	0.0401911	0.147527
FBgn0010501	Dcp-1	2R	23551313	23553547	+	0.80226	0.153327	0.0748071	2.05104	0.0402627	0.147686
FBgn0001169	H	3R	20621938	20628915	+	0.650722	-0.163766	0.0799819	-2.04715	0.040643	0.148977
FBgn0058263	MFS17	2R	2494742	2565385	-	0.306877	-0.207625	0.101694	-2.0468	0.0406775	0.148999
FBgn0032409	Ced-12	2L	12097838	12100839	+	0.292857	0.202285	0.0992962	2.04558	0.0407981	0.149144
FBgn0016120	ATPsynD	3R	19095000	19096271	+	12.371	-0.0471559	0.0230533	-2.04553	0.0408024	0.149144
FBgn0020440	Fak	2R	19430659	19437259	-	0.801151	-0.152711	0.0746304	-2.04562	0.040794	0.149144
FBgn0003969	vap	X	15999951	16005812	-	0.202507	0.229904	0.112711	2.04499	0.0408562	0.149236
FBgn0004915	TfIIB	2L	10431338	10433116	+	1.16866	-0.138749	0.0678734	-2.04465	0.0408892	0.149253
FBgn0026576	Pisd	3R	24050783	24053592	+	0.633129	-0.161972	0.0792397	-2.04301	0.0410512	0.14974
FBgn0035438	PHGPx	3L	3326265	3328626	+	3.72198	-0.0813695	0.0398429	-2.04214	0.0411372	0.149845
FBgn0035374	mRpS35	3L	2780899	2782105	+	1.10506	-0.135023	0.0661001	-2.04224	0.0411274	0.149845
FBgn0020510	Abi	3R	14119262	14122420	-	0.903022	-0.148426	0.0727312	-2.04059	0.0412916	0.150303
FBgn0037150	CG7133	3L	22073068	22074523	-	0.772183	-0.151259	0.0741721	-2.03824	0.0415256	0.151049
FBgn0025624	CG4025	X	2076966	2078455	+	0.212956	0.21824	0.107266	2.03699	0.0416515	0.151402
FBgn0034249	RhoGAP54D	2R	17586425	17590884	-	0.609532	-0.168592	0.082827	-2.03555	0.0417953	0.15182
FBgn0003079	Raf	X	2295466	2343870	+	0.203354	0.225293	0.111037	2.03477	0.0418737	0.151947
FBgn0030456	CG4332	X	13155038	13157372	+	0.545015	0.16882	0.083031	2.03463	0.0418884	0.151947
FBgn0035470	Ccz1	3L	3897444	3899156	-	0.492156	-0.173393	0.0853011	-2.03341	0.0420113	0.152287
FBgn0037715	CG9399	3R	9571911	9574211	-	0.824216	-0.148306	0.0729208	-2.03284	0.0420686	0.152389
FBgn0039489	CG5880	3R	27116745	27118532	+	0.514251	-0.175619	0.0865474	-2.0311	0.0422446	0.152921
FBgn0260987	vtd	3L	27136525	27157999	+	0.518231	-0.172694	0.0850834	-2.03081	0.0422739	0.152922
FBgn0037652	CG11980	3R	9004017	9005331	+	1.59593	-0.119508	0.0589035	-2.02879	0.04248	0.153499
FBgn0010317	CycJ	3L	3466428	3468098	+	0.642915	-0.162241	0.0799437	-2.02867	0.0424922	0.153499
FBgn0284246	l(2)k09848	2R	6074471	6076367	-	1.27046	-0.128151	0.0631826	-2.02801	0.0425594	0.153636
FBgn0023213	eIF4G1	4	915297	930715	-	0.847555	0.159452	0.0786899	2.02644	0.0427195	0.154002
FBgn0038224	ATPsynE	3R	14326947	14327735	+	15.1745	-0.0416063	0.0205315	-2.02649	0.0427147	0.154002
FBgn0030373	moon	X	12072008	12072818	-	0.212011	0.224477	0.110944	2.02583	0.0427819	0.154121
FBgn0033551	CG7222	2R	10813405	10815781	+	0.573122	0.170038	0.0841071	2.02477	0.042891	0.154408
FBgn0004957	por	X	18377521	18379854	-	0.193474	0.226098	0.112004	2.02326	0.0430459	0.154752
FBgn0002021	l(2)37Bb	2L	19049843	19051612	-	0.366969	-0.18345	0.0908176	-2.02329	0.0430434	0.154752
FBgn0011817	nmo	3L	7979046	8054147	+	12.2084	-0.0507227	0.0250972	-2.02115	0.0432637	0.155429
FBgn0038504	Sur-8	3R	17395199	17402515	-	0.467493	-0.174338	0.0863669	-2.01999	0.0433849	0.155757
FBgn0015268	Nap1	2R	23905175	23907294	-	9.87604	-0.0532516	0.0263698	-2.01936	0.0434494	0.155882
FBgn0032586	Tpr2	2L	16491540	16507621	+	1.31734	-0.12421	0.0615029	-2.01907	0.0434796	0.155884
FBgn0035016	CG4612	2R	24521874	24526089	-	1.29216	-0.133812	0.0665125	-2.01244	0.0441734	0.158263
FBgn0039735	Nph	3R	30003681	30004861	-	15.5405	-0.0484361	0.0240787	-2.01161	0.044261	0.158423
FBgn0001977	CIAPIN1	2L	15036293	15038861	-	0.842216	-0.145998	0.0725532	-2.01144	0.0442785	0.158423
FBgn0034451	TBCB	2R	19485494	19486837	-	0.623334	-0.163569	0.0813272	-2.01103	0.044322	0.15847
FBgn0003741	tra	3L	16590059	16591050	-	0.463912	-0.176972	0.0881915	-2.00953	0.0444813	0.158931
FBgn0031357	mRpL48	2L	1710462	1711465	+	1.77109	-0.110162	0.0548352	-2.00864	0.0445753	0.159101
FBgn0019982	Gs1l	2L	4455137	4456807	-	1.05397	-0.136087	0.0677419	-2.0085	0.0445897	0.159101
FBgn0034579	mRpL54	2R	21060789	21061587	+	2.3179	-0.0977116	0.0486981	-2.00634	0.0448198	0.159814
FBgn0038989	CG6937	3R	22584773	22586209	+	1.02846	-0.134225	0.0668921	-2.00583	0.0448741	0.159898
FBgn0026316	Ubc10	2R	17788412	17789410	-	2.00842	-0.1055	0.0526375	-2.00421	0.0450476	0.160407
FBgn0030930	Pgant7	X	18495067	18499986	-	0.236413	0.213512	0.107055	2.00299	0.0451788	0.160765
FBgn0261597	RpS26	2L	18441335	18443277	-	48.4107	0.0219743	0.0109838	2.00061	0.0454344	0.161565
FBgn0032815	CG10462	2L	19732080	19735980	-	1.11899	-0.13202	0.0659979	-1.99988	0.0455134	0.161736
FBgn0003525	stg	3R	29251826	29255800	-	2.72798	-0.115104	0.0576109	-1.99838	0.0456757	0.162203
FBgn0285962	CG46338	2R	9864510	9875072	-	1.09483	-0.135152	0.0676335	-1.99803	0.0457136	0.162228
FBgn0004057	Zw	X	19667252	19672353	+	0.213764	0.21837	0.10982	1.99575	0.0459606	0.162827
FBgn0035213	CG2199	3L	1339460	1342403	-	1.11118	-0.134799	0.0675409	-1.9958	0.0459555	0.162827
FBgn0037305	CG12173	3R	5255444	5256681	-	0.781795	-0.145956	0.0730968	-1.99562	0.0459758	0.162827
FBgn0039902	Zip102B	4	310930	314087	-	1.87482	-0.110109	0.0551931	-1.99518	0.0460227	0.162883
FBgn0014092	CG4278	2L	16327069	16328131	+	0.631902	-0.159537	0.0799816	-1.99461	0.046086	0.162997
FBgn0266449	Kr-h2	2L	6070990	6073961	+	2.25554	-0.104839	0.0525722	-1.99429	0.0461204	0.163009
FBgn0264495	gpp	3R	6406855	6449274	+	1.08655	-0.139962	0.0702275	-1.9936	0.0461959	0.163165
FBgn0261004	asl	3R	5603236	5606543	-	0.704224	0.155481	0.0781043	1.99241	0.0463263	0.16341
FBgn0032880	TM9SF2	2L	20730416	20734309	-	2.11213	-0.100913	0.0506445	-1.9924	0.0463275	0.16341
FBgn0028546	ics	2L	13639447	13642602	-	1.8701	-0.126073	0.0633353	-1.99124	0.0464542	0.163746
FBgn0036886	CG9300	3L	19552420	19554767	+	0.486271	-0.174198	0.0876172	-1.99094	0.0464878	0.163754
FBgn0052529	Hers	X	19866146	19908108	+	0.161785	0.233822	0.11794	1.98668	0.0469581	0.165078
FBgn0286784	TER94	2R	9989159	9993559	+	4.02749	-0.0801304	0.040337	-1.98677	0.046948	0.165078
FBgn0032193	CG5727	2L	10209853	10210681	-	1.09352	-0.137063	0.0689998	-1.98672	0.0469539	0.165078
FBgn0027793	CG14787	X	1460807	1461676	-	0.161316	0.230874	0.116583	1.98552	0.0470869	0.16542
FBgn0032782	Rab9	2L	19432574	19435841	+	0.303717	-0.18772	0.0946738	-1.98485	0.0471617	0.165572
FBgn0003218	rdgB	X	13762752	13779488	+	0.160765	0.236353	0.119357	1.98449	0.0472012	0.165599
FBgn0036893	PIG-F	3L	19612455	19613489	+	0.723498	-0.152139	0.0767029	-1.98299	0.0473686	0.166076
FBgn0261268	Cul3	2L	15265245	15272024	-	0.760763	-0.147284	0.0742663	-1.98214	0.0474639	0.166298
FBgn0037121	Rpb8	3L	21728932	21729694	+	2.25841	-0.0981986	0.0495793	-1.98057	0.0476392	0.166801
FBgn0011606	Klp3A	X	2599158	2604052	-	0.3612	0.17857	0.0905172	1.9762	0.0481326	0.168416
FBgn0260393	CG17147	3L	20223932	20225324	+	0.331612	-0.190508	0.0968445	-1.97461	0.0483121	0.168931
FBgn0036927	Gabat	3L	19997714	20000686	-	2.08832	-0.102892	0.0521907	-1.97123	0.0486976	0.170166
FBgn0033485	RpLP0-like	2R	10098518	10099590	-	3.51534	-0.0893481	0.0454144	-1.96762	0.0491113	0.171302
FBgn0035149	MED30	3L	652987	654089	-	0.926465	-0.139345	0.0708047	-1.96754	0.049121	0.171302
FBgn0038311	CG14864	3R	15266684	15268538	-	0.744558	-0.148036	0.0751962	-1.96778	0.0490932	0.171302
FBgn0261854	aPKC	2R	14944458	14962969	-	0.655926	-0.15654	0.0795841	-1.96629	0.0492648	0.171689
FBgn0036104	CG6418	3L	10876315	10879037	-	0.468305	-0.170798	0.0869994	-1.96456	0.0494655	0.172274
FBgn0003279	RpL4	3R	27922821	27924888	+	23.3711	0.0339849	0.0173078	1.96359	0.0495775	0.172435
FBgn0038871	CG3337	3R	21220704	21223584	-	0.602244	-0.160589	0.0818103	-1.96362	0.0495739	0.172435
FBgn0033421	CG1888	2R	9541947	9548135	-	1.69511	-0.116354	0.0593859	-1.95991	0.0500064	0.173811
FBgn0031736	CG11030	2L	5724656	5762420	+	0.439742	0.17312	0.0885853	1.95817	0.05021	0.174403
FBgn0031885	Mnn1	2L	7056301	7063586	+	3.97163	-0.0805679	0.0411603	-1.95754	0.0502845	0.174546
FBgn0033972	Ciao1	2R	14853863	14855048	-	0.582591	-0.159184	0.0813418	-1.95635	0.0504234	0.174912
FBgn0022069	Nnp-1	2L	13363308	13366189	-	2.32354	-0.0983076	0.0502653	-1.95583	0.0504848	0.174927
FBgn0014018	Rel	3R	9044183	9047977	-	0.47869	-0.173873	0.0890647	-1.95575	0.0504944	0.174927
FBgn0037341	CG12746	3R	5564865	5567435	+	0.599295	0.15831	0.0810452	1.95494	0.0505903	0.175083
FBgn0037648	CG11975	3R	8993253	8995212	+	0.516723	-0.16614	0.0850515	-1.95458	0.0506325	0.175083
FBgn0260960	Baldspot	3L	16648442	16661615	-	0.551197	-0.166246	0.0851106	-1.95452	0.0506397	0.175083
FBgn0031673	CG31650	2L	5040648	5044712	-	0.985774	-0.134068	0.0685906	-1.95399	0.0507022	0.175183
FBgn0044826	Pak3	3R	16445007	16453821	-	0.863833	-0.143465	0.0734418	-1.95322	0.050794	0.175385
FBgn0004636	Rap1	3L	1859115	1862239	-	2.94379	-0.0874979	0.0448183	-1.95242	0.0508886	0.17548
FBgn0052066	CG32066	3L	10640286	10661013	-	0.432986	-0.172203	0.0882315	-1.95263	0.0508634	0.17548
FBgn0036509	CG7739	3L	15560726	15563065	-	0.611836	-0.157902	0.0809154	-1.95118	0.0510354	0.175871
FBgn0030813	CG4949	X	17078836	17081237	+	1.13868	0.129932	0.0666413	1.95077	0.0510843	0.175924
FBgn0032702	CG10376	2L	18700606	18703105	-	0.592366	-0.161604	0.0829383	-1.94957	0.051227	0.176299
FBgn0033357	Tom7	2R	8951595	8952242	+	14.7561	-0.0491372	0.0252695	-1.94463	0.0518194	0.178221
FBgn0000100	RpLP0	3L	22075867	22077487	+	14.4867	0.0621161	0.0320085	1.94065	0.0523009	0.179759
FBgn0285949	RpL31	2R	9587193	9587989	+	42.6439	0.0223108	0.011499	1.94024	0.052351	0.179813
FBgn0026084	cib	X	4106113	4110981	+	8.27679	0.0799696	0.0412588	1.93901	0.0525005	0.180208
FBgn0039214	puf	3R	24635270	24650043	-	0.553295	-0.160443	0.0828166	-1.93695	0.0527516	0.180917
FBgn0035854	CG8005	3L	8198207	8199491	+	0.389149	-0.173563	0.0897348	-1.93675	0.0527762	0.180917
FBgn0019890	Smg5	2L	13898828	13904661	-	0.463683	-0.167949	0.0868155	-1.93598	0.0528696	0.181119
FBgn0039250	Mink	3R	24922473	24925160	+	1.47384	-0.12075	0.0624052	-1.93541	0.0529399	0.181241
FBgn0000667	Actn	X	2023822	2042311	-	0.432427	0.168079	0.0869767	1.93479	0.0530163	0.181374
FBgn0283478	und	2L	9763369	9765338	+	1.6313	0.107431	0.0555432	1.93453	0.0530479	0.181374
FBgn0032408	CG6712	2L	12095176	12096511	-	1.99505	-0.103975	0.0537843	-1.93328	0.0532022	0.181677
FBgn0011769	Fdx1	3L	9370195	9371238	-	0.851963	-0.141067	0.072944	-1.93325	0.0532059	0.181677
FBgn0033751	CG8818	2R	12517264	12518912	-	1.5732	-0.108748	0.056269	-1.93233	0.0533184	0.181903
FBgn0033884	CG13344	2R	13861997	13864156	+	0.5049	-0.164296	0.0850704	-1.93215	0.0533416	0.181903
FBgn0021764	sdk	X	686834	749496	+	0.204556	0.211157	0.10983	1.92922	0.0537035	0.183018
FBgn0035335	mRpL23	3L	2372844	2373704	-	3.6363	-0.0784749	0.0406886	-1.92875	0.0537624	0.1831
FBgn0039914	mav	4	623219	626031	-	1.38796	-0.118478	0.0615077	-1.92563	0.0541508	0.184225
FBgn0039404	CG14543	3R	26056630	26057350	+	1.28342	-0.11959	0.0620967	-1.92553	0.0541632	0.184225
FBgn0263594	lost	3R	4403076	4407182	+	3.91109	-0.0809719	0.0420626	-1.92518	0.0542074	0.184256
FBgn0028894	GMF	2L	16301656	16302954	-	0.631929	0.161665	0.0842924	1.92339	0.0544311	0.184896
FBgn0002932	neur	3R	9020348	9039471	-	0.599703	-0.158842	0.0826358	-1.92302	0.0544776	0.184934
FBgn0053774	CG33774	2R	9399753	9400329	-	7.5639	-0.0563881	0.0293619	-1.92049	0.0547958	0.185855
FBgn0037376	Hat1	3R	5787337	5789384	-	2.1595	-0.103909	0.05412	-1.9203	0.0548199	0.185855
FBgn0035720	CG10077	3L	6949491	6955904	-	3.02383	-0.083238	0.0433739	-1.91907	0.0549757	0.186141
FBgn0040575	CG15922	3R	20559708	20560280	-	0.933295	-0.133408	0.069507	-1.91879	0.0550107	0.186141
FBgn0035980	mRRF1	3L	9364350	9365240	+	0.860767	-0.135749	0.0706971	-1.91927	0.0549504	0.186141
FBgn0023129	aay	3L	9423253	9424781	+	0.53654	-0.180305	0.0945145	-1.91813	0.0550948	0.186305
FBgn0035811	Mcad	3L	7719350	7721472	+	2.25933	-0.0944451	0.0492406	-1.91781	0.0551349	0.18632
FBgn0028852	CG15262	2L	15297808	15299367	+	0.811459	-0.150852	0.0787033	-1.91742	0.055185	0.186369
FBgn0022764	Sin3A	2R	12575240	12592917	-	0.430402	0.167483	0.0875717	1.91543	0.0554375	0.187099
FBgn0002022	Catsup	2L	19041862	19043614	+	1.29206	-0.117739	0.0614658	-1.91516	0.0554725	0.187099
FBgn0033266	Socs44A	2R	8127575	8129476	+	0.595959	-0.15743	0.0822459	-1.91462	0.0555412	0.18721
FBgn0031361	CG17652	2L	1731033	1732356	-	1.09082	-0.128017	0.0668757	-1.9139	0.0556326	0.187398
FBgn0027873	Cpsf100	3R	29034573	29037062	+	0.584538	-0.154997	0.081026	-1.9126	0.0557988	0.187837
FBgn0039627	CG11837	3R	29049493	29050721	+	1.07071	-0.131566	0.0688561	-1.91072	0.05604	0.188411
FBgn0026148	CG12253	2L	10987806	10989241	+	0.44008	-0.167244	0.0876135	-1.91071	0.0560412	0.188411
FBgn0031682	CG5828	2L	5093976	5095910	+	0.641453	-0.151505	0.0793607	-1.90854	0.056322	0.189233
FBgn0031188	CG14613	X	22469981	22472021	-	0.199923	0.213233	0.111962	1.90752	0.0564534	0.189553
FBgn0264325	Atg6	3R	24049180	24050782	-	0.685327	-0.148328	0.0777924	-1.90611	0.0566354	0.190042
FBgn0029118	ScsbetaG	3L	5561701	5563691	-	1.74651	-0.102854	0.053964	-1.90574	0.0566844	0.190085
FBgn0015737	Hmu	3R	27288769	27291592	+	1.42458	-0.110583	0.0580371	-1.90494	0.0567875	0.190309
FBgn0034968	RpL12	2R	24060378	24061860	+	39.0453	0.0235413	0.0123662	1.90368	0.0569521	0.190738
FBgn0019972	Drice	3R	29799658	29801584	+	0.415349	0.168674	0.0889198	1.90175	0.0572037	0.191365
FBgn0004838	Hrb27C	2L	6920704	6932057	+	13.9656	-0.0526024	0.0276642	-1.90168	0.0572124	0.191365
FBgn0031099	CG17065	X	20254692	20257199	-	0.155996	0.22435	0.118571	1.89814	0.0576772	0.192797
FBgn0052537	CG32537	X	19273349	19276539	-	0.168268	0.222028	0.117253	1.89753	0.0577577	0.192943
FBgn0032514	CG9302	2L	13376455	13378538	-	0.991786	-0.128863	0.0679668	-1.8954	0.0580395	0.193761
FBgn0000384	cta	2L	22981816	22992951	+	0.302643	0.18896	0.100006	1.89466	0.0581381	0.193966
FBgn0061492	loj	3L	6094987	6096517	+	1.5935	-0.110384	0.0583201	-1.89283	0.0583809	0.194653
FBgn0026415	Idgf4	X	9927973	9930948	-	2.83298	-0.0823856	0.0435629	-1.89106	0.0586168	0.195315
FBgn0283477	SF2	3R	16338943	16341988	-	3.94183	-0.0788834	0.0417688	-1.88898	0.0588942	0.196114
FBgn0028582	lqf	3L	7528780	7540012	+	1.38622	-0.113688	0.0603019	-1.88499	0.0594318	0.197779
FBgn0010220	Dbp45A	2R	9087834	9089802	+	0.738602	-0.144482	0.0767369	-1.88252	0.0597655	0.198763
FBgn0259916	CG42445	3L	8154681	8158900	-	0.578387	-0.154365	0.0820071	-1.88147	0.0599084	0.199112
FBgn0001079	fu	X	18657755	18661204	+	0.177005	0.217809	0.115986	1.87917	0.0602215	0.200025
FBgn0037207	Mes2	3L	22945657	22952248	+	0.467708	0.189789	0.102493	1.87659	0.0605749	0.200593
FBgn0039132	AP-1sigma	3R	23958651	23962555	+	0.466013	0.163612	0.0873811	1.87589	0.0606698	0.200593
FBgn0263352	Unr	3L	8432322	8442381	-	11.434	-0.0568551	0.0303178	-1.87568	0.0606988	0.200593
FBgn0015622	Cnx99A	3R	29315254	29319644	-	5.80136	-0.0618957	0.0329787	-1.87693	0.0605281	0.200593
FBgn0025716	Bap55	2R	17429353	17430963	-	3.37975	-0.081512	0.0434567	-1.87586	0.0606748	0.200593
FBgn0051151	wge	3R	22710883	22721150	-	2.54093	-0.0926015	0.0493521	-1.87647	0.060591	0.200593
FBgn0035630	CG10576	3L	5761963	5765702	-	2.3377	-0.0958715	0.0510824	-1.87694	0.060526	0.200593
FBgn0028648	mRpL50	3L	7243080	7243933	-	1.38799	-0.114005	0.0607182	-1.8774	0.0604633	0.200593
FBgn0031769	CG9135	2L	6050800	6053877	+	1.84727	-0.104031	0.0555022	-1.87445	0.0608681	0.201026
FBgn0032925	CG9246	2L	21163641	21166090	+	1.04528	-0.124442	0.066405	-1.8733	0.0610273	0.201425
FBgn0260742	CG12213	3R	11964674	11967691	-	0.736127	-0.142406	0.0760045	-1.87289	0.0610835	0.201483
FBgn0250838	roh	2R	23385464	23386463	-	13.8945	-0.0411279	0.0219734	-1.87174	0.0612427	0.201627
FBgn0001142	Gs1	2L	132077	134472	+	1.47647	-0.113808	0.0608012	-1.87208	0.0611961	0.201627
FBgn0002781	mod(mdg4)	3R	21350846	21377401	-	0.855376	-0.140656	0.0751606	-1.87194	0.0612154	0.201627
FBgn0033261	udd	2R	8106385	8113949	+	2.9367	-0.0818945	0.0438415	-1.86795	0.0617685	0.203231
FBgn0029590	CG14811	X	1821469	1822381	-	0.187283	0.213313	0.114587	1.86716	0.0618797	0.203469
FBgn0034248	CG14483	2R	17585195	17586294	-	2.02482	-0.0965469	0.0517441	-1.86579	0.0620707	0.203841
FBgn0086532	Spt-I	2R	13168498	13170744	+	1.44952	-0.10812	0.0579293	-1.86602	0.0620381	0.203841
FBgn0039259	CG11781	3R	25024473	25025017	-	2.56804	-0.0991298	0.0532143	-1.86339	0.0624081	0.204564
FBgn0047114	CG31142	3R	23929243	23929988	+	0.715722	-0.143409	0.0769297	-1.86383	0.0623451	0.204564
FBgn0031343	CG18131	2L	1498455	1500608	-	0.387405	-0.177603	0.0955903	-1.86357	0.0623826	0.204564
FBgn0002525	Lam	2L	5542480	5546642	+	3.52647	-0.0795742	0.0428102	-1.859	0.0630272	0.206464
FBgn0030081	CG7246	X	9078823	9081057	-	0.192855	0.210975	0.113901	1.85848	0.0631004	0.206575
FBgn0031436	ND-B17.2	2L	2579201	2580172	-	3.00167	-0.0794058	0.0427627	-1.85684	0.0633335	0.206946
FBgn0016978	snRNP-U1-70K	2L	6968711	6971737	-	1.62226	-0.111094	0.0598507	-1.8563	0.0634113	0.206946
FBgn0259785	pzg	3L	21286099	21290310	+	1.26163	-0.127951	0.0689194	-1.85701	0.06331	0.206946
FBgn0035766	eco	3L	7335442	7339340	-	0.761031	-0.139896	0.075318	-1.85693	0.0633213	0.206946
FBgn0034704	CG6758	2R	22174922	22177428	+	0.41195	-0.165251	0.0891536	-1.85646	0.0633881	0.206946
FBgn0052549	CG32549	X	18390498	18410144	-	0.238142	0.195877	0.106092	1.85049	0.0642426	0.209528
FBgn0034902	CG5532	2R	23752754	23753515	+	3.42781	-0.0773145	0.0417904	-1.85013	0.0642942	0.209566
FBgn0036184	PCID2	3L	11626441	11627715	+	0.477564	-0.160193	0.0866559	-1.84905	0.064451	0.209947
FBgn0020248	stet	3L	1475438	1489547	-	0.569567	-0.152198	0.0823372	-1.84842	0.0645415	0.210111
FBgn0031996	CG8460	2L	8197193	8198813	+	1.3669	-0.114691	0.0620841	-1.84689	0.0647625	0.210699
FBgn0036827	CG6843	3L	18901594	18902952	+	0.958562	-0.126903	0.0687447	-1.84537	0.0649839	0.211288
FBgn0031633	Fnta	2L	4829214	4830693	-	1.23899	-0.115263	0.0624616	-1.84491	0.0650504	0.211373
FBgn0029874	CG3342	X	6526106	6527888	-	0.349867	0.170153	0.0925312	1.84291	0.0653418	0.212189
FBgn0033961	ND-B15	2R	14756516	14757072	+	3.9945	-0.066789	0.0362569	-1.84201	0.0654731	0.212483
FBgn0002780	mod	3R	32052060	32054974	+	7.81676	-0.0599408	0.0325507	-1.84163	0.0655292	0.212534
FBgn0043796	CG12219	X	6299054	6301285	-	0.171955	0.211406	0.114907	1.83977	0.0658025	0.21263
FBgn0023130	a6	X	1693615	1695889	-	0.289095	0.177586	0.0966806	1.84112	0.0656034	0.21263
FBgn0285948	RpL27A	2L	4457186	4458364	-	93.3749	-0.0146368	0.00795551	-1.83983	0.0657925	0.21263
FBgn0052069	CG32069	3L	11062131	11062614	-	2.60769	-0.0853312	0.046366	-1.84042	0.0657063	0.21263
FBgn0017572	Mo25	3L	16613218	16615472	-	1.58044	-0.108746	0.059093	-1.84039	0.0657106	0.21263
FBgn0036402	CG6650	3L	14031450	14034909	+	0.637075	-0.148166	0.0805286	-1.84005	0.0657606	0.21263
FBgn0027053	CSN5	3R	16470099	16471406	+	2.35783	-0.0971812	0.0529198	-1.83647	0.0662883	0.214068
FBgn0036825	RpL26	3L	18898875	18900408	+	47.5991	-0.0204534	0.0111481	-1.83469	0.0665515	0.214785
FBgn0004106	Cdk1	2L	10384739	10386262	-	5.72401	-0.076674	0.0418071	-1.83437	0.0665989	0.214806
FBgn0029158	Las	3L	20430605	20432361	-	0.371334	0.166003	0.0907103	1.83356	0.06672	0.215064
FBgn0263706	CG43658	X	17456169	17561180	-	2.85988	0.103871	0.0566952	1.83277	0.0668367	0.215308
FBgn0031054	Ssu72	X	19664561	19666866	+	0.303784	0.174173	0.0953228	1.83222	0.0669193	0.215442
FBgn0033899	CG13016	2R	14157762	14159434	+	0.969888	-0.128085	0.0699301	-1.83127	0.0670608	0.21549
FBgn0086686	l(3)L1231	3R	14642672	14655716	-	0.803176	-0.134621	0.0734798	-1.8314	0.0670415	0.21549
FBgn0035627	Sse	3L	5659700	5662247	-	0.431995	-0.168712	0.0922922	-1.83101	0.067099	0.21549
FBgn0035235	CG7879	3L	1559813	1568608	-	0.324707	-0.169547	0.09271	-1.83105	0.0670931	0.21549
FBgn0010531	Ccs	2R	10121486	10122574	-	0.336928	-0.169498	0.0927126	-1.82969	0.0672971	0.215994
FBgn0032938	CG8671	2L	21262956	21282790	+	1.64228	-0.100853	0.0551721	-1.82763	0.0676057	0.216719
FBgn0261952	srw	3L	4282956	4283478	-	0.231171	-0.190742	0.104565	-1.82779	0.0675811	0.216719
FBgn0038552	Alg1	3R	17809401	17811134	-	2.02507	0.0943006	0.0516659	1.82568	0.067898	0.217523
FBgn0032634	Rpb11	2L	17409698	17410406	-	6.23363	-0.0619208	0.0339363	-1.82481	0.0680291	0.217809
FBgn0039218	Rpb10	3R	24717511	24717998	+	4.4389	-0.0697216	0.0382928	-1.82086	0.0686288	0.219595
FBgn0034877	levy	2R	23548239	23548982	+	11.0047	-0.0425922	0.0234102	-1.81939	0.0688523	0.220176
FBgn0285925	Fas1	3R	16625238	16639771	+	0.583777	-0.149793	0.0824097	-1.81785	0.0690867	0.220791
FBgn0027525	LTV1	2R	10836570	10838727	-	3.11729	-0.076671	0.0421934	-1.81712	0.0691982	0.220923
FBgn0036451	CG9425	3L	14789935	14801089	+	1.13587	-0.116485	0.0640863	-1.81703	0.0692125	0.220923
FBgn0037669	Ibf2	3R	9257727	9258501	-	1.56669	-0.116752	0.0643404	-1.81587	0.0693908	0.221358
FBgn0262952	mt:ND4	mitochondrion_genome	8207	9545	-	6.48404	-0.0770916	0.0424509	-1.81547	0.0694512	0.221415
FBgn0038609	Nup43	3R	18366638	18367913	+	0.651635	-0.14134	0.0778825	-1.81387	0.0696983	0.222068
FBgn0029522	CG13373	X	476984	478191	+	0.27653	0.177577	0.0981736	1.81136	0.0700852	0.223061
FBgn0033092	CG9422	2R	6675822	6693162	+	0.460639	-0.155343	0.0857918	-1.8113	0.0700951	0.223061
FBgn0004378	Klp61F	3L	1241568	1245910	-	0.590628	-0.154632	0.0856484	-1.80747	0.0706891	0.224814
FBgn0030724	Nipsnap	X	16070365	16073568	-	0.194697	0.202348	0.112297	1.80614	0.0708958	0.225335
FBgn0037248	srl	3R	4422483	4429335	-	0.49229	-0.155263	0.0860426	-1.80584	0.0709441	0.225352
FBgn0033672	rho-7	2R	11986513	11988787	-	0.646041	-0.141585	0.0784806	-1.80332	0.0713375	0.226464
FBgn0263863	mRpL45	3R	22618492	22619826	+	1.21053	-0.11147	0.0618062	-1.80301	0.0713863	0.226482
FBgn0010215	alpha-Cat	3L	23318646	23338100	-	3.10582	-0.0970604	0.0539035	-1.8009	0.0717181	0.227146
FBgn0023171	rnh1	2R	7931054	7932380	-	1.30356	-0.11156	0.0619238	-1.80135	0.0716482	0.227146
FBgn0001078	ftz-f1	3L	18750607	18801309	-	1.70527	-0.119146	0.0661077	-1.80085	0.0717259	0.227146
FBgn0014857	His3.3A	2L	5055058	5056149	+	9.20829	-0.0499541	0.0277494	-1.80028	0.0718159	0.227294
FBgn0037611	CG11755	3R	8676915	8678955	+	0.557495	-0.150072	0.0834239	-1.79921	0.0719854	0.227693
FBgn0039870	CG1896	3R	31744282	31745178	+	1.05682	-0.122189	0.068006	-1.79638	0.0724339	0.228898
FBgn0022986	qkr58E-1	2R	22412556	22415518	-	0.810969	-0.136544	0.0760402	-1.79626	0.0724537	0.228898
FBgn0037728	p23	3R	9677927	9679658	+	32.8917	-0.0423069	0.0235666	-1.79532	0.0726026	0.229094
FBgn0050410	Rpi	2R	23355183	23356441	+	2.87037	-0.077308	0.0430578	-1.79532	0.0726031	0.229094
FBgn0034894	sigmar	2R	23698949	23702406	-	0.727912	-0.139448	0.0777161	-1.79459	0.0727196	0.229323
FBgn0035588	CG10672	3L	5140440	5141646	-	0.365261	-0.165355	0.0924577	-1.79246	0.0730595	0.230256
FBgn0001612	Grip91	X	13736570	13744683	-	0.232134	0.184996	0.103575	1.7904	0.0733903	0.231144
FBgn0037661	Ada	3R	9065183	9066303	+	0.486067	-0.152002	0.0849017	-1.79015	0.0734294	0.231144
FBgn0028837	CSN6	3R	22580773	22582033	+	2.04244	-0.0966755	0.0540173	-1.7896	0.0735177	0.231283
FBgn0003676	CCT1	3R	22489105	22491439	-	1.96246	-0.0925568	0.0517693	-1.78771	0.0738228	0.232103
FBgn0031286	CG3862	2L	824329	825861	-	0.53484	-0.148524	0.0832624	-1.78396	0.0744295	0.23387
FBgn0266598	Kmn2	3R	8000548	8001309	-	1.73307	-0.101444	0.056954	-1.78151	0.0748296	0.234987
FBgn0015321	Ubc4	3L	9698336	9700481	+	2.84132	-0.0837137	0.0470371	-1.77962	0.075139	0.235769
FBgn0032646	mEFTs	2L	17499268	17501106	-	0.892287	-0.124027	0.0696686	-1.77943	0.0751687	0.235769
FBgn0263832	Rcd5	3L	4040529	4042597	+	1.47443	0.106864	0.0601143	1.77855	0.0753138	0.236082
FBgn0021814	Vps28	2R	8078869	8080041	-	2.57715	-0.0833866	0.0469046	-1.77782	0.0754339	0.236317
FBgn0031493	Sf3b2	2L	3026252	3029168	-	2.21816	-0.0936591	0.0527223	-1.77679	0.0756031	0.236565
FBgn0020388	Gcn5	3L	12521129	12524014	-	0.90161	-0.127764	0.0718965	-1.77682	0.0755977	0.236565
FBgn0284248	Cyt-c-p	2L	16719932	16722644	+	5.4193	-0.0709307	0.03996	-1.77554	0.0758092	0.237068
FBgn0261549	rdgA	X	8907068	9029476	+	0.196792	0.195467	0.110282	1.77508	0.0758844	0.237161
FBgn0025839	ND-B14.5A	X	2172526	2173432	+	1.90155	0.0893713	0.0504105	1.77304	0.0762224	0.237847
FBgn0035063	CG3594	2R	24780917	24781779	+	1.72177	-0.0975716	0.05503	-1.77293	0.0762399	0.237847
FBgn0010905	Spn	3L	2505245	2554292	-	0.933207	-0.123838	0.0698344	-1.77294	0.0762384	0.237847
FBgn0034577	cpa	2R	21057787	21059883	+	1.10774	-0.115723	0.0653132	-1.77133	0.0765052	0.238532
FBgn0038809	CG16953	3R	20581770	20585833	-	1.04489	-0.118264	0.066859	-1.76833	0.0770064	0.239952
FBgn0032200	CG5676	2L	10254610	10255891	-	7.35384	-0.0547336	0.0309709	-1.76746	0.0771509	0.240259
FBgn0035206	sturkopf	3L	1311719	1313377	-	0.738712	-0.134091	0.0758788	-1.76676	0.077268	0.240338
FBgn0035285	CG12025	3L	1865430	1869491	+	0.710206	-0.140269	0.0794174	-1.76693	0.07724	0.240338
FBgn0020306	dom	2R	21323430	21341847	+	0.909331	-0.124386	0.0704092	-1.76594	0.0774053	0.240622
FBgn0026373	RpII33	2L	13833337	13834306	+	1.73568	-0.102275	0.0579331	-1.76545	0.0774887	0.240739
FBgn0028579	phtf	2R	6741899	6746141	+	0.369658	-0.158174	0.0897108	-1.76443	0.07766	0.241128
FBgn0002044	swm	2L	19493251	19497978	+	1.96866	-0.0942618	0.0534519	-1.76369	0.0777843	0.241228
FBgn0036908	TORIP	3L	19803738	19805080	-	0.405656	-0.158401	0.0899555	-1.76382	0.0777621	0.241228
FBgn0038424	CG17565	3R	16432998	16434740	+	0.630737	-0.139949	0.0793962	-1.76207	0.0780579	0.241933
FBgn0261278	grp	2L	16680054	16699926	+	1.85115	-0.0979681	0.0556301	-1.76112	0.0782188	0.242223
FBgn0002069	AspRS	2R	12877004	12883168	+	1.06603	-0.120282	0.0683013	-1.76097	0.078244	0.242223
FBgn0243512	puc	3R	8105332	8122294	+	0.375963	0.162733	0.0927516	1.75969	0.0784597	0.242457
FBgn0033019	CG10395	2R	5350477	5351972	+	0.700964	0.139817	0.0795945	1.75906	0.0785681	0.242457
FBgn0039562	Gp93	3R	27948711	27952151	+	0.817837	-0.131881	0.0749361	-1.7593	0.0785265	0.242457
FBgn0000543	ecd	3L	2263581	2265857	-	0.531867	-0.147199	0.0836509	-1.75977	0.0784463	0.242457
FBgn0037344	CG2926	3R	5579301	5588380	-	0.527945	-0.149754	0.0851809	-1.75897	0.0785832	0.242457
FBgn0039004	Nup133	3R	22690607	22694772	+	0.49868	-0.15059	0.0856635	-1.75888	0.0785972	0.242457
FBgn0004888	Scsalpha1	3L	3814211	3818383	+	2.38153	-0.0845933	0.0481026	-1.75844	0.0786733	0.242549
FBgn0052418	vito	3L	5776324	5777333	-	1.7721	-0.0946259	0.0538266	-1.75774	0.0787914	0.24277
FBgn0031392	AIF	2L	2151754	2155389	+	0.734472	-0.134138	0.0763448	-1.75666	0.0789749	0.243167
FBgn0031312	Tango14	2L	1158661	1160220	+	0.616543	-0.142545	0.0811637	-1.75644	0.0790131	0.243167
FBgn0040337	CG3021	X	1026791	1028290	+	0.239456	0.183067	0.10443	1.75534	0.0792013	0.243603
FBgn0261461	RhoGAP18B	X	19136107	19167082	-	0.195983	0.198761	0.113661	1.75264	0.0796643	0.24474
FBgn0038275	CG3817	3R	14898739	14899617	+	2.11049	-0.0882571	0.0503527	-1.75272	0.0796501	0.24474
FBgn0010620	CG10939	2R	17394593	17405171	+	1.18434	-0.116173	0.066302	-1.75235	0.0797139	0.244749
FBgn0027335	Rip11	X	18635642	18647648	-	0.203298	0.192873	0.110153	1.75192	0.0797876	0.244832
FBgn0023395	Chd3	3L	19447173	19450238	+	0.838801	-0.12774	0.0729749	-1.75003	0.0801125	0.245685
FBgn0039867	CstF50	3R	31735503	31736963	-	0.687741	-0.13579	0.0776365	-1.74867	0.0803488	0.246265
FBgn0016685	Nlp	3R	30004785	30010352	+	6.99407	-0.0542101	0.0310338	-1.74685	0.080664	0.247087
FBgn0031886	Nuf2	2L	7064431	7065837	-	1.34235	-0.113376	0.0650654	-1.74267	0.081392	0.249171
FBgn0264816	koko	3R	18403026	18404726	+	2.2112	-0.0863075	0.0495622	-1.74129	0.0816334	0.249618
FBgn0038065	Snx3	3R	12628031	12630495	+	2.26635	-0.0911278	0.052342	-1.74138	0.0816176	0.249618
FBgn0000015	Abd-B	3R	16927212	16972236	-	0.848445	0.169699	0.0991811	1.74086	0.0817079	0.2497
FBgn0037135	CG7414	3L	21824740	21827856	+	3.01781	-0.0762401	0.0438558	-1.7384	0.0821404	0.250876
FBgn0051715	CG31715	2L	10341616	10342523	+	2.85895	-0.0827941	0.0476512	-1.7378	0.0822469	0.251054
FBgn0000447	Dhod	3R	8651391	8652916	-	0.866083	-0.125043	0.0719841	-1.7366	0.0824574	0.251404
FBgn0003257	r-l	3R	21070557	21073319	-	0.395284	-0.15761	0.0909203	-1.73674	0.0824338	0.251404
FBgn0053506	CG33506	2R	14857447	14858640	-	1.38055	-0.101587	0.0585701	-1.73406	0.0829082	0.252631
FBgn0250746	Prosbeta7	3R	5357012	5358364	-	4.01529	-0.0678003	0.0391242	-1.73289	0.083115	0.252967
FBgn0033960	CG10151	2R	14753337	14756288	-	0.510385	-0.146721	0.0846993	-1.73293	0.0831087	0.252967
FBgn0250850	rig	2R	20633876	20640681	-	0.793468	-0.127953	0.0738651	-1.73166	0.0833341	0.253487
FBgn0038808	Srp14	3R	20580115	20580764	+	2.71754	-0.0787777	0.045533	-1.7302	0.0835946	0.254051
FBgn0020305	dbe	2L	868673	869857	-	1.49317	-0.101661	0.0587542	-1.73008	0.0836167	0.254051
FBgn0030890	CG7536	X	18078491	18088532	-	0.301861	0.163741	0.0948431	1.72854	0.0838908	0.254736
FBgn0037815	Rrp46	3R	10413301	10414242	+	0.862415	-0.127947	0.0741192	-1.72633	0.0842888	0.255797
FBgn0034570	CG10543	2R	20996220	21007740	+	2.08249	-0.092759	0.0537961	-1.72452	0.0846149	0.256637
FBgn0036643	Syx8	3L	16586108	16587057	-	0.809422	-0.129183	0.0749723	-1.72302	0.0848855	0.257309
FBgn0003062	Fib	2R	23072909	23074725	-	2.8802	-0.0801951	0.0465505	-1.72272	0.0849388	0.257322
FBgn0260780	wisp	X	11893943	11899920	+	1.36656	-0.160607	0.0933389	-1.71917	0.0855826	0.259122
FBgn0033208	mRpL52	2R	7673721	7674400	-	2.21995	-0.0858119	0.0499381	-1.71832	0.0857384	0.259444
FBgn0028662	VhaPPA1-1	3R	14902330	14904061	-	1.40998	-0.10774	0.0627495	-1.71743	0.085901	0.259636
FBgn0033918	CG8531	2R	14256493	14258787	+	0.751213	-0.127764	0.0743539	-1.71762	0.0858659	0.259636
FBgn0052190	NUCB1	3L	17797738	17802279	-	3.73448	-0.0723983	0.042173	-1.717	0.0859787	0.259721
FBgn0031544	CG17593	2L	3514872	3517264	+	0.85884	-0.125016	0.07285	-1.71586	0.0861877	0.260202
FBgn0029712	CG15912	X	4549070	4549957	+	0.174035	0.197953	0.115607	1.71436	0.0864635	0.260885
FBgn0026409	Mpcp2	3L	14537651	14540441	+	3.33204	-0.0689191	0.0402283	-1.71311	0.0866931	0.261276
FBgn0260779	GatA	3R	19026174	19028857	-	0.421452	-0.151075	0.0882497	-1.71316	0.0866822	0.261276
FBgn0086134	Prosalpha2	3R	12431321	12432556	+	4.05898	-0.0763589	0.044608	-1.71191	0.0869126	0.261637
FBgn0037679	Aduk	3R	9332064	9334714	-	0.552732	-0.143356	0.0837703	-1.71209	0.0868799	0.261637
FBgn0036928	Tom20	3L	20000644	20002446	+	10.8293	-0.0444306	0.0260183	-1.70775	0.0876831	0.263653
FBgn0040237	bor	3R	16261355	16264115	-	0.707002	-0.133493	0.0781782	-1.70778	0.0876769	0.263653
FBgn0036035	CG18178	3L	9717786	9719144	-	2.00595	-0.0910943	0.0533797	-1.70649	0.0879173	0.264206
FBgn0033000	CG14464	2R	4829246	4830587	+	1.41777	0.110627	0.0649208	1.70541	0.0881177	0.264656
FBgn0039508	CG3368	3R	27283780	27287448	+	0.434712	-0.150706	0.0886843	-1.70134	0.0888785	0.266788
FBgn0032160	CG4598	2L	9918618	9920120	+	1.65416	-0.096956	0.0570008	-1.70087	0.0889675	0.266903
FBgn0001197	His2Av	3R	26866929	26869220	+	30.6891	-0.0340981	0.0200705	-1.69902	0.0893152	0.267639
FBgn0032701	CG10341	2L	18698714	18700645	+	0.565071	-0.141462	0.0832984	-1.69911	0.0892984	0.267639
FBgn0010313	corto	3R	5077779	5087072	-	0.759209	0.139223	0.0822696	1.69774	0.0895565	0.268034
FBgn0053054	CG33054	3L	21197411	21202882	-	0.343573	-0.158054	0.0931918	-1.69799	0.0895093	0.268034
FBgn0050016	CG30016	2R	10874892	10875392	-	0.31586	-0.162818	0.0961677	-1.69751	0.0896007	0.268034
FBgn0037490	CG10053	3R	7247090	7248140	+	0.598019	-0.137442	0.0809797	-1.69702	0.0896931	0.268158
FBgn0031253	CG11885	2L	420895	421450	-	1.17632	-0.109331	0.0644507	-1.69609	0.0898684	0.268529
FBgn0250754	CG42232	3R	16458280	16469663	-	1.46805	0.105619	0.0623786	1.694	0.0902653	0.2691
FBgn0038428	CG14894	3R	16441843	16443007	-	1.89538	-0.0900925	0.0531768	-1.69409	0.0902483	0.2691
FBgn0036487	Prp31	3L	15159100	15161138	+	1.65115	-0.0957992	0.0565459	-1.69411	0.0902448	0.2691
FBgn0031652	jet	2L	4948206	4949784	-	0.638743	-0.135335	0.0798472	-1.69469	0.0901348	0.2691
FBgn0050096	CG30096	2R	16320815	16322124	-	0.478796	-0.144403	0.0852956	-1.69351	0.090358	0.269224
FBgn0030551	CG11674	X	14224647	14225879	-	2.76881	-0.0794762	0.0469422	-1.69291	0.0904727	0.269412
FBgn0000253	Cam	2R	12259398	12278809	+	22.1221	-0.0467949	0.0276569	-1.6921	0.0906265	0.269717
FBgn0032524	Hacd2	2L	13444103	13445651	-	1.03679	-0.113324	0.0669882	-1.69136	0.0907675	0.269983
FBgn0264744	CG44002	2L	3169820	3171092	-	0.269962	-0.165404	0.0979536	-1.69001	0.091026	0.270598
FBgn0003482	spn-D	3R	27165716	27167122	+	0.273723	-0.165359	0.0979562	-1.68927	0.0911676	0.270865
FBgn0022984	qkr58E-3	2R	22409208	22411545	-	1.33023	-0.110065	0.0652497	-1.6876	0.0914883	0.27155
FBgn0032744	Ttc19	2L	19043535	19045148	-	0.449705	-0.147737	0.0876713	-1.68753	0.0915016	0.27155
FBgn0034849	CG3500	2R	23356372	23357565	-	1.03782	-0.114157	0.0676822	-1.68636	0.0917263	0.272063
FBgn0036809	CG12477	3L	18721893	18723272	-	1.75115	-0.111369	0.0661228	-1.68542	0.0919067	0.272443
FBgn0016698	Ptpa	2L	3377002	3378590	+	1.23686	-0.105806	0.0627945	-1.68468	0.0920496	0.272713
FBgn0011824	CG4038	2R	21095958	21097305	-	5.55125	-0.0568861	0.0338608	-1.68003	0.092952	0.275075
FBgn0034744	Vps20	2R	22608310	22609419	+	1.60082	-0.0933624	0.0555622	-1.68006	0.0929461	0.275075
FBgn0034455	CG11007	2R	19503068	19504594	+	0.61169	-0.137782	0.0820966	-1.67938	0.0930774	0.27529
FBgn0031851	Aatf	2L	6717625	6719389	+	1.16992	-0.108763	0.0647707	-1.67907	0.0931385	0.275316
FBgn0037822	CG14683	3R	10696647	10698976	+	1.34438	-0.102868	0.0613766	-1.67591	0.0937564	0.27683
FBgn0044871	Gos28	3R	18663738	18665307	+	0.764229	-0.124637	0.0743358	-1.67608	0.0937228	0.27683
FBgn0032000	CG8372	2L	8212039	8212902	-	2.91162	-0.0740667	0.0442133	-1.67529	0.0938767	0.276873
FBgn0083986	CG34150	3R	24814262	24814930	+	1.26279	-0.105405	0.0629129	-1.67533	0.0938701	0.276873
FBgn0032101	CG9586	2L	9165421	9166514	-	2.27432	0.0832571	0.0497422	1.67416	0.0940996	0.276916
FBgn0032849	mRpS18B	2L	20096329	20097253	-	1.08103	-0.110159	0.065773	-1.67448	0.0940363	0.276916
FBgn0034314	nopo	2R	18180496	18182519	+	0.444388	-0.146427	0.0875371	-1.67429	0.0940729	0.276916
FBgn0087039	Sbp2	3L	8304157	8305325	+	0.421185	-0.149592	0.0894457	-1.67414	0.0941028	0.276916
FBgn0085436	Not1	2R	9566146	9579007	-	8.01761	-0.0536593	0.0320718	-1.67322	0.0942844	0.277161
FBgn0038739	CG4686	3R	19864496	19866869	+	2.48031	-0.0803117	0.0480166	-1.67264	0.0943978	0.277161
FBgn0259482	Mob3	2L	10265336	10266570	+	1.02023	-0.114016	0.0681558	-1.67268	0.0943909	0.277161
FBgn0264693	ens	3L	4122907	4134550	-	0.755649	-0.126693	0.0757012	-1.67309	0.0943102	0.277161
FBgn0263047	CG43342	3R	22381340	22382147	+	0.524069	0.140005	0.0838501	1.67171	0.0945816	0.277545
FBgn0033902	eIF3m	2R	14163066	14164825	-	5.37791	0.0555974	0.0332698	1.67124	0.094675	0.277664
FBgn0041164	armi	3L	3461317	3466303	+	0.634318	-0.134783	0.0806823	-1.67036	0.0948484	0.278017
FBgn0052075	CG32075	3L	11062726	11064941	-	0.824679	-0.124353	0.0745109	-1.66896	0.0951246	0.278671
FBgn0262511	Vha44	2R	16324813	16336637	-	2.46026	-0.0810889	0.0487046	-1.66489	0.0959352	0.280888
FBgn0266696	Svil	3L	2377655	2499226	+	0.279163	0.161875	0.09748	1.66441	0.0960312	0.281012
FBgn0033581	CG12391	2R	11147602	11150068	-	0.894651	-0.120356	0.0723607	-1.6632	0.0962724	0.281403
FBgn0003978	vls	2L	20064261	20065679	-	1.02575	-0.121669	0.0731691	-1.66339	0.0962353	0.281403
FBgn0264751	Vti1b	3R	18396995	18400339	+	2.20482	-0.0805536	0.0485517	-1.65901	0.0971147	0.283707
FBgn0011211	blw	2R	22799099	22802180	+	9.28121	-0.0457684	0.0276065	-1.65792	0.0973343	0.28419
FBgn0037749	CG9471	3R	9770532	9771542	-	2.16042	-0.0804732	0.0485993	-1.6557	0.0977835	0.284867
FBgn0267972	Der-1	2L	1973957	1975413	+	1.3881	-0.103055	0.0622424	-1.65573	0.0977768	0.284867
FBgn0085442	NKAIN	2R	24881570	24888615	+	0.463705	-0.14285	0.0862787	-1.65595	0.0977318	0.284867
FBgn0264001	bru3	3L	13521907	13803400	-	0.419241	-0.160935	0.0980081	-1.65627	0.097667	0.284867
FBgn0085290	CG34261	3L	21196831	21197738	+	2.46116	-0.0802488	0.0484868	-1.65519	0.0978853	0.284953
FBgn0001220	Hsc70-5	2R	14252598	14256192	-	0.815947	-0.123493	0.0746168	-1.65501	0.097922	0.284953
FBgn0015924	crq	2L	448254	453024	-	1.39326	-0.0965199	0.0583182	-1.65465	0.0979949	0.285007
FBgn0038167	Lkb1	3R	13676549	13679430	+	0.507463	-0.139293	0.0842712	-1.65342	0.0982455	0.285577
FBgn0033523	CG12895	2R	10436598	10437382	-	1.50743	-0.0994001	0.060137	-1.65309	0.0983124	0.285613
FBgn0010217	ATPsynbeta	4	1031484	1034917	+	10.9523	-0.0452585	0.0274062	-1.65146	0.0986437	0.286417
FBgn0033052	SCAP	2R	6026273	6036388	-	0.545027	-0.136946	0.083025	-1.64945	0.099055	0.287292
FBgn0034814	CG9890	2R	23062747	23064260	-	0.45265	-0.14435	0.0876422	-1.64962	0.0990212	0.287292
FBgn0035102	CG7049	3L	175112	176228	-	0.791567	-0.1233	0.0747832	-1.64849	0.099252	0.287666
FBgn0027610	Dic1	3R	13364938	13369278	+	0.246494	-0.170997	0.103916	-1.64829	0.0992937	0.287666
FBgn0031979	CCDC53	2L	8041106	8041879	+	0.350168	-0.157708	0.0959988	-1.64774	0.0994067	0.287834
FBgn0032394	Hacd1	2L	12001234	12002266	-	2.13283	-0.0814516	0.0494652	-1.64655	0.0996514	0.288383
FBgn0034958	CG3907	2R	24019898	24022298	-	0.437648	-0.143931	0.0875281	-1.64567	0.0998322	0.288747
FBgn0053172	CG33172	X	15769664	15772985	+	0.181183	0.187127	0.11393	1.64474	0.100024	0.289142
FBgn0035529	Fdx2	3L	4292482	4293432	+	1.06127	-0.10987	0.0669064	-1.64186	0.100618	0.290699
FBgn0011726	tsr	2R	24044453	24046805	-	22.8123	-0.0359211	0.0219084	-1.63966	0.101076	0.2917
FBgn0024227	aurB	2L	10856797	10858094	-	2.67772	-0.0876933	0.053498	-1.63976	0.101055	0.2917
FBgn0017457	U2af38	2L	292959	294681	-	0.464931	-0.142513	0.0871032	-1.63756	0.101514	0.292803
FBgn0029997	CG2258	X	8094250	8102095	-	0.207448	0.178207	0.109202	1.63585	0.10187	0.293669
FBgn0027539	lili	3R	24805445	24814012	-	0.371575	-0.146581	0.0897358	-1.6352	0.102007	0.293901
FBgn0034118	Nup62	2R	16344377	16345828	+	3.80753	-0.0681287	0.0416846	-1.63453	0.102147	0.294143
FBgn0039697	CG7834	3R	29801599	29802945	-	4.87082	-0.0562118	0.034425	-1.63291	0.102488	0.294799
FBgn0052278	CG32278	3L	3169286	3171767	+	0.944984	-0.114358	0.0700082	-1.63311	0.102446	0.294799
FBgn0028507	CG3793	2L	15764220	15766267	+	0.380511	0.143979	0.0883619	1.63204	0.10267	0.295162
FBgn0036188	CG7339	3L	11648756	11650499	+	2.88548	-0.0780418	0.0478408	-1.63169	0.102745	0.295215
FBgn0015905	ast	2L	1077948	1080803	+	0.263304	-0.159759	0.0981152	-1.63042	0.103012	0.295821
FBgn0030099	CG12056	X	9192669	9193620	+	0.202938	0.181259	0.111441	1.6297	0.103165	0.296068
FBgn0033315	beta3GalTII	2R	8626181	8627611	-	0.343549	-0.147969	0.090872	-1.62948	0.103211	0.296068
FBgn0031676	senju	2L	5052843	5054575	+	0.347764	-0.14771	0.090821	-1.62824	0.103473	0.296495
FBgn0035268	CG8001	3L	1756159	1759208	+	0.308772	-0.15257	0.0938363	-1.62845	0.10343	0.296495
FBgn0013531	MED20	2L	8071812	8072848	-	1.08704	-0.10989	0.0675379	-1.62677	0.103786	0.29723
FBgn0019624	COX5A	3R	11819359	11820299	+	12.0291	-0.0376219	0.0231451	-1.6255	0.104056	0.29784
FBgn0000547	ed	2L	4031377	4115749	+	0.413453	-0.150073	0.0925929	-1.62437	0.104296	0.298363
FBgn0016126	CaMKI	4	445504	453947	+	1.02843	-0.111706	0.0688907	-1.62161	0.104886	0.299887
FBgn0038400	CG5903	3R	16144401	16146855	-	2.75981	-0.0728457	0.0450293	-1.6177	0.105728	0.30213
FBgn0037716	Son	3R	9578042	9581225	+	0.801606	-0.119744	0.0740256	-1.61723	0.10583	0.302255
FBgn0031174	CG1486	X	21324046	21328150	+	0.206909	0.173632	0.107628	1.61465	0.106387	0.303349
FBgn0010590	Prosbeta1	2R	16013805	16014787	-	1.89289	-0.0867362	0.0537095	-1.61483	0.106347	0.303349
FBgn0034961	CG3163	2R	24029317	24030555	+	0.534269	-0.137267	0.0850873	-1.6147	0.106376	0.303349
FBgn0032358	Ppt2	2L	11280298	11281920	+	0.664732	0.127988	0.0793957	1.61326	0.106688	0.304044
FBgn0044323	Cka	2L	8030721	8040826	+	0.999028	-0.111697	0.0692799	-1.61209	0.106941	0.304599
FBgn0032597	CG17904	2L	16732550	16733624	+	1.13364	0.104789	0.0650636	1.61119	0.107138	0.304749
FBgn0036096	CG8003	3L	10661475	10663157	+	0.984268	-0.110408	0.0685196	-1.61105	0.107168	0.304749
FBgn0032819	CG10463	2L	19758879	19760986	+	0.615755	-0.131875	0.0818497	-1.61123	0.107129	0.304749
FBgn0034142	CG8306	2R	16589518	16594646	-	0.853508	-0.132678	0.0827528	-1.61067	0.107252	0.304821
FBgn0087013	Karybeta3	3R	4649176	4654624	+	0.416153	0.142367	0.088564	1.61039	0.107313	0.304829
FBgn0036844	Mkp3	3L	19066155	19086426	-	1.29871	-0.10977	0.0682616	-1.60982	0.107438	0.305019
FBgn0039928	Cals	4	1112874	1123357	-	0.267061	0.16228	0.10115	1.60893	0.107631	0.305401
FBgn0036353	CG10171	3L	13385946	13387907	-	0.730333	-0.122696	0.0762621	-1.60845	0.107736	0.305534
FBgn0019957	ND-42	3R	22027709	22029393	+	3.85365	-0.062595	0.0389395	-1.60755	0.107935	0.305601
FBgn0034362	CG5323	2R	18615060	18615999	+	2.8141	-0.0799223	0.0497159	-1.60782	0.107874	0.305601
FBgn0014010	Rab5	2L	2359142	2365273	-	1.15782	-0.104094	0.0647359	-1.60766	0.107909	0.305601
FBgn0032732	CG15168	2L	18987707	18988331	+	2.4477	-0.0841091	0.0523693	-1.6067	0.10812	0.30596
FBgn0034488	Hacl	2R	20242752	20245388	-	0.58281	-0.131075	0.0818223	-1.60212	0.109128	0.308646
FBgn0033350	CG8237	2R	8925671	8926890	+	1.56019	0.0894085	0.0559734	1.59769	0.110111	0.311143
FBgn0038597	CG8064	3R	18283660	18286624	+	0.377968	-0.143579	0.0899828	-1.59761	0.11013	0.311143
FBgn0033474	CG1407	2R	10028443	10032893	-	0.6505	-0.125016	0.0782742	-1.59665	0.110343	0.311578
FBgn0030091	CG7065	X	9142493	9147894	+	0.218266	0.172851	0.108699	1.59477	0.110763	0.312595
FBgn0035528	CG15012	3L	4291208	4292246	-	3.55815	-0.0675249	0.0423895	-1.59326	0.111101	0.313344
FBgn0032487	Ski6	2L	13221397	13222429	-	0.953924	-0.109359	0.0686385	-1.59282	0.111201	0.313344
FBgn0035867	CG13671	3L	8300064	8302341	+	0.381874	-0.141044	0.088621	-1.59279	0.111208	0.313344
FBgn0039258	beta4GalT7	3R	25023256	25024482	+	1.07692	-0.105264	0.0661263	-1.59156	0.111483	0.313951
FBgn0032229	CG5045	2L	10356795	10358078	+	3.21071	0.0685357	0.0431176	1.58988	0.111862	0.314849
FBgn0013305	Nmda1	2R	12877094	12880230	-	0.65598	-0.125135	0.0787469	-1.5888	0.112105	0.315362
FBgn0024841	Pcd	3R	29723163	29724226	+	1.77548	-0.0863027	0.0543412	-1.58793	0.112303	0.315588
FBgn0050000	GstT1	2R	9605988	9607184	+	0.905231	-0.120406	0.0758211	-1.58769	0.112356	0.315588
FBgn0010406	RNaseX25	3L	7970588	7972449	+	0.473932	-0.138224	0.0871539	-1.58765	0.112366	0.315588
FBgn0033529	CG17765	2R	10480163	10481886	+	3.23062	-0.0669064	0.0421976	-1.58559	0.112833	0.31673
FBgn0026737	CG6171	3R	15362796	15363857	-	1.26496	-0.102648	0.0648527	-1.58294	0.113434	0.318247
FBgn0053169	CG33169	3L	22863864	22864496	+	0.426473	0.140133	0.0887648	1.58223	0.113598	0.318536
FBgn0031478	CG8814	2L	2874890	2877168	+	0.268987	0.155904	0.0987193	1.58118	0.113836	0.319034
FBgn0036922	CG14182	3L	19978713	19979812	-	1.27793	-0.10369	0.0656439	-1.58031	0.114035	0.31942
FBgn0027587	CG7028	3L	207184	211457	-	0.423491	-0.142047	0.0901083	-1.57942	0.114239	0.319822
FBgn0262733	Src64B	3L	4592447	4626196	-	0.804894	-0.116077	0.0735305	-1.57829	0.114498	0.320297
FBgn0036008	CG3408	3L	9506818	9509583	-	0.419421	-0.139621	0.0885475	-1.57788	0.114593	0.320297
FBgn0010097	gammaTub37C	2L	19183863	19185726	-	0.368206	-0.147833	0.0938067	-1.57793	0.114583	0.320297
FBgn0011020	Sas-4	3R	7151367	7154219	+	0.335711	-0.143657	0.0912399	-1.57592	0.115045	0.321389
FBgn0259228	C3G	X	6780790	6803593	-	0.158545	0.185154	0.117804	1.57546	0.115149	0.32151
FBgn0034503	MED8	2R	20325844	20326806	-	1.26565	-0.102351	0.0650408	-1.57395	0.115498	0.322231
FBgn0001324	kto	3L	19836614	19844944	+	0.370764	-0.142538	0.0906396	-1.57381	0.115531	0.322231
FBgn0053182	Kdm4B	2R	13176553	13198337	-	0.718486	0.121441	0.0772343	1.57336	0.115636	0.322352
FBgn0038100	Paip2	3R	12980792	12985488	+	1.39792	-0.0950109	0.0605097	-1.57003	0.116408	0.324159
FBgn0033566	CG18004	2R	10885019	10886375	+	0.62222	-0.125199	0.0797239	-1.57015	0.11638	0.324159
FBgn0034361	mRpS28	2R	18614210	18615018	-	2.03168	-0.0792156	0.0504767	-1.56925	0.11659	0.324324
FBgn0033468	CG1418	2R	9963835	9965067	-	1.3566	-0.0975583	0.0621735	-1.56925	0.116591	0.324324
FBgn0038453	Arl6IP1	3R	16643605	16645171	+	4.28346	-0.0605564	0.0386079	-1.56867	0.116726	0.324528
FBgn0032341	Reps	2L	11100963	11106645	-	0.710739	-0.120197	0.0766432	-1.56773	0.116945	0.324965
FBgn0017567	ND-23	3R	15836048	15837117	-	1.81472	-0.0844288	0.0539188	-1.56581	0.117392	0.325689
FBgn0286788	Orc1	2R	7522437	7525716	-	0.432649	-0.142356	0.0910352	-1.56599	0.117352	0.325689
FBgn0035518	CG15011	3L	4255991	4259152	-	0.279657	-0.150031	0.0958677	-1.56634	0.117269	0.325689
FBgn0031320	CG5126	2L	1182297	1184020	-	0.46349	-0.138723	0.0888219	-1.56493	0.117599	0.326091
FBgn0036053	iPLA2-VIA	3L	9860217	9864349	-	0.351168	-0.140856	0.0902056	-1.56276	0.118109	0.327332
FBgn0036450	Tdrd3	3L	14786791	14789665	+	0.640393	-0.125511	0.0803304	-1.56248	0.118175	0.327341
FBgn0034645	ND-B12	2R	21658078	21658777	+	6.00172	-0.049226	0.031524	-1.56158	0.118388	0.327411
FBgn0038535	alt	3R	17673732	17682515	-	0.886134	-0.113001	0.0723431	-1.56171	0.118356	0.327411
FBgn0025469	slv	2R	8080559	8083357	-	0.446277	-0.135313	0.0866853	-1.56167	0.118365	0.327411
FBgn0027496	epsilonCOP	2L	6489090	6490194	+	1.9842	-0.0855049	0.0547779	-1.56101	0.118521	0.327599
FBgn0027529	tapas	2R	20319180	20325973	+	0.594731	-0.124955	0.0800318	-1.56076	0.118581	0.327599
FBgn0014189	Hel25E	2L	5539326	5542314	-	8.48968	-0.0471882	0.0302595	-1.55958	0.118859	0.328194
FBgn0033017	CG10465	2R	5339706	5340995	-	1.7512	0.0919366	0.0590513	1.55792	0.119253	0.329108
FBgn0033273	Gasz	2R	8167948	8170089	+	0.73435	-0.118421	0.0761572	-1.55458	0.120047	0.331125
FBgn0040075	rept	3L	19255340	19257111	+	1.00495	-0.104757	0.0673818	-1.55428	0.120118	0.331147
FBgn0260934	par-1	2R	19456170	19485686	+	0.382534	-0.140479	0.0905646	-1.55223	0.120606	0.332317
FBgn0052296	Mrtf	3L	2717615	2766536	-	0.31018	-0.145712	0.0940061	-1.55181	0.120707	0.332419
FBgn0261444	CG3638	X	1215289	1236684	-	0.220929	0.166779	0.107689	1.55061	0.120994	0.333035
FBgn0025186	ari-2	2R	22212835	22217264	+	0.393898	-0.143276	0.0926499	-1.55009	0.12112	0.333207
FBgn0035488	CG11593	3L	4037523	4040482	-	0.39279	-0.142996	0.0924631	-1.54904	0.121373	0.333728
FBgn0267365	l(2)SH0834	2L	10311050	10312099	-	1.12408	-0.102223	0.0660985	-1.54643	0.122002	0.335281
FBgn0013303	Nca	3L	19991887	19997568	+	0.678019	-0.121017	0.0783031	-1.5451	0.122321	0.335923
FBgn0014006	Ask1	3R	19879719	19886030	+	0.357456	-0.139009	0.090045	-1.54493	0.122364	0.335923
FBgn0030554	CG1434	X	14237988	14240152	+	0.162445	0.182622	0.118381	1.54401	0.122587	0.336316
FBgn0030351	CG1840	X	11888352	11889186	+	0.23275	0.165094	0.107007	1.54372	0.122655	0.336316
FBgn0023167	SmD3	2R	12168731	12170003	+	5.85151	-0.0583377	0.0377998	-1.54345	0.122721	0.336316
FBgn0037141	DNApol-eta	3L	21938634	21941812	-	0.548789	-0.131109	0.0851034	-1.54328	0.122764	0.336316
FBgn0038972	CG7054	3R	22464985	22465938	+	0.650656	-0.122381	0.0793109	-1.54268	0.122909	0.336539
FBgn0035830	CG8209	3L	7976406	7977849	+	2.06694	-0.0799166	0.0518357	-1.54179	0.123125	0.336777
FBgn0034172	CG6665	2R	16957465	16958927	+	0.371701	-0.138491	0.0899042	-1.54196	0.123083	0.336777
FBgn0052202	CG32202	3L	18682184	18682860	+	1.76687	-0.085367	0.0553784	-1.54151	0.123192	0.336785
FBgn0027621	Pfrx	X	19495505	19509350	+	0.192786	0.177399	0.115134	1.54033	0.12348	0.337397
FBgn0032191	CG5734	2L	10204757	10206961	-	0.495468	-0.130473	0.0847624	-1.53983	0.123602	0.337552
FBgn0035155	RabX6	3L	690517	691951	+	0.985355	-0.10552	0.0685339	-1.53945	0.123694	0.337629
FBgn0000352	cos	2R	7382176	7387115	-	0.392552	-0.139628	0.0908133	-1.53919	0.123759	0.337629
FBgn0051251	CG31251	3R	17683740	17684915	-	0.44641	-0.133487	0.0868249	-1.53799	0.124051	0.33825
FBgn0051109	CG31109	3R	25053369	25054653	-	0.511987	-0.130317	0.0847899	-1.53771	0.124121	0.338264
FBgn0250843	Prosalpha6	2L	10221351	10222546	+	2.50244	-0.078222	0.0509101	-1.53642	0.124436	0.33877
FBgn0035390	scramb2	3L	3044113	3046812	-	0.968963	-0.107422	0.0699099	-1.5365	0.124417	0.33877
FBgn0028694	Rpn11	2L	5058404	5059790	-	2.41881	-0.0793643	0.0516981	-1.53535	0.124697	0.339306
FBgn0039360	CLS	3R	25685236	25687370	-	0.685332	-0.119156	0.0776416	-1.53454	0.124897	0.339672
FBgn0019830	colt	2L	2768590	2770069	-	1.17884	-0.0967845	0.0630738	-1.53416	0.124991	0.339751
FBgn0036004	Jarid2	3L	9477038	9486530	+	1.3571	-0.0966748	0.063071	-1.5329	0.125301	0.340189
FBgn0038056	CG5961	3R	12458421	12460294	-	0.99057	-0.103202	0.0673271	-1.53245	0.125411	0.340189
FBgn0035233	Pex10	3L	1558228	1559863	+	1.06315	-0.103691	0.0676525	-1.53262	0.12537	0.340189
FBgn0035355	CG16985	3L	2599297	2600242	+	0.829077	-0.111578	0.0727774	-1.53286	0.12531	0.340189
FBgn0015296	Shc	3L	9427010	9428671	+	0.542419	-0.127849	0.083486	-1.53177	0.125579	0.340405
FBgn0011737	Wee1	2L	6911090	6914138	-	0.346575	-0.146644	0.095856	-1.5316	0.125621	0.340405
FBgn0021875	Zfrp8	2R	24133989	24135405	+	0.801675	0.113367	0.0741535	1.52978	0.12607	0.341093
FBgn0031776	Pfdn1	2L	6069079	6069838	+	2.0911	-0.0789839	0.0516257	-1.52996	0.126026	0.341093
FBgn0037810	sle	3R	10333115	10338265	+	0.919242	-0.108946	0.0712053	-1.52983	0.126059	0.341093
FBgn0036062	CG6685	3L	9966603	9968317	-	0.598808	-0.125101	0.0818131	-1.5295	0.126141	0.341109
FBgn0015789	Rab10	X	20251338	20254691	+	0.236508	0.155168	0.10162	1.52858	0.126368	0.341545
FBgn0039907	lgs	4	436957	443911	-	2.58662	-0.0766652	0.0502276	-1.5264	0.126909	0.342249
FBgn0037137	Nopp140	3L	21832774	21836685	+	1.85069	-0.0833535	0.0545791	-1.5272	0.126712	0.342249
FBgn0015829	TfIIEbeta	3L	4287038	4288349	+	1.46134	-0.0905418	0.0592966	-1.52679	0.126814	0.342249
FBgn0034087	clu	2R	16186584	16194277	+	0.927429	-0.115219	0.0755451	-1.52637	0.126918	0.342249
FBgn0037552	CG7800	3R	8217957	8219734	+	0.729566	-0.117761	0.077157	-1.52622	0.126955	0.342249
FBgn0037342	CG2931	3R	5567502	5568615	-	0.898596	-0.109204	0.0715663	-1.52568	0.127091	0.342262
FBgn0086451	l(2)k09022	2L	6854142	6860849	+	0.376853	-0.13649	0.0895082	-1.52579	0.127061	0.342262
FBgn0086710	RpL30	2L	19008031	19009306	-	33.4379	-0.0200607	0.0131535	-1.52512	0.127229	0.342285
FBgn0039828	CG1542	3R	31213458	31214784	+	0.960894	-0.107416	0.070414	-1.52538	0.127165	0.342285
FBgn0010113	hdc	3R	30277932	30372382	+	2.7191	0.0760183	0.0498779	1.52467	0.127341	0.342409
FBgn0035951	CG5068	3L	8986710	8989135	+	0.590367	-0.125621	0.0825068	-1.52347	0.127641	0.342688
FBgn0037200	CG11109	3L	22872200	22873702	+	0.417881	-0.134121	0.088096	-1.52364	0.127599	0.342688
FBgn0037978	KLHL18	3R	12007476	12010434	-	0.261092	-0.148731	0.0977559	-1.52356	0.127618	0.342688
FBgn0050349	CG30349	2R	8907518	8910885	+	1.38272	-0.0918726	0.0604082	-1.52063	0.128352	0.34442
FBgn0032444	CCT4	2L	12690336	12692934	-	4.67816	-0.0666741	0.0438835	-1.51966	0.128596	0.344813
FBgn0013684	mt:ND5	mitochondrion_genome	6409	8125	-	4.81801	-0.0735051	0.0483547	-1.51953	0.12863	0.344813
FBgn0035036	CG4707	2R	24604595	24607023	-	0.490128	-0.130333	0.085896	-1.51858	0.128869	0.345277
FBgn0028919	CG16865	2L	13811522	13813316	+	0.577988	-0.124417	0.0819616	-1.51801	0.129012	0.345484
FBgn0002707	mei-9	X	4314230	4318801	-	0.162716	0.178555	0.117972	1.51579	0.129573	0.346807
FBgn0031830	COX5B	2L	6557800	6559308	+	13.2184	-0.0337707	0.0222946	-1.51478	0.129828	0.347117
FBgn0035044	CG3663	2R	24661503	24662409	+	0.921191	-0.103967	0.0686098	-1.51487	0.129806	0.347117
FBgn0037875	ZnT86D	3R	11212308	11214539	-	0.665719	-0.118556	0.0782701	-1.51443	0.129916	0.347117
FBgn0037042	CG12984	3L	20991673	20992930	+	0.338681	-0.142809	0.0944362	-1.51428	0.129954	0.347117
FBgn0032208	Ufd4	2L	10281943	10292365	-	0.466758	-0.12902	0.0852801	-1.51295	0.130293	0.347847
FBgn0035592	CG10674	3L	5135748	5136292	-	2.31479	-0.0714339	0.047223	-1.5126	0.130382	0.347907
FBgn0038722	Nup58	3R	19645026	19646906	+	0.728933	-0.116453	0.0770708	-1.51086	0.130824	0.348908
FBgn0004903	Rb97D	3R	26872129	26875742	-	1.88773	-0.0819696	0.0542621	-1.51049	0.130919	0.348984
FBgn0013685	mt:ND6	mitochondrion_genome	9971	10495	+	0.728364	0.11382	0.0754173	1.50974	0.131111	0.34914
FBgn0010825	Gug	3L	8449922	8472669	+	2.16432	-0.0809444	0.05362	-1.50987	0.131078	0.34914
FBgn0030481	CG1662	X	13387563	13389332	+	0.180172	0.174757	0.116152	1.50747	0.131689	0.350501
FBgn0010339	128up	2R	12037298	12038851	+	1.18882	-0.096392	0.063997	-1.50598	0.132073	0.351203
FBgn0086254	CG6084	3L	11620535	11624381	-	0.345701	-0.143647	0.0953884	-1.50592	0.132087	0.351203
FBgn0030518	CG11134	X	13737942	13739177	+	0.937462	0.102072	0.0678128	1.50555	0.132183	0.351253
FBgn0036277	CG10418	3L	12336676	12337236	+	2.61292	-0.0678519	0.0450731	-1.50533	0.13224	0.351253
FBgn0032723	ssp3	2L	18916347	18943960	-	0.928616	0.108669	0.0722701	1.50452	0.132449	0.3516
FBgn0021944	Coprox	2L	6964421	6965887	+	0.82272	-0.109952	0.0730725	-1.5043	0.132504	0.3516
FBgn0039829	CG15561	3R	31214776	31215942	-	0.756337	-0.113501	0.0755848	-1.50153	0.133219	0.353261
FBgn0263933	ebi	2L	415067	418536	+	0.442654	-0.133536	0.0890511	-1.50135	0.133265	0.353261
FBgn0037183	CG14451	3L	22721230	22722091	-	0.322554	0.141774	0.0947328	1.50008	0.133592	0.353413
FBgn0001280	janA	3R	30038622	30039533	-	7.55319	-0.0449721	0.0299769	-1.5003	0.133538	0.353413
FBgn0031871	Fgop2	2L	6943178	6945289	-	0.40884	-0.135927	0.0908176	-1.50011	0.133587	0.353413
FBgn0013279	Hsp70Bc	3R	12509076	12511461	+	0.296145	-0.178787	0.119398	-1.50064	0.133448	0.353413
FBgn0020238	14-3-3epsilon	3R	18242531	18250550	+	26.7576	-0.029775	0.019864	-1.49902	0.133868	0.353963
FBgn0037613	Cks85A	3R	8712906	8718456	-	0.580756	-0.122559	0.0819365	-1.49611	0.134625	0.355784
FBgn0034259	P32	2R	17671309	17672640	-	6.21339	-0.0573672	0.038361	-1.49563	0.13475	0.355937
FBgn0050159	CG30159	2R	6992681	6994306	+	0.619342	-0.119876	0.0802457	-1.49384	0.135216	0.356988
FBgn0024556	mEFTu1	2R	13507557	13509332	+	2.41746	-0.068642	0.0460575	-1.49023	0.136163	0.359305
FBgn0038426	mRpS33	3R	16436045	16436597	-	3.5966	-0.0609414	0.0409365	-1.48879	0.136542	0.360123
FBgn0033453	Sting	2R	9842686	9845512	+	0.254334	-0.152322	0.102442	-1.48828	0.136678	0.360301
FBgn0031321	Tgt	2L	1184065	1185698	+	0.456433	-0.132389	0.0891316	-1.488	0.136752	0.360314
FBgn0032455	Pih1D1	2L	12713276	12721843	-	1.22253	-0.0964899	0.064884	-1.48697	0.137022	0.360846
FBgn0027579	mino	3R	27925191	27933077	+	1.18757	-0.0958611	0.0645328	-1.48538	0.137443	0.361773
FBgn0033554	Lsm10	2R	10821098	10821640	-	1.6804	-0.0839951	0.0565695	-1.4849	0.137571	0.361928
FBgn0004926	eIF2beta	3L	12525093	12526731	-	9.37232	-0.0454766	0.0306353	-1.48461	0.137646	0.361943
FBgn0259791	bora	3L	18622692	18624751	+	0.264432	-0.138583	0.0934772	-1.48414	0.137773	0.362094
FBgn0024985	Rilpl	X	1393054	1397337	+	0.170914	0.173055	0.116931	1.48324	0.138012	0.362359
FBgn0086895	pea	2R	14153153	14157106	+	0.566242	-0.122097	0.0823031	-1.48346	0.137952	0.362359
FBgn0262736	Vha16-1	2R	6625242	6633090	-	6.02232	-0.0491901	0.0332497	-1.47947	0.139014	0.364808
FBgn0020309	crol	2L	11794327	11809438	-	2.80263	-0.0723885	0.0489782	-1.47843	0.139293	0.364835
FBgn0034982	Naa35	2R	24135180	24138050	-	0.563254	-0.12215	0.0826515	-1.4782	0.139355	0.364835
FBgn0052318	CG32318	3L	1246073	1246923	-	0.522431	-0.123986	0.0838547	-1.47865	0.139233	0.364835
[truncated: 5,815 more rows]

## Sheet: FGC2-MGC2
id	gene_short_name	chr	start	end	strand	baseMean	log2FoldChange	lfcSE	stat	pvalue	padj
FBgn0014026	RpL7A	X	6530897	6533348	-	130.72	0.351338	0.00763094	46.0412	0	0
FBgn0030616	RpL37a	X	15137870	15139367	-	126.134	0.353103	0.00723727	48.7894	0	0
FBgn0029897	RpL17	X	6741537	6744238	-	151.446	0.359139	0.00821011	43.7434	0	0
FBgn0285947	RpS10b	X	19598031	19599806	+	121.999	0.362377	0.00743711	48.7254	0	0
FBgn0010198	RpS15Aa	X	13335637	13337705	-	91.621	0.376747	0.00788558	47.7765	0	0
FBgn0030136	RpS28b	X	9554623	9555661	+	84.3954	0.379806	0.00909629	41.7537	0	0
FBgn0261592	RpS6	X	7899624	7901331	-	67.0954	0.38462	0.010246	37.5381	0	0
FBgn0003517	sta	X	1481797	1483413	-	144.94	0.423174	0.00981857	43.0992	0	0
FBgn0002590	RpS5a	X	17143588	17148264	-	41.8319	0.628111	0.0143538	43.7583	0	0
FBgn0030311	CG11699	X	11570621	11571718	+	14.9509	0.765459	0.0196897	38.8718	0	0
FBgn0261793	Trf2	X	8409272	8433011	+	35.0736	0.66555	0.0184781	36.0177	4.41941e-284	2.55321e-281
FBgn0002579	RpL36	X	628338	629483	-	87.2531	0.350619	0.0105585	33.207	8.52219e-242	4.51321e-239
FBgn0029687	Vap33	X	3948975	3955442	+	16.8328	0.661909	0.0204436	32.3756	6.06246e-230	2.96361e-227
FBgn0004432	Cyp1	X	16317673	16320370	-	78.0893	0.450067	0.0143308	31.4056	1.69668e-216	7.70171e-214
FBgn0029785	RpL35	X	5672401	5673547	+	64.9836	0.311221	0.00996742	31.2237	5.08833e-214	2.15575e-211
FBgn0030520	Pdcd4	X	13745577	13755406	-	41.7013	0.544762	0.0175834	30.9816	9.53225e-211	3.78609e-208
FBgn0278608	Dsp1	X	16333612	16340624	+	17.5406	0.68313	0.0220629	30.9617	1.76705e-210	6.60563e-208
FBgn0285926	Imp	X	10787869	10824277	-	34.1896	0.649267	0.021156	30.6892	7.93882e-207	2.80284e-204
FBgn0000259	CkIIbeta	X	11792533	11801587	+	6.17241	0.853313	0.0307312	27.7571	1.429e-169	4.77962e-167
FBgn0001105	Gbeta13F	X	15860115	15866175	+	14.2004	0.610324	0.0220239	27.7104	5.22672e-169	1.66079e-166
FBgn0051158	Efa6	3R	22587755	22608842	+	2.55441	-1.54164	0.0554796	-27.6768	1.32693e-168	4.01554e-166
FBgn0029868	ND-B16.6	X	6349016	6350401	-	11.6081	0.582363	0.0211917	27.4785	3.16894e-166	9.15391e-164
FBgn0031066	COX6B	X	19740537	19744335	-	21.6868	0.399552	0.0146437	27.2844	6.50177e-164	1.79647e-161
FBgn0030400	Pits	X	12569169	12583193	-	5.06881	0.910309	0.0335127	27.1484	2.64243e-162	6.99693e-160
FBgn0265523	Smr	X	12684203	12742618	-	5.58163	0.883091	0.0327771	26.9308	9.56288e-160	2.43088e-157
FBgn0030718	ND-20	X	15985473	15986808	-	6.24931	0.743639	0.0276064	26.929	1.00567e-159	2.45809e-157
FBgn0029801	CG15771	X	5755574	5759751	+	3.64188	1.06532	0.039636	26.8499	8.4522e-159	1.9894e-156
FBgn0015379	dod	X	21345358	21346858	+	6.42194	0.736249	0.027953	26.3314	8.38385e-153	1.90283e-150
FBgn0025638	Roc1a	X	647304	648597	+	17.7727	0.446197	0.0171886	25.9581	1.47461e-148	3.23143e-146
FBgn0028342	ATPsyndelta	X	10212970	10217393	+	14.8104	0.495043	0.0191356	25.8692	1.48097e-147	3.13718e-145
FBgn0044030	mRpS14	X	19479382	19480238	-	4.81659	0.8096	0.0320715	25.2321	1.77854e-140	3.646e-138
FBgn0266000	CG44774	X	4926664	4938105	-	4.65051	1.10518	0.0439897	25.1033	4.58228e-139	9.10012e-137
FBgn0266019	rudhira	X	11816898	11837460	+	10.3469	0.71938	0.0286908	25.071	1.03045e-138	1.98439e-136
FBgn0030605	ND-B18	X	15063733	15064926	+	9.82361	0.537891	0.0214717	25.0488	1.79892e-138	3.36239e-136
FBgn0026090	CG14812	X	1857889	1858971	-	6.34395	0.680663	0.0274202	24.8176	5.79272e-136	1.05179e-133
FBgn0029148	NHP2	3L	14801328	14802168	-	20.391	-0.67113	0.0273753	-24.5149	1.02528e-132	1.80991e-130
FBgn0003371	sgg	X	2633952	2679553	+	6.49777	0.711059	0.0291543	24.3842	2.51555e-131	4.32063e-129
FBgn0026196	nop5	2L	6916753	6918743	-	6.34463	-0.862342	0.0357913	-24.0845	3.63099e-128	6.07236e-126
FBgn0030786	mRpL22	X	16783933	16785092	+	3.17012	0.866016	0.0361114	23.9597	7.31417e-127	1.19183e-124
FBgn0030733	UQCR-14	X	16286288	16286988	+	10.9285	0.494435	0.0207405	23.8375	1.36478e-125	2.11541e-123
FBgn0030790	CG4768	X	16792119	16797742	+	2.71091	0.982276	0.0411507	23.8379	1.35264e-125	2.11541e-123
FBgn0004656	fs(1)h	X	8037808	8061436	-	8.04485	0.65291	0.0274717	23.7632	8.03426e-125	1.21566e-122
FBgn0259168	mnb	X	17862697	17887222	-	8.48188	0.654558	0.0275851	23.726	1.94229e-124	2.87052e-122
FBgn0052672	Atg8a	X	10764878	10768338	-	19.2158	0.479654	0.0203291	23.5943	4.40971e-123	6.36902e-121
FBgn0040372	G9a	X	245978	254650	+	2.79791	1.0346	0.0438461	23.565	8.82076e-123	1.24569e-120
FBgn0015288	RpL22	X	762560	765130	-	57.4102	0.290417	0.0123505	23.5145	2.90026e-122	4.00677e-120
FBgn0030501	BthD	X	13612131	13613228	+	7.14504	0.662702	0.028181	23.5126	3.03056e-122	4.0977e-120
FBgn0023519	mRpL16	X	1890256	1891482	+	5.50617	0.701872	0.0299902	23.3969	4.5967e-121	6.08584e-119
FBgn0029888	ND-ASHI	X	6677262	6679118	-	5.90283	0.641057	0.0274386	23.3578	1.1471e-120	1.48772e-118
FBgn0025111	Ant2	X	10778954	10786907	-	6.29636	0.767291	0.0329343	23.292	5.34662e-120	6.79556e-118
FBgn0261609	eIF2alpha	X	16445176	16446993	-	7.37906	0.634031	0.0276265	22.9467	1.58826e-116	1.9791e-114
FBgn0029629	eIF3g1	X	2609247	2610336	-	10.71	0.510419	0.022447	22.7374	1.91325e-114	2.33822e-112
FBgn0030853	ND-24	X	17632089	17633509	+	5.16258	0.658524	0.0289715	22.7234	2.63013e-114	3.15367e-112
FBgn0014455	Ahcy	X	15450261	15453167	+	3.76279	0.781219	0.0344115	22.6891	5.74029e-114	6.75548e-112
FBgn0261791	SNRPG	X	16639810	16640419	-	13.4978	0.437791	0.0193034	22.6787	7.27685e-114	8.40807e-112
FBgn0026206	mei-P26	X	9163255	9189309	+	8.1483	0.679265	0.0300585	22.5957	4.77921e-113	5.42355e-111
FBgn0052767	CG32767	X	5071027	5084768	-	5.71473	0.722422	0.0320012	22.5689	8.76208e-113	9.76895e-111
FBgn0030480	Tim9a	X	13385210	13385893	+	7.62581	0.570945	0.0253051	22.5597	1.07844e-112	1.18164e-110
FBgn0030433	mRpL49	X	12907105	12907942	+	4.27354	0.769051	0.0342116	22.4689	8.36235e-112	9.00724e-110
FBgn0020238	14-3-3epsilon	3R	18242531	18250550	+	62.8252	-0.32154	0.0143474	-22.4111	3.06615e-111	3.24757e-109
FBgn0025637	SkpA	X	656114	657899	+	5.21939	0.656276	0.0295351	22.2136	2.53987e-109	2.64604e-107
FBgn0083167	Neb-cGP	X	10460736	10461878	+	13.0734	0.406355	0.0184465	22.028	1.55447e-107	1.59333e-105
FBgn0026879	CG13364	X	624757	625203	-	9.5189	0.496016	0.0225236	22.0205	1.83236e-107	1.84836e-105
FBgn0004066	Prosalpha4	X	16276270	16277587	+	5.47592	0.631444	0.0291636	21.6466	6.54673e-104	6.5007e-102
FBgn0040890	ksh	X	19494420	19494992	-	2.60172	0.893615	0.0412707	21.6282	9.76099e-104	9.54325e-102
FBgn0031049	Sec61gamma	X	19643327	19644518	+	18.4906	0.435472	0.0202924	21.4597	3.70412e-102	3.56662e-100
FBgn0030364	Lsm12a	X	12018640	12020719	+	3.56119	0.785743	0.0365952	21.4585	3.80228e-102	3.60649e-100
FBgn0026375	RhoGAPp190	X	17639147	17652562	-	3.61111	0.794879	0.0370811	21.4241	7.97204e-102	7.45034e-100
FBgn0086558	Ubi-p5E	X	6276876	6279647	-	7.92063	0.663892	0.0310076	21.4077	1.13332e-101	1.0438e-99
FBgn0011760	ctp	X	4687800	4702034	+	25.0157	0.42236	0.0197485	21.387	1.76501e-101	1.60238e-99
FBgn0040784	karr	X	20110110	20110575	-	4.02387	0.815503	0.0381677	21.3557	3.44944e-101	3.08749e-99
FBgn0046214	vig2	3R	25123373	25125619	+	27.5648	-0.419472	0.0196733	-21.3218	7.13339e-101	6.29621e-99
FBgn0000117	arm	X	1891401	1900646	-	4.71544	0.685863	0.0321744	21.3099	9.18229e-101	7.99362e-99
FBgn0040389	mRpL14	X	2343997	2344649	-	3.26423	0.763691	0.036056	21.1668	1.93245e-99	1.65956e-97
FBgn0030584	CG14407	X	14837471	14838198	-	3.19694	0.800586	0.037817	21.1551	2.47889e-99	2.10044e-97
FBgn0030276	Dlic	X	11154421	11164670	+	3.50131	0.753877	0.0356713	21.1218	5.01424e-99	4.19283e-97
FBgn0011661	Moe	X	8873012	8898332	-	4.71408	0.709662	0.0336749	21.0665	1.61547e-98	1.33329e-96
FBgn0011638	La	2L	20348393	20350012	-	10.139	-0.583372	0.0278176	-20.9694	1.24765e-97	1.01651e-95
FBgn0262101	CG42854	X	17245353	17247016	-	3.39159	0.988959	0.0471937	20.9376	2.43167e-97	1.95611e-95
FBgn0030669	CG9240	X	15700172	15701259	-	3.8125	0.697248	0.0333499	20.8974	5.65381e-97	4.49125e-95
FBgn0031145	Ntf-2	X	21035469	21041467	+	7.20087	0.597873	0.0287351	20.8037	4.00571e-96	3.14275e-94
FBgn0261811	pico	X	19830215	19852059	-	4.75475	0.706144	0.0339389	20.7995	4.37109e-96	3.3876e-94
FBgn0030667	CG15599	X	15684947	15688857	-	1.36411	1.45562	0.0701719	20.6473	1.03158e-94	7.89845e-93
FBgn0020255	Ran	X	11144852	11148716	-	18.8383	0.41587	0.0202326	20.5545	7.02078e-94	5.31156e-92
FBgn0260484	HIP	X	3799150	3801570	+	5.95407	0.582974	0.0288859	20.1788	1.50297e-90	1.12369e-88
FBgn0001225	Hsp26	3L	9376418	9377427	-	10.4662	-0.744826	0.0369082	-20.1772	1.55268e-90	1.14736e-88
FBgn0038964	Nop56	3R	22419095	22421068	-	9.11358	-0.658088	0.0327361	-20.1013	7.1887e-90	5.25105e-88
FBgn0027291	Idh3a	X	19518428	19521810	-	3.32174	0.718444	0.0358305	20.04	2.46815e-89	1.7824e-87
FBgn0030292	CG11752	X	11349998	11350474	+	4.54521	0.628116	0.0313608	20.0228	3.48355e-89	2.48741e-87
FBgn0035541	CG15019	3L	4405127	4406059	-	7.19045	-0.696792	0.0348484	-19.992	6.46698e-89	4.56641e-87
FBgn0266848	wap	X	22451445	22455422	-	4.19554	0.662265	0.0333399	19.8572	9.54828e-88	6.66806e-86
FBgn0031021	ND-18	X	19492421	19493337	+	4.19182	0.657344	0.0331208	19.8399	1.34647e-87	9.30088e-86
FBgn0250904	CG34434	X	5614554	5616370	-	0.75206	1.79755	0.0908297	19.8329	1.54758e-87	1.05751e-85
FBgn0040338	TfIIA-S-2	X	1011101	1011643	-	3.93183	0.801425	0.040502	19.7776	4.64466e-87	3.14009e-85
FBgn0030703	MSBP	X	15887567	15890109	-	2.76255	0.79576	0.040225	19.7665	5.78482e-87	3.86974e-85
FBgn0029979	mahe	X	7922158	7931382	-	13.9606	0.512476	0.0259532	19.7456	8.75715e-87	5.79705e-85
FBgn0030679	CG8206	X	15739230	15740417	+	1.91986	0.906543	0.0461817	19.5973	1.62908e-85	1.0673e-83
FBgn0030529	Clic	X	13812971	13822307	-	3.50922	0.744512	0.037984	19.5914	1.82964e-85	1.18646e-83
FBgn0001233	Hsp83	3L	3192969	3197059	+	42.2992	-0.57876	0.0301646	-19.1865	4.80141e-82	3.08212e-80
FBgn0029133	REG	X	13212325	13214408	+	13.2843	0.41685	0.021773	19.145	1.06535e-81	6.7703e-80
FBgn0025800	Smox	X	8137041	8142279	-	3.0749	0.75044	0.0391975	19.1335	1.32932e-81	8.36419e-80
FBgn0029709	CHOp24	X	4540908	4542506	+	2.80466	0.776202	0.0405586	19.1231	1.62094e-81	1.00991e-79
FBgn0029887	CG3198	X	6668539	6673973	-	3.12623	0.730785	0.0382579	19.0905	3.03077e-81	1.86996e-79
FBgn0021765	scu	X	18091259	18092853	+	6.75379	0.552002	0.0290211	19.0184	1.19989e-80	7.33202e-79
FBgn0040931	CG9034	X	9159514	9160052	-	6.19568	0.496799	0.0262071	18.9542	4.07936e-80	2.46899e-78
FBgn0029594	CG14806	X	1880282	1881432	+	3.04206	0.715148	0.0379001	18.858	2.52458e-79	1.51356e-77
FBgn0259937	Nop60B	2R	24174877	24186343	+	16.9823	-0.522322	0.0277526	-18.8207	5.11443e-79	3.03759e-77
FBgn0030183	CG15309	X	10205292	10212374	-	1.93912	0.949487	0.050421	18.8009	7.42092e-79	4.36666e-77
FBgn0031047	Rcd-1	X	19638767	19640746	+	3.86366	0.660344	0.0352529	18.7246	3.11809e-78	1.81793e-76
FBgn0040235	c12.1	X	9317915	9319223	-	2.77035	0.751718	0.0401358	18.7161	3.65868e-78	2.11372e-76
FBgn0004647	N	X	3134870	3172221	+	3.28834	0.759086	0.0405671	18.7011	4.8456e-78	2.77422e-76
FBgn0011586	e(r)	X	8904144	8906248	-	4.06561	0.673527	0.0361478	18.6269	1.94435e-77	1.10325e-75
FBgn0029665	CG14270	X	3484605	3485378	-	3.16285	0.71022	0.0381784	18.5928	3.6727e-77	2.06549e-75
FBgn0030432	CG4404	X	12903745	12906018	-	1.40757	1.10954	0.059874	18.4787	3.06497e-76	1.70859e-74
FBgn0031048	CG12237	X	19641191	19642869	-	1.60367	0.930978	0.0504204	18.4269	7.9987e-76	4.42015e-74
FBgn0052598	betaNACtes6	X	14316130	14317150	-	1.45883	1.12478	0.0610284	18.3802	1.89302e-75	1.03708e-73
FBgn0001404	egh	X	2588503	2599111	+	2.58451	0.757429	0.0411935	18.3725	2.18308e-75	1.18576e-73
FBgn0260970	Ubr3	X	7935896	7953883	+	3.61563	0.66645	0.0363069	18.3486	3.38805e-75	1.82467e-73
FBgn0010412	RpS19a	X	16637894	16639249	+	58.6551	0.378955	0.0208047	18.2147	3.9451e-74	2.10682e-72
FBgn0010391	Gtp-bp	X	11126877	11129087	-	2.45295	0.734327	0.0403581	18.18	7.42934e-74	3.93445e-72
FBgn0002780	mod	3R	32052060	32054974	+	12.0308	-0.564709	0.0311179	-18.1468	1.36097e-73	7.14788e-72
FBgn0031190	CG12576	X	22474851	22482357	-	2.04386	0.844019	0.0464706	18.1395	1.55334e-73	8.09136e-72
FBgn0030792	CG4789	X	16800930	16802000	+	3.02211	0.697649	0.038512	18.105	2.91259e-73	1.50484e-71
FBgn0052409	CG32409	3L	5899528	5900936	+	3.36572	-0.746862	0.0417562	-17.8766	1.79456e-71	9.19711e-70
FBgn0004404	RpS14b	X	7934898	7935792	+	14.8421	0.377242	0.0212576	17.7457	1.86092e-70	9.46091e-69
FBgn0032050	CG13096	2L	8509069	8511866	-	3.26521	-0.76313	0.0430465	-17.7174	3.07605e-70	1.55145e-68
FBgn0023526	CG2865	X	2278031	2293411	-	3.6985	0.910314	0.051475	17.6768	6.33245e-70	3.16872e-68
FBgn0030366	Usp7	X	12022837	12029032	-	2.41522	0.777128	0.0439588	17.6634	8.02348e-70	3.98353e-68
FBgn0085436	Not1	2R	9566146	9579007	-	21.2497	-0.348844	0.0198249	-17.5962	2.63598e-69	1.29858e-67
FBgn0038145	Droj2	3R	13382106	13385283	+	6.51633	-0.535761	0.0304534	-17.5902	2.92936e-69	1.43201e-67
FBgn0013432	bcn92	X	2148463	2149647	-	2.46377	0.732729	0.0416293	17.5874	3.07444e-69	1.49146e-67
FBgn0028686	Rpt3	X	11125101	11126785	+	4.25511	0.596509	0.0339472	17.5676	4.35915e-69	2.09867e-67
FBgn0032620	CG12288	2L	16900535	16902218	-	2.40577	-0.807893	0.0460314	-17.5327	8.06521e-69	3.85371e-67
FBgn0004403	RpS14a	X	7933742	7934677	+	47.65	0.342224	0.019568	17.4888	1.7442e-68	8.27194e-67
FBgn0033548	CG7637	2R	10810556	10810936	-	4.0574	-0.704684	0.0405153	-17.3868	1.03847e-67	4.88851e-66
FBgn0029860	CG15891	X	6294517	6295345	-	3.10009	0.669952	0.0385193	17.3842	1.08755e-67	5.08188e-66
FBgn0029873	CG3918	X	6524464	6526342	+	3.09961	0.666743	0.0384514	17.3318	2.70772e-67	1.25603e-65
FBgn0030671	CG8134	X	15704125	15705806	+	1.31057	0.949468	0.0547497	17.2969	4.95985e-67	2.28405e-65
FBgn0264270	Sxl	X	7074550	7098053	-	2.5007	0.752218	0.0435127	17.274	7.3863e-67	3.37697e-65
FBgn0032198	eEF1delta	2L	10232507	10234450	+	19.6906	-0.404769	0.0234483	-17.262	9.09823e-67	4.12995e-65
FBgn0017566	ND-75	X	8248651	8251687	-	1.92561	0.800034	0.0464029	17.2197	1.8895e-66	8.51615e-65
FBgn0033485	RpLP0-like	2R	10098518	10099590	-	4.60393	-0.654534	0.0381352	-17.1587	5.41047e-66	2.42138e-64
FBgn0022069	Nnp-1	2L	13363308	13366189	-	4.56432	-0.626427	0.0366746	-17.0764	2.22598e-65	9.89237e-64
FBgn0261933	SmD1	3L	12733364	12734611	-	6.21762	-0.50539	0.0296001	-17.0711	2.43625e-65	1.07517e-63
FBgn0040899	CG17776	X	2184725	2185258	+	3.3548	0.595281	0.0349165	17.0422	3.99306e-65	1.75006e-63
FBgn0005411	U2af50	X	16356696	16359039	-	3.33539	0.6144	0.0360733	17.0254	5.32522e-65	2.31793e-63
FBgn0283545	vilya	X	2726678	2727568	+	0.89797	1.18593	0.0695414	16.9962	8.7569e-65	3.78572e-63
FBgn0035063	CG3594	2R	24780917	24781779	+	2.88307	-0.704818	0.0417059	-16.8885	5.47082e-64	2.34912e-62
FBgn0015019	CCT3	3R	16647605	16649978	+	9.5076	-0.423339	0.0250785	-16.8796	6.3622e-64	2.71354e-62
FBgn0264975	Nrg	X	8517373	8555170	+	3.04327	0.730904	0.0433263	16.8603	8.80884e-64	3.73201e-62
FBgn0030269	CDK2AP1	X	11137859	11139689	+	2.2586	0.726839	0.0430955	16.8514	1.02411e-63	4.31009e-62
FBgn0031020	Naa15-16	X	19479984	19484643	+	1.96845	0.788203	0.0468783	16.7951	2.6504e-63	1.10811e-61
FBgn0015024	CkIalpha	X	12653626	12657834	+	3.00801	0.677244	0.0403631	16.7699	4.04912e-63	1.68184e-61
FBgn0035524	CG11583	3L	4281504	4282817	-	3.44457	-0.665742	0.0397241	-16.7517	5.50109e-63	2.27009e-61
FBgn0034259	P32	2R	17671309	17672640	-	7.32242	-0.572165	0.0342801	-16.6894	1.56426e-62	6.41346e-61
FBgn0030674	HUWE1	X	15712628	15731935	+	3.28427	0.62144	0.0372489	16.6773	1.91774e-62	7.81234e-61
FBgn0259171	Pde9	X	12785563	12897327	-	1.16652	0.984193	0.0588763	16.667	2.27727e-62	9.21787e-61
FBgn0029818	GAA1	X	5870841	5873357	-	1.72006	0.803869	0.0482866	16.6242	4.65847e-62	1.87144e-60
FBgn0030352	sicily	X	11891732	11893745	+	1.83709	0.804301	0.0483217	16.6239	4.68228e-62	1.87144e-60
FBgn0030151	CG1354	X	9778742	9782094	+	5.57214	0.513277	0.030935	16.5899	8.24674e-62	3.2755e-60
FBgn0038585	Non3	3R	18223722	18224942	+	2.14274	-0.814047	0.0493064	-16.4902	4.31442e-61	1.70299e-59
FBgn0031090	Rab35	X	20155766	20159872	-	2.63247	0.686926	0.0417465	16.4447	9.15263e-61	3.59043e-59
FBgn0029737	CG6903	X	4918730	4921648	+	1.45307	0.893098	0.0542451	16.4325	1.12037e-60	4.36808e-59
FBgn0052685	ZAP3	X	10071858	10082492	-	1.79554	0.814521	0.0495259	16.4248	1.27035e-60	4.92259e-59
FBgn0014391	sun	X	15847859	15849258	-	7.02202	0.407882	0.0249427	16.3516	4.23815e-60	1.63233e-58
FBgn0023529	CG2918	X	2271008	2275068	-	3.97738	0.562744	0.0345949	16.2629	1.80978e-59	6.9284e-58
FBgn0262734	eIF4H1	X	16448665	16454972	+	9.97021	0.40421	0.0249681	16.1889	6.03743e-59	2.29748e-57
FBgn0030328	Amun	X	11710120	11715565	-	2.56601	0.686046	0.0424467	16.1531	1.08035e-58	4.08668e-57
FBgn0266581	pit	3R	22034298	22038925	+	1.59957	-0.862268	0.0534621	-16.0977	2.64638e-58	9.95131e-57
FBgn0003345	sd	X	15804370	15827682	+	3.03477	0.659908	0.0409952	16.0898	3.00761e-58	1.12431e-56
FBgn0024362	Naa30A	X	1342106	1344770	+	1.77485	0.777107	0.0483462	16.0535	5.40041e-58	2.00699e-56
FBgn0003423	slgA	X	21374002	21385159	+	1.18899	0.975702	0.0606856	16.035	7.27607e-58	2.68834e-56
FBgn0020369	Rpt6	X	21316052	21317663	+	3.8362	0.600528	0.0375291	15.9979	1.32237e-57	4.85762e-56
FBgn0283657	Tlk	X	3720007	3789770	+	3.18995	0.63169	0.039692	15.9082	5.55684e-57	2.02952e-55
FBgn0026411	Lim1	X	8756539	8805804	-	0.929456	1.10568	0.0695659	15.8434	1.5626e-56	5.67449e-55
FBgn0030025	CG2147	X	8240684	8241483	+	2.36754	0.67098	0.0423568	15.8307	1.91191e-56	6.90353e-55
FBgn0029718	mRpL30	X	4647871	4648646	+	2.89572	0.648873	0.0410061	15.8172	2.36944e-56	8.50723e-55
FBgn0040918	schlank	X	6257668	6267228	-	2.91569	0.65626	0.0414857	15.8119	2.57403e-56	9.18988e-55
FBgn0030341	p24-1	X	11850909	11852530	-	2.42006	0.653381	0.0415093	15.7308	9.30104e-56	3.30213e-54
FBgn0015245	Hsp60A	X	11108482	11112308	+	8.24686	0.462756	0.0296138	15.6261	4.83354e-55	1.70651e-53
FBgn0015818	Spx	X	6255822	6257596	+	1.65578	0.823932	0.0528923	15.5568	1.43128e-54	5.0253e-53
FBgn0003275	RpII18	3R	5371795	5372397	+	9.02325	-0.461789	0.0296874	-15.5544	1.48616e-54	5.18932e-53
FBgn0030648	CG6340	X	15482374	15486612	+	2.2737	0.670067	0.0431644	15.5127	2.84802e-54	9.89025e-53
FBgn0027359	Tim8	X	11368445	11369283	+	8.89516	0.47593	0.0307016	15.5016	3.38623e-54	1.16954e-52
FBgn0036035	CG18178	3L	9717786	9719144	-	1.37551	-0.893816	0.0575387	-15.4974	3.61458e-54	1.24166e-52
FBgn0023521	CG3587	X	1940307	1941536	+	1.33403	0.892825	0.0575827	15.4737	5.22237e-54	1.78431e-52
FBgn0001565	Hlc	X	21385518	21387946	-	1.77255	0.749942	0.0484976	15.4461	8.01967e-54	2.7254e-52
FBgn0039828	CG1542	3R	31213458	31214784	+	2.67046	-0.683659	0.0442609	-15.4361	9.36493e-54	3.16564e-52
FBgn0030306	Spase25	X	11485250	11486566	+	2.74553	0.618148	0.0400869	15.4129	1.34098e-53	4.50897e-52
FBgn0014868	Ost48	X	9156929	9158515	-	5.42879	0.469297	0.0304817	15.3946	1.77922e-53	5.95101e-52
FBgn0013269	Fkbp39	3R	15331584	15333133	-	25.2107	-0.448887	0.0291756	-15.3857	2.04144e-53	6.79233e-52
FBgn0030572	mRpS25	X	14582136	14582982	-	1.84621	0.718039	0.0466281	15.3836	2.10971e-53	6.98293e-52
FBgn0030350	SelG	X	11887284	11888240	+	3.26793	0.580768	0.0379405	15.3023	7.37769e-53	2.42928e-51
FBgn0030053	CG12081	X	8588811	8590774	+	1.63352	0.776423	0.0507115	15.2908	8.80826e-53	2.88538e-51
FBgn0029666	CG10803	X	3485650	3490915	+	1.53185	0.815642	0.0533018	15.2792	1.0526e-52	3.43039e-51
FBgn0003277	RpII215	X	11562800	11570326	-	3.1658	0.576171	0.03795	15.1772	5.00368e-52	1.62237e-50
FBgn0052803	CG32803	X	1900699	1901911	-	2.72078	0.615541	0.0406312	15.1429	8.43638e-52	2.72148e-50
FBgn0028397	Tob	X	16074717	16091495	-	0.646196	1.25287	0.0829791	15.1179	1.23393e-51	3.96041e-50
FBgn0027329	CCT6	X	15746648	15748971	+	3.63012	0.555469	0.0367991	15.0912	1.85076e-51	5.91033e-50
FBgn0023517	Pgam5	X	1872400	1873565	-	2.40685	0.628665	0.0417049	15.0656	2.72778e-51	8.66751e-50
FBgn0030991	CG7453	X	19180173	19182024	+	1.38961	0.823876	0.05464	15.052	3.3491e-51	1.05888e-49
FBgn0028969	deltaCOP	X	1859141	1861790	-	2.31608	0.658204	0.0437629	15.0306	4.6262e-51	1.45542e-49
FBgn0001624	dlg1	X	11369665	11409776	+	2.46627	0.737967	0.0490998	15.0188	5.5292e-51	1.73094e-49
FBgn0016041	Tom40	X	7736893	7739978	+	2.6977	0.622741	0.0414595	15.0139	5.95537e-51	1.85521e-49
FBgn0029891	Pink1	X	6683798	6687302	+	1.7382	0.728001	0.0484521	15.0087	6.4422e-51	1.99708e-49
FBgn0003559	su(f)	X	23096771	23101431	+	1.39709	0.819425	0.0545096	15.0072	6.58945e-51	2.03281e-49
FBgn0285925	Fas1	3R	16625238	16639771	+	3.9228	-0.607541	0.0406043	-14.9563	1.41779e-50	4.35268e-49
FBgn0030630	CG12608	X	15342857	15344625	-	2.90633	0.608205	0.0407003	14.9384	1.8537e-50	5.66358e-49
FBgn0261710	nocte	X	10461865	10474675	-	3.68549	0.562181	0.0376484	14.9288	2.13941e-50	6.50524e-49
FBgn0052814	CG32814	X	1019795	1026700	-	1.43854	0.862324	0.0577621	14.9045	3.07994e-50	9.32049e-49
FBgn0031149	Stt3A	X	21049885	21053937	-	1.28038	0.857476	0.0574935	14.8851	4.11913e-50	1.24062e-48
FBgn0030505	NFAT	X	13624745	13664568	+	2.51864	0.673661	0.0452665	14.8747	4.81135e-50	1.44227e-48
FBgn0031050	Arp10	X	19644531	19646176	-	1.70253	0.747585	0.0502351	14.8646	5.59164e-50	1.6683e-48
FBgn0004924	Top1	X	15319479	15328029	+	4.27739	0.519733	0.0350239	14.8372	8.41727e-50	2.49961e-48
FBgn0260400	elav	X	509235	523226	-	1.89903	0.878841	0.0592015	14.8319	9.10968e-50	2.69265e-48
FBgn0020653	Trxr-1	X	8242528	8248033	+	1.45055	0.793841	0.0538294	14.7249	4.45972e-49	1.31211e-47
FBgn0011741	Arp6	X	15735774	15737120	-	1.79528	0.727999	0.0494375	14.7113	5.45802e-49	1.59842e-47
FBgn0025615	Torsin	X	4648592	4650032	-	1.79808	0.708634	0.0481975	14.6885	7.63997e-49	2.22716e-47
FBgn0030018	slpr	X	8170229	8177185	-	1.72727	0.72688	0.04944	14.6866	7.85559e-49	2.27955e-47
FBgn0030266	CG11122	X	11112395	11124726	-	1.96005	0.678816	0.0461866	14.685	8.0377e-49	2.3218e-47
FBgn0029853	CG3781	X	6261169	6262119	+	1.18856	0.876268	0.0595735	14.6768	9.07508e-49	2.6096e-47
FBgn0024983	CG4293	X	527941	530291	-	1.35909	0.800068	0.0544397	14.6719	9.75381e-49	2.79214e-47
FBgn0010551	Phb2	2R	18819467	18822250	+	6.31353	-0.54669	0.0372687	-14.6678	1.03647e-48	2.95372e-47
FBgn0025394	inc	X	1483479	1517615	+	1.98877	0.702366	0.0479029	14.6504	1.33977e-48	3.80099e-47
FBgn0052677	X11Lbeta	X	10627737	10710947	+	0.626091	1.23717	0.0845921	14.6454	1.44238e-48	4.07393e-47
FBgn0015778	rin	3R	13647004	13654527	+	36.0419	-0.278521	0.0190315	-14.6349	1.68289e-48	4.73221e-47
FBgn0024973	CG2701	X	2717638	2720327	-	1.12313	0.857016	0.0584412	14.6305	1.79572e-48	5.02721e-47
FBgn0003062	Fib	2R	23072909	23074725	-	6.06187	-0.461745	0.0316092	-14.6062	2.56347e-48	7.1451e-47
FBgn0004908	Arl2	3R	8341100	8341872	+	1.99138	-0.685729	0.0469285	-14.5978	2.90158e-48	8.05219e-47
FBgn0263740	eIF2gamma	3R	15257844	15263458	-	3.47608	-0.561408	0.0385243	-14.5686	4.44993e-48	1.22954e-46
FBgn0037899	RpL24-like	3R	11430740	11431582	-	31.06	-0.228201	0.0156915	-14.543	6.47216e-48	1.78055e-46
FBgn0029882	CG3226	X	6653113	6654248	-	2.5058	0.602128	0.0414166	14.5311	7.70222e-48	2.10735e-46
FBgn0029833	MCTS1	X	6037892	6039576	+	2.1265	0.636868	0.0437984	14.5308	7.72639e-48	2.10735e-46
FBgn0031187	Usp2	X	22455803	22470146	+	1.85671	0.721483	0.0496253	14.5256	8.33704e-48	2.26418e-46
FBgn0029822	CG12236	X	5908135	5913079	+	1.01623	0.901021	0.0618923	14.5193	9.14563e-48	2.47321e-46
FBgn0030973	CG7332	X	18884513	18888860	+	1.1013	0.854331	0.0587048	14.5185	9.25654e-48	2.4926e-46
FBgn0004687	Mlc-c	X	5619136	5622539	-	2.71091	0.581303	0.040272	14.4286	3.42069e-47	9.17236e-46
FBgn0041210	HDAC4	X	13262687	13285632	-	2.00343	0.697876	0.0483794	14.4132	4.2745e-47	1.14136e-45
FBgn0030753	rngo	X	16441433	16445367	+	2.2084	0.644727	0.0447138	14.4103	4.46027e-47	1.18598e-45
FBgn0031188	CG14613	X	22469981	22472021	-	1.18099	0.838787	0.0580974	14.4074	4.64834e-47	1.22573e-45
FBgn0028360	Cdc7	X	6654541	6659709	+	0.679316	1.03914	0.0720948	14.4075	4.64026e-47	1.22573e-45
FBgn0026418	Hsc70Cb	3L	14037019	14043686	+	3.56789	-0.579517	0.0402324	-14.3998	5.18719e-47	1.36217e-45
FBgn0039627	CG11837	3R	29049493	29050721	+	1.7325	-0.779051	0.0541036	-14.3801	6.8959e-47	1.80343e-45
FBgn0005427	ewg	X	268509	279718	-	1.25479	0.85952	0.0598053	14.3443	1.15694e-46	3.01326e-45
FBgn0005585	Calr	3R	9628691	9630851	-	14.8382	-0.44042	0.0307126	-14.3399	1.23152e-46	3.19442e-45
FBgn0031016	kek5	X	19353181	19471914	+	1.52782	0.77687	0.0541674	14.3234	1.56218e-46	4.03564e-45
FBgn0261570	raskol	X	17710144	17752007	+	1.45019	0.766973	0.0534748	14.3221	1.5913e-46	4.09421e-45
FBgn0261617	nej	X	9665442	9687066	-	1.85847	0.712961	0.0497414	14.3196	1.64956e-46	4.227e-45
FBgn0030610	CG9065	X	15084029	15084699	-	1.82427	0.683178	0.0476692	14.319	1.66552e-46	4.25075e-45
FBgn0030946	CG6659	X	18653392	18657286	-	1.10835	0.859006	0.0599679	14.2919	2.45718e-46	6.24616e-45
FBgn0029905	Nf-YC	X	6818178	6820919	-	1.24388	0.843878	0.0590384	14.2663	3.55138e-46	8.99164e-45
FBgn0004657	mys	X	8061645	8070237	+	1.23972	0.885927	0.0619787	14.2629	3.7238e-46	9.39078e-45
FBgn0037121	Rpb8	3L	21728932	21729694	+	2.20517	-0.684558	0.0480586	-14.2336	5.66921e-46	1.42402e-44
FBgn0030969	Usp39	X	18858203	18860072	+	1.42991	0.756514	0.0531359	14.2171	7.17723e-46	1.79572e-44
FBgn0030354	Upf1	X	11899996	11905371	-	2.23287	0.631855	0.0444612	14.2031	8.76518e-46	2.18442e-44
FBgn0029878	Pat1	X	6590776	6596954	+	1.4632	0.741601	0.0521564	14.1997	9.19454e-46	2.28247e-44
FBgn0031043	Naa20A	X	19621451	19623074	-	1.96304	0.676467	0.0477186	14.1657	1.49321e-45	3.69236e-44
FBgn0033507	CG12909	2R	10310113	10311143	+	2.80061	-0.621584	0.0438839	-14.158	1.66642e-45	4.1047e-44
FBgn0015794	Rab18	X	5670827	5671812	-	1.79785	0.702079	0.049865	14.0663	6.12216e-45	1.50217e-43
FBgn0030109	CG12121	X	9228796	9232378	-	1.06	0.855229	0.060739	14.0473	8.00611e-45	1.95688e-43
FBgn0038473	Ns1	3R	17070523	17072675	-	2.20853	-0.661882	0.0470955	-14.0441	8.37515e-45	2.03924e-43
FBgn0259722	CG42376	X	254876	255524	+	1.31896	0.777108	0.0553343	14.0212	1.15701e-44	2.80641e-43
FBgn0030996	CG14194	X	19193555	19196037	+	1.87643	0.648853	0.046357	13.9857	1.90481e-44	4.60269e-43
FBgn0030582	CG14411	X	14832647	14836262	+	1.7746	0.67044	0.047982	13.9603	2.72354e-44	6.5561e-43
FBgn0029524	CG3176	X	481862	482768	+	1.91401	0.652104	0.0466785	13.9594	2.75617e-44	6.6096e-43
FBgn0259150	OtopLc	X	5650567	5662861	-	0.892981	1.03524	0.0747273	13.8295	1.69076e-43	4.0394e-42
FBgn0027084	LysRS	X	9606363	9608884	-	2.36535	0.576083	0.0417227	13.8006	2.52718e-43	6.01506e-42
FBgn0038746	Surf6	3R	19903665	19904868	-	3.85399	-0.518842	0.0376055	-13.7941	2.76581e-43	6.55847e-42
FBgn0044511	mRpS21	3R	13381276	13381809	-	2.61771	-0.594289	0.0431121	-13.7774	3.48424e-43	8.23134e-42
FBgn0285910	VhaAC39-1	X	3880748	3882967	+	1.89676	0.651521	0.0473373	13.7529	4.89403e-43	1.15191e-41
FBgn0030318	rho-4	X	11599838	11606288	+	1.10669	0.815843	0.0593397	13.7195	7.7608e-43	1.81992e-41
FBgn0052423	shep	3L	5155821	5277944	-	9.75725	-0.422142	0.0307931	-13.7082	9.07191e-43	2.11956e-41
FBgn0087008	e(y)3	X	19626548	19638369	-	2.62467	0.569018	0.0415826	13.6788	1.35898e-42	3.16348e-41
FBgn0033754	Ak6	2R	12569014	12569847	-	1.73984	-0.688822	0.0503621	-13.662	1.71132e-42	3.96914e-41
FBgn0031776	Pfdn1	2L	6069079	6069838	+	4.21743	-0.458394	0.0335782	-13.6489	2.04848e-42	4.73385e-41
FBgn0010621	CCT5	2R	12174802	12177516	+	6.00259	-0.443063	0.0325044	-13.6296	2.67125e-42	6.15065e-41
FBgn0040285	Scamp	X	15446179	15449883	-	1.80612	0.648391	0.04758	13.6161	3.21224e-42	7.36961e-41
FBgn0052772	CG32772	X	4909102	4915161	+	1.50682	0.752606	0.0552415	13.6067	3.65304e-42	8.35073e-41
FBgn0030608	Lsd-2	X	15069127	15076220	-	1.31123	0.772532	0.0567872	13.5838	4.99378e-42	1.13747e-40
FBgn0035424	Larp4B	3L	3224838	3236604	+	6.60407	-0.434262	0.031988	-13.5747	5.65674e-42	1.28388e-40
FBgn0040351	CG11638	X	1013984	1026703	-	1.22479	0.832303	0.0612805	13.5589	7.02183e-42	1.58803e-40
FBgn0030834	CG8675	X	17248372	17249502	-	4.27847	0.466662	0.0344207	13.5563	7.27192e-42	1.63876e-40
FBgn0032444	CCT4	2L	12690336	12692934	-	6.25289	-0.416683	0.0307695	-13.5409	8.96299e-42	2.01271e-40
FBgn0010926	l(3)07882	3R	17535533	17539963	-	1.76493	-0.721825	0.0533031	-13.5273	1.0792e-41	2.41491e-40
FBgn0029892	CG3184	X	6687596	6688774	-	0.89743	0.882533	0.0650968	13.5232	1.14135e-41	2.54501e-40
FBgn0039182	CG5728	3R	24328455	24333316	-	1.57646	-0.791511	0.0585197	-13.5072	1.41829e-41	3.15147e-40
FBgn0028325	Pdha	X	4702284	4705265	+	1.25868	0.760763	0.0562972	13.4916	1.75214e-41	3.87973e-40
FBgn0004856	Bx42	X	9103870	9106604	-	2.01773	0.622858	0.0461753	13.4803	2.04264e-41	4.50729e-40
FBgn0003139	PpV	X	6371065	6372915	-	1.40322	0.715142	0.0530171	13.4714	2.3048e-41	5.06817e-40
FBgn0039965	Coa7	X	23013495	23016586	+	1.37417	0.721204	0.0535497	13.45	3.07783e-41	6.7447e-40
FBgn0038190	CG9926	3R	13949454	13951138	-	2.27132	-0.582265	0.0432691	-13.4483	3.14892e-41	6.87677e-40
FBgn0011710	2022-09-01	X	21358286	21361688	+	1.26273	0.771744	0.0573255	13.4412	3.46959e-41	7.55111e-40
FBgn0024491	Bin1	3R	16186156	16189564	-	3.32893	-0.526746	0.039216	-13.4278	4.15665e-41	9.01554e-40
FBgn0013720	pck	X	1470666	1472325	+	1.9652	0.646717	0.04827	13.3887	7.04011e-41	1.52177e-39
FBgn0031977	baf	2L	8029462	8030565	+	4.66654	-0.432389	0.032321	-13.3758	8.37865e-41	1.79957e-39
FBgn0025639	Hmt4-20	X	648483	656033	-	1.32174	0.752658	0.0561884	13.3757	8.38195e-41	1.79957e-39
FBgn0030320	CG2247	X	11606290	11611652	-	1.2829	0.760434	0.0567891	13.3701	9.04624e-41	1.93565e-39
FBgn0036335	mRpL20	3L	13017149	13017867	-	1.80777	-0.722784	0.0540026	-13.3694	9.12618e-41	1.9462e-39
FBgn0286786	hoip	2L	9699791	9700459	+	16.9852	-0.389218	0.029141	-13.3562	1.08942e-40	2.31548e-39
FBgn0264389	opm	X	15064836	15066432	-	1.17601	0.761617	0.0569493	13.3505	1.17651e-40	2.49225e-39
FBgn0265598	Bx	X	18515428	18572809	+	1.55576	0.710185	0.0531635	13.3447	1.27122e-40	2.68393e-39
FBgn0250874	ttm50	X	2730077	2732190	-	1.82339	0.661014	0.0495019	13.3435	1.29253e-40	2.71987e-39
FBgn0032408	CG6712	2L	12095176	12096511	-	2.83752	-0.571991	0.0428759	-13.3357	1.4351e-40	3.00991e-39
FBgn0025463	Bap60	X	13157445	13159508	-	1.77837	0.657951	0.0492986	13.3354	1.44172e-40	3.01385e-39
FBgn0004926	eIF2beta	3L	12525093	12526731	-	9.83107	-0.370048	0.0277732	-13.3241	1.67729e-40	3.49482e-39
FBgn0034232	CG4866	2R	17518223	17519027	+	3.00254	-0.557201	0.041867	-13.3043	2.18461e-40	4.53699e-39
FBgn0030088	Arfrp1	X	9107069	9108354	+	1.04752	0.80868	0.0607828	13.2762	3.17981e-40	6.5823e-39
FBgn0030365	Tango4	X	12021068	12022746	+	1.59949	0.687406	0.0517283	13.2759	3.19301e-40	6.58817e-39
FBgn0016685	Nlp	3R	30004785	30010352	+	15.5341	-0.274905	0.0207313	-13.2602	3.93865e-40	8.10037e-39
FBgn0028685	Rpt4	X	6289470	6291245	-	2.95217	0.510836	0.038531	13.2542	4.26573e-40	8.74474e-39
FBgn0011754	PhKgamma	X	11695137	11704394	+	1.30101	0.730686	0.0551594	13.2278	6.06141e-40	1.23859e-38
FBgn0262732	mbf1	3L	16574436	16576871	+	6.53221	-0.383723	0.029012	-13.2253	6.26491e-40	1.27607e-38
FBgn0029676	HIP-R	X	3789969	3792477	+	3.37881	0.498629	0.0377479	13.2072	7.97122e-40	1.61844e-38
FBgn0013347	TfIIA-S	3R	23890388	23891060	-	18.322	-0.253601	0.0192176	-13.1963	9.21538e-40	1.86509e-38
FBgn0002914	Myb	X	15854832	15857823	-	0.862767	0.869859	0.0658529	13.1764	1.19974e-39	2.42043e-38
FBgn0036580	PDCD-5	3L	16231081	16232038	-	4.27881	-0.448722	0.0341335	-13.1439	1.84495e-39	3.71034e-38
FBgn0021768	nudC	3L	16804994	16819532	+	3.38232	-0.496753	0.0378539	-13.1194	2.55062e-39	5.11331e-38
FBgn0030434	Brms1	X	12907986	12909622	-	1.17659	0.771156	0.0587063	13.1129	2.77759e-39	5.55081e-38
FBgn0003218	rdgB	X	13762752	13779488	+	0.840747	0.909418	0.0692449	13.1037	3.13634e-39	6.2481e-38
FBgn0030037	Miga	X	8433923	8437820	-	1.16355	0.770025	0.0586701	13.1021	3.20369e-39	6.36233e-38
FBgn0032346	Csl4	2L	11122574	11123567	-	1.46457	-0.722558	0.0551199	-13.09	3.75805e-39	7.44e-38
FBgn0027280	l(1)G0193	X	7941478	7946908	-	2.25435	0.670328	0.0512187	13.08	4.28473e-39	8.45636e-38
FBgn0039829	CG15561	3R	31214776	31215942	-	1.18513	-0.816651	0.0623232	-13.0756	4.53822e-39	8.92891e-38
FBgn0011818	oaf	2L	2492955	2498846	+	4.64667	-0.420532	0.0321658	-13.0721	4.75313e-39	9.32288e-38
FBgn0027087	HisRS	X	18515428	18520445	+	2.38741	0.572154	0.0437692	13.0666	5.11186e-39	9.99566e-38
FBgn0029854	CG3566	X	6274972	6276724	-	1.05102	0.788178	0.0602798	13.0488	6.45651e-39	1.25862e-37
FBgn0031074	SkpE	X	19823368	19824080	-	1.76813	0.741254	0.056777	13.0436	6.90864e-39	1.34264e-37
FBgn0029529	CG13365	X	620717	621215	-	2.78628	0.513918	0.0394184	13.0338	7.86154e-39	1.52317e-37
FBgn0034411	CG18605	2R	18977514	18979279	+	5.18962	-0.427354	0.0328089	-13.0241	8.91949e-39	1.7229e-37
FBgn0013981	His4r	3R	14625755	14626614	+	53.3739	-0.172211	0.0132372	-13.0097	1.07827e-38	2.0765e-37
FBgn0022238	lolal	2R	18154095	18158192	-	24.7923	-0.219581	0.0169164	-12.9804	1.5805e-38	3.03446e-37
FBgn0030660	CG8097	X	15583159	15585249	+	1.46587	0.723362	0.0558023	12.949	2.38016e-38	4.55601e-37
FBgn0030892	CG7206	X	18088725	18090509	-	1.34332	0.701028	0.0541386	12.9321	2.96574e-38	5.65984e-37
FBgn0030545	CG11590	X	14200178	14200907	+	2.30688	0.541043	0.0418276	12.9294	3.07095e-38	5.82565e-37
FBgn0026873	MED18	X	1865909	1866887	+	1.61887	0.636775	0.0492053	12.9296	3.0657e-38	5.82565e-37
FBgn0031118	RhoGAP19D	X	20469955	20510694	-	2.63051	0.522403	0.0403914	12.9291	3.08354e-38	5.8321e-37
FBgn0029502	Coq7	X	6771225	6773039	+	2.83004	0.509031	0.0393993	12.9162	3.64679e-38	6.87696e-37
FBgn0264562	Hr4	X	1941940	2007956	+	1.65955	0.832338	0.0644774	12.9041	4.26934e-38	8.02712e-37
FBgn0034528	CG11180	2R	20620914	20623429	-	3.19128	-0.557986	0.0432874	-12.8873	5.30921e-38	9.95282e-37
FBgn0036018	CG3335	3L	9624237	9627321	+	1.66206	-0.698063	0.0541248	-12.8836	5.56939e-38	1.04099e-36
FBgn0000173	ben	X	13996345	13999805	+	6.00281	0.414416	0.0321674	12.8829	5.61711e-38	1.04683e-36
FBgn0033741	CG8545	2R	12468651	12471722	+	3.73855	-0.519377	0.0403141	-12.8808	5.77003e-38	1.07218e-36
FBgn0036918	Pfdn6	3L	19923671	19924688	+	5.32271	-0.384246	0.0298499	-12.8712	6.5419e-38	1.21206e-36
FBgn0026713	l(1)G0007	X	14201362	14224732	+	1.17128	0.746995	0.0579933	12.8594	7.61208e-38	1.40624e-36
FBgn0030864	CG8173	X	17707401	17709653	-	0.867836	0.851839	0.0661018	12.8574	7.81665e-38	1.43985e-36
FBgn0030101	CG12118	X	9194750	9196414	-	1.06736	0.779719	0.0605924	12.8436	9.34258e-38	1.71596e-36
FBgn0031093	CG9581	X	20168042	20169981	-	1.06186	0.784892	0.0610258	12.8369	1.01814e-37	1.86463e-36
FBgn0031003	CG7889	X	19243631	19245224	+	0.909082	0.858703	0.066827	12.8214	1.24368e-37	2.27114e-36
FBgn0030518	CG11134	X	13737942	13739177	+	2.15967	0.561797	0.0438727	12.7989	1.6636e-37	3.02928e-36
FBgn0261954	east	X	2010860	2024647	+	4.4501	0.482695	0.0377832	12.7746	2.27181e-37	4.12496e-36
FBgn0000711	flw	X	10385960	10409817	+	1.89512	0.601458	0.0470685	12.7701	2.40773e-37	4.3593e-36
FBgn0030631	CG6227	X	15345169	15350021	+	1.18114	0.763128	0.0596715	12.7687	2.45199e-37	4.42681e-36
FBgn0035528	CG15012	3L	4291208	4292246	-	6.16059	-0.369795	0.0289896	-12.7553	2.91105e-37	5.24072e-36
FBgn0029893	CG14442	X	6689296	6695007	-	0.8813	0.865978	0.0677599	12.7518	3.04586e-37	5.46793e-36
FBgn0262116	RNASEK	2R	4186835	4188127	-	7.63769	-0.448618	0.0351827	-12.7509	3.08049e-37	5.5145e-36
FBgn0026192	par-6	X	17703352	17707096	+	0.922772	0.817644	0.0640032	12.7468	3.24788e-37	5.79783e-36
FBgn0030629	CG9123	X	15340373	15342117	-	0.925301	0.884771	0.0693765	12.7295	4.05379e-37	7.2162e-36
FBgn0019936	RpS20	3R	20822181	20823356	+	148.287	-0.0852858	0.0067053	-12.7191	4.6287e-37	8.21659e-36
FBgn0038453	Arl6IP1	3R	16643605	16645171	+	7.43742	-0.349821	0.0275193	-12.7115	5.10507e-37	9.03697e-36
FBgn0038275	CG3817	3R	14898739	14899617	+	2.72922	-0.572036	0.0450165	-12.7027	5.71204e-37	1.00833e-35
FBgn0031764	CG9107	2L	6022951	6024539	-	3.01347	-0.536484	0.0422292	-12.7003	5.88801e-37	1.03652e-35
FBgn0052626	AMPdeam	X	13830741	13845866	-	0.789215	0.887573	0.0698549	12.6836	7.29399e-37	1.28048e-35
FBgn0030944	CG6617	X	18649396	18650444	-	1.82	0.600658	0.0473409	12.6791	7.71972e-37	1.35148e-35
FBgn0030802	DENR	X	16885546	16886560	-	1.89692	0.590361	0.0466007	12.6604	9.79958e-37	1.71089e-35
FBgn0029857	wuho	X	6288100	6289562	+	1.42859	0.6658	0.0525834	12.6481	1.14602e-36	1.99533e-35
FBgn0086856	CG11555	2L	273836	274766	+	1.98427	-0.595606	0.0470729	-12.6437	1.21246e-36	2.10524e-35
FBgn0052706	CG32706	X	9087129	9088073	+	2.73602	0.542452	0.0429797	12.618	1.68031e-36	2.90963e-35
FBgn0030316	CG11695	X	11576883	11578806	+	0.894159	0.82876	0.0656396	12.598	2.16449e-36	3.73786e-35
FBgn0030301	HP5	X	11454786	11459227	+	1.91759	0.586933	0.0465714	12.5953	2.24122e-36	3.85987e-35
FBgn0030007	alpha-PheRS	X	8143904	8145602	-	1.76424	0.614152	0.0488886	12.5536	3.79735e-36	6.52221e-35
FBgn0030692	mRpS30	X	15786047	15788288	+	1.44133	0.655329	0.0522378	12.532	4.98805e-36	8.54423e-35
FBgn0036488	CG6878	3L	15161817	15162470	+	4.55333	-0.416152	0.0332208	-12.525	5.4464e-36	9.30426e-35
FBgn0030994	HP1D3csd	X	19190214	19191029	+	2.95345	0.55171	0.0440858	12.5124	6.38804e-36	1.08836e-34
FBgn0039943	CG17168	X	23082738	23084576	+	1.06306	0.755855	0.060399	12.4919	8.26961e-36	1.40517e-34
FBgn0031057	Ubqn	X	19683808	19687658	+	2.98001	0.535279	0.0428593	12.4871	8.78045e-36	1.48799e-34
FBgn0039233	CG7006	3R	24850627	24851385	+	3.43214	-0.540929	0.0433223	-12.4836	9.16959e-36	1.54981e-34
FBgn0037637	IscU	3R	8822849	8824177	-	11.2692	-0.27647	0.0221478	-12.4828	9.26553e-36	1.56187e-34
FBgn0038612	cona	3R	18385828	18386887	+	4.59936	-0.446296	0.0357577	-12.4794	9.66746e-36	1.62531e-34
FBgn0029819	Usp30	X	5877000	5879787	-	0.897199	0.810081	0.064923	12.4509	1.38354e-35	2.31989e-34
FBgn0030418	CG4004	X	12744212	12749785	+	2.59454	0.608696	0.0488921	12.4487	1.42167e-35	2.37756e-34
FBgn0000319	Chc	X	15827986	15835490	-	1.43266	0.662553	0.0532662	12.4255	1.90145e-35	3.17159e-34
FBgn0263510	nclb	2R	10875748	10877296	+	1.90027	-0.631225	0.0508171	-12.4121	2.24797e-35	3.73976e-34
FBgn0021764	sdk	X	686834	749496	+	0.956693	0.815844	0.0657064	12.3923	2.8775e-35	4.77454e-34
FBgn0003676	CCT1	3R	22489105	22491439	-	3.85015	-0.456494	0.0369029	-12.3678	3.90583e-35	6.46394e-34
FBgn0026083	tyf	X	4117020	4130016	+	3.56167	0.462118	0.0373733	12.3633	4.12772e-35	6.81342e-34
FBgn0263987	spoon	X	5412386	5420867	-	8.63883	0.404863	0.0328011	12.3434	5.28628e-35	8.7032e-34
FBgn0029885	CG3224	X	6660552	6661462	-	4.40696	0.432726	0.0350603	12.3418	5.39692e-35	8.86238e-34
FBgn0032919	CG9253	2L	21143229	21145146	+	1.54179	-0.66872	0.0541595	-12.3335	5.98177e-35	9.79747e-34
FBgn0000163	baz	X	17160006	17200728	+	1.80666	0.611398	0.0495456	12.3319	6.10039e-35	9.96605e-34
FBgn0031008	CG8010	X	19266656	19268896	-	1.83936	0.61194	0.0496029	12.3297	6.26982e-35	1.02166e-33
FBgn0004838	Hrb27C	2L	6920704	6932057	+	37.8361	-0.215991	0.017562	-12.2988	9.18759e-35	1.49328e-33
FBgn0036754	CG5589	3L	17802490	17804715	-	1.05265	-0.767773	0.0623264	-12.2913	1.00889e-34	1.63559e-33
FBgn0031143	CG1532	X	21026125	21028361	-	0.981237	0.771693	0.0626809	12.2876	1.05636e-34	1.70819e-33
FBgn0025640	CG13369	X	623468	624765	+	2.8048	0.497073	0.0404661	12.2804	1.15371e-34	1.86087e-33
FBgn0010348	Arf79F	3L	22868380	22872231	-	6.50046	-0.330166	0.0269705	-12.241	1.87644e-34	3.01894e-33
FBgn0030478	CG1640	X	13370606	13380160	+	0.73066	0.873035	0.0712884	12.2296	2.16047e-34	3.46711e-33
FBgn0265297	pAbp	2R	18140078	18147191	+	66.175	-0.157491	0.0128834	-12.2244	2.30373e-34	3.68771e-33
FBgn0015282	Rpt2	3R	23929873	23931558	-	4.07781	-0.433392	0.0354667	-12.2177	2.49948e-34	3.99101e-33
FBgn0029941	CG1677	X	7281089	7405797	-	2.23313	0.545986	0.0446782	12.2152	2.57722e-34	4.10483e-33
FBgn0052418	vito	3L	5776324	5777333	-	2.53345	-0.533924	0.0437086	-12.2107	2.72455e-34	4.32862e-33
FBgn0083968	CG34132	2L	7885503	7886109	+	5.35701	-0.386622	0.0316632	-12.2094	2.77002e-34	4.38989e-33
FBgn0025633	CG13366	X	585081	620195	-	1.3321	0.675109	0.0553046	12.1929	3.3923e-34	5.3627e-33
FBgn0030943	Nup35	X	18648182	18649489	+	1.62862	0.601916	0.0493797	12.1801	3.96906e-34	6.25891e-33
FBgn0086912	mbm	2L	271912	273715	-	1.92308	-0.613449	0.0504003	-12.1634	4.86967e-34	7.66009e-33
FBgn0037137	Nopp140	3L	21832774	21836685	+	1.64152	-0.654463	0.0537721	-12.159	5.13548e-34	8.05827e-33
FBgn0040337	CG3021	X	1026791	1028290	+	0.759021	0.843422	0.0693397	12.1441	6.16565e-34	9.65091e-33
FBgn0010303	hep	X	13079205	13090434	-	0.984652	0.776235	0.0638283	12.1379	6.65436e-34	1.03903e-32
FBgn0260747	Chchd2	X	17149001	17150647	+	5.52787	0.405315	0.0334278	12.1244	7.84362e-34	1.22172e-32
FBgn0045073	Stim	X	15934495	15940451	-	1.15724	0.696655	0.0573977	12.1196	8.31482e-34	1.29195e-32
FBgn0262534	CG43088	X	14702358	14703654	+	2.29914	0.572304	0.0472991	12.0958	1.11161e-33	1.72299e-32
FBgn0030373	moon	X	12072008	12072818	-	1.00785	0.833986	0.0688257	12.0921	1.1625e-33	1.79749e-32
FBgn0034258	eIF3c	2R	17665678	17669275	+	8.49472	-0.302366	0.0250051	-12.0918	1.16637e-33	1.7991e-32
FBgn0010770	ppan	3R	21116254	21117899	+	2.12573	-0.582727	0.0482359	-12.0742	1.44595e-33	2.22494e-32
FBgn0025629	CG4045	X	2074795	2075900	-	1.88977	0.596444	0.0494401	12.0575	1.76977e-33	2.71664e-32
FBgn0001942	eIF4A	2L	5981764	5985909	+	44.61	-0.142155	0.0118296	-12.017	2.89391e-33	4.43153e-32
FBgn0036853	mRpL21	3L	19253290	19255061	-	2.01458	-0.549318	0.045752	-11.9988	3.60573e-33	5.50827e-32
FBgn0023514	CG14805	X	1877317	1879077	+	1.8291	0.581058	0.0484101	11.9958	3.7374e-33	5.69572e-32
FBgn0039665	CG2310	3R	29491524	29493518	-	1.81124	-0.616679	0.0513708	-11.9939	3.82671e-33	5.81789e-32
FBgn0040907	mRpL33	X	4321764	4322231	-	2.72722	0.470223	0.0391984	11.9929	3.87176e-33	5.87233e-32
FBgn0033208	mRpL52	2R	7673721	7674400	-	2.8208	-0.492928	0.0411159	-11.9848	4.27048e-33	6.46165e-32
FBgn0004828	His3.3B	X	9152523	9156669	-	27.965	0.189265	0.0158165	11.9664	5.32696e-33	8.04105e-32
FBgn0010520	Bka	2L	9895287	9896104	+	1.84547	-0.579274	0.0483863	-11.9631	5.54391e-33	8.34871e-32
FBgn0037723	SpdS	3R	9631641	9633673	+	4.5267	-0.406974	0.034032	-11.9571	5.96152e-33	8.95637e-32
FBgn0037632	CCT7	3R	8801564	8806234	+	3.5008	-0.450038	0.037665	-11.9462	6.79762e-33	1.01884e-31
FBgn0003885	alphaTub84D	3R	7530753	7532732	+	9.48617	-0.309179	0.0259204	-11.9278	8.47815e-33	1.26773e-31
FBgn0031497	SerRS	2L	3035493	3037403	-	3.8612	-0.462158	0.03884	-11.8975	1.22007e-32	1.82008e-31
FBgn0030711	Rrp47	X	15944897	15946249	+	2.72325	0.499784	0.0420053	11.8956	1.24775e-32	1.85701e-31
FBgn0017567	ND-23	3R	15836048	15837117	-	2.8416	-0.469565	0.0395168	-11.8787	1.52785e-32	2.26857e-31
FBgn0284436	CCT8	2R	8904844	8906990	-	5.84888	-0.373583	0.0314627	-11.8732	1.63148e-32	2.4168e-31
FBgn0030196	Psf3	X	10383353	10385861	-	1.23594	0.666492	0.0560899	11.8677	1.74195e-32	2.57444e-31
FBgn0266570	NO66	X	4319438	4321745	+	1.97827	0.557956	0.0472102	11.813	3.34514e-32	4.93234e-31
FBgn0030336	CG1578	X	11808506	11816551	-	1.42245	0.610366	0.0517103	11.7926	4.26247e-32	6.27037e-31
FBgn0011817	nmo	3L	7979046	8054147	+	18.2972	-0.262875	0.0223321	-11.7713	5.48762e-32	8.05399e-31
FBgn0000377	crn	X	2247594	2249983	-	1.20318	0.675931	0.0574346	11.7537	6.75983e-32	9.89832e-31
FBgn0000273	Pka-C1	2L	9682315	9699297	-	5.82766	-0.363707	0.0309542	-11.7492	7.12949e-32	1.04156e-30
FBgn0053181	CG33181	X	8489348	8517029	+	2.41414	0.515596	0.0438865	11.7451	7.4862e-32	1.09116e-30
FBgn0014869	Pglym78	3R	29148248	29149901	+	1.38074	-0.700227	0.0597469	-11.7027	1.23432e-31	1.79499e-30
FBgn0000042	Act5C	X	5900861	5905399	+	18.412	0.287037	0.0245315	11.7009	1.26094e-31	1.82951e-30
FBgn0260456	CG4806	2R	24666158	24668343	-	1.37797	-0.657529	0.0561842	-11.6886	1.45766e-31	2.11012e-30
FBgn0014857	His3.3A	2L	5055058	5056149	+	13.3033	-0.252867	0.0216379	-11.6862	1.49979e-31	2.16617e-30
FBgn0086361	alph	3R	29591831	29617157	+	7.90255	-0.322809	0.0276251	-11.6853	1.51473e-31	2.1828e-30
FBgn0024986	CG3719	X	1378885	1380480	-	1.60827	0.582658	0.0499155	11.6644	1.93832e-31	2.78688e-30
FBgn0040650	CG15456	X	20426431	20427042	-	0.898892	0.766245	0.0656092	11.6574	2.10339e-31	3.01739e-30
FBgn0004106	Cdk1	2L	10384739	10386262	-	2.99543	-0.461587	0.0396046	-11.6517	2.24855e-31	3.21836e-30
FBgn0283469	Vps4	X	17907692	17911097	+	1.46481	0.596599	0.0511629	11.6507	2.27461e-31	3.24835e-30
FBgn0004368	Ptp4E	X	4939128	4955916	+	0.737442	0.849339	0.0728382	11.6471	2.37264e-31	3.38075e-30
FBgn0260634	eIF4G2	3R	23808285	23819237	-	8.41094	-0.321686	0.0276468	-11.6351	2.73372e-31	3.88653e-30
FBgn0010269	Dsor1	X	9247342	9250037	+	0.641912	0.846406	0.0728009	11.6243	3.10181e-31	4.4e-30
FBgn0261524	lic	X	13091145	13093986	+	1.00491	0.726396	0.0624835	11.6059	3.84683e-31	5.44467e-30
FBgn0034986	mRpS17	2R	24173665	24174441	-	4.1883	-0.424144	0.0365575	-11.6009	4.07752e-31	5.75837e-30
FBgn0030990	CG7556	X	19176109	19179830	-	1.29623	0.642112	0.0553196	11.5948	4.38062e-31	6.17269e-30
FBgn0003514	sqh	X	6223061	6225140	-	4.1882	0.423461	0.0365654	11.5799	5.20987e-31	7.32494e-30
FBgn0037543	CG10903	3R	8030411	8032145	+	1.88292	-0.562979	0.0486315	-11.5689	5.92561e-31	8.31286e-30
FBgn0040346	CG3704	X	939170	940805	-	1.08425	0.730087	0.063088	11.5563	6.86092e-31	9.60377e-30
FBgn0030346	BORCS5	X	11871299	11872779	-	0.644626	0.836214	0.072345	11.5553	6.93986e-31	9.69293e-30
FBgn0030268	Klp10A	X	11129362	11137118	-	1.34972	0.637597	0.0551365	11.5525	7.16853e-31	9.99035e-30
FBgn0039868	CG11563	3R	31737035	31737999	+	2.456	-0.542277	0.0469361	-11.5491	7.46107e-31	1.03753e-29
FBgn0035213	CG2199	3L	1339460	1342403	-	3.98083	-0.418269	0.0362434	-11.5392	8.36995e-31	1.16138e-29
FBgn0261873	sdt	X	8178549	8240474	+	0.706951	0.848997	0.0735094	11.536	8.6904e-31	1.20321e-29
FBgn0025382	Rab27	X	1473884	1476974	-	1.09593	0.704084	0.0609653	11.5325	9.04438e-31	1.2495e-29
FBgn0015371	chn	2R	15115236	15144783	+	1.99409	-0.594295	0.0515924	-11.5111	1.16027e-30	1.59947e-29
FBgn0284248	Cyt-c-p	2L	16719932	16722644	+	9.16734	-0.341972	0.0297217	-11.5061	1.22856e-30	1.68994e-29
FBgn0020496	CtBP	3R	13011649	13026275	+	13.6365	-0.244723	0.0212696	-11.5058	1.2335e-30	1.69307e-29
FBgn0024807	DIP1	X	21624796	21630148	-	0.926537	0.749786	0.0650652	11.5024	1.28303e-30	1.75725e-29
FBgn0040512	zetaCOP	3L	16671664	16673555	-	5.61362	-0.330828	0.0287663	-11.4998	1.32285e-30	1.8079e-29
FBgn0086384	Mer	X	19689697	19693500	-	1.15458	0.687157	0.059723	11.4906	1.47038e-30	2.00521e-29
FBgn0030391	Rab40	X	12459796	12463112	-	1.01875	0.721082	0.0628144	11.4615	2.05886e-30	2.80173e-29
FBgn0030035	PIG-T	X	8404535	8407263	-	1.126	0.672079	0.0586515	11.4435	2.53541e-30	3.44284e-29
FBgn0030787	CG9609	X	16785115	16787008	-	0.992458	0.725153	0.0633263	11.4325	2.87561e-30	3.89648e-29
FBgn0030854	CG8289	X	17633691	17636044	-	4.40643	0.4422	0.0386893	11.4301	2.95805e-30	3.99966e-29
FBgn0003392	shi	X	15892116	15906716	+	0.885767	0.747844	0.0653614	11.4207	3.2971e-30	4.44863e-29
FBgn0030744	CG9992	X	16381954	16384908	-	1.46657	0.592189	0.0519029	11.4	4.18204e-30	5.63069e-29
FBgn0037878	CG6693	3R	11220268	11221639	-	2.3095	-0.509689	0.0447177	-11.3933	4.51581e-30	6.06722e-29
FBgn0032634	Rpb11	2L	17409698	17410406	-	4.56768	-0.379732	0.0333444	-11.3871	4.85047e-30	6.5031e-29
FBgn0030552	mRpL38	X	14226289	14227949	+	1.48067	0.605205	0.0531641	11.3748	5.58315e-30	7.46967e-29
FBgn0263106	DnaJ-1	3L	5750029	5752189	-	1.45672	-0.794511	0.0697896	-11.3681	6.02691e-30	8.04643e-29
FBgn0051694	CG31694	2L	2868627	2874489	-	2.10143	-0.55651	0.0490513	-11.3399	8.32781e-30	1.1095e-28
FBgn0023528	CG2924	X	2264657	2270761	-	1.35529	0.631897	0.0556748	11.3382	8.48373e-30	1.12791e-28
FBgn0031022	CG12204	X	19493292	19494401	-	1.41815	0.591523	0.0521767	11.3272	9.62531e-30	1.27701e-28
FBgn0039857	RpL6	3R	31594792	31596204	-	117.984	-0.0767951	0.00678248	-11.3226	1.01447e-29	1.34311e-28
FBgn0030695	PGRP-LE	X	15801153	15803880	-	0.86423	0.776375	0.0684549	11.3223	1.01725e-29	1.34399e-28
FBgn0031006	rictor	X	19252111	19261240	-	0.821107	0.775647	0.0684228	11.3165	1.08714e-29	1.43335e-28
FBgn0002932	neur	3R	9020348	9039471	-	1.47737	-0.637641	0.0563487	-11.3045	1.24593e-29	1.63931e-28
FBgn0032138	CG4364	2L	9708921	9711271	-	8.65555	-0.285779	0.0252864	-11.3015	1.29035e-29	1.69425e-28
FBgn0022288	l(2)09851	2R	5754517	5756327	+	1.80501	-0.562938	0.0498209	-11.2919	1.43893e-29	1.88544e-28
FBgn0030659	CG9215	X	15580930	15582874	-	0.770079	0.782712	0.0692181	11.2909	1.45462e-29	1.90208e-28
FBgn0031106	Syx16	X	20392334	20393751	-	0.650416	0.82098	0.0727198	11.2862	1.53447e-29	2.00237e-28
FBgn0030468	CG1622	X	13297082	13299910	+	1.36181	0.61366	0.0543424	11.2822	1.60647e-29	2.09203e-28
FBgn0036641	Smn	3L	16580398	16581547	-	5.89268	-0.327245	0.0290157	-11.2774	1.6961e-29	2.20424e-28
FBgn0035209	msd1	3L	1331744	1332326	+	2.06459	-0.516099	0.0457534	-11.2739	1.76627e-29	2.29074e-28
FBgn0263352	Unr	3L	8432322	8442381	-	17.3465	-0.263784	0.0234032	-11.2717	1.81134e-29	2.34441e-28
FBgn0030672	CG9281	X	15705806	15710539	-	1.56633	0.570103	0.050576	11.2644	1.96733e-29	2.54114e-28
FBgn0261444	CG3638	X	1215289	1236684	-	1.08237	0.701773	0.0622337	11.2598	2.07121e-29	2.66989e-28
FBgn0031150	bves	X	21053963	21082391	+	1.00786	0.69424	0.0615721	11.2579	2.11782e-29	2.72445e-28
FBgn0035194	Psf1	3L	1246986	1247677	-	1.07433	-0.685361	0.0608558	-11.2421	2.53204e-29	3.24418e-28
FBgn0024987	ssx	X	1370580	1375257	+	1.80496	0.547917	0.0487134	11.2422	2.53056e-29	3.24418e-28
FBgn0016119	ATPsynCF6	3R	23355220	23356064	-	19.568	-0.173049	0.0154307	-11.2145	3.46022e-29	4.42448e-28
FBgn0035162	Sf3b3	3L	826720	833385	-	3.19956	-0.456831	0.0407301	-11.2135	3.50008e-29	4.46647e-28
FBgn0025626	CG4281	X	2062313	2065142	-	0.933832	0.703447	0.0627358	11.1939	4.36984e-29	5.56519e-28
FBgn0022943	Cbp20	3R	18164661	18165439	+	3.16188	-0.423446	0.0378593	-11.1822	4.98502e-29	6.33596e-28
FBgn0032596	Prosbeta4	2L	16731180	16732133	-	6.47499	-0.289838	0.025938	-11.1737	5.48573e-29	6.95845e-28
FBgn0026089	CG14817	X	1876294	1877270	-	1.78265	0.526349	0.047097	11.1699	5.7226e-29	7.24445e-28
FBgn0000618	e(y)2	X	11576118	11576620	-	0.902227	0.711111	0.0635581	11.1691	5.77618e-29	7.29774e-28
FBgn0028474	CG4119	X	5666052	5670652	+	0.694163	0.804478	0.0720369	11.1583	6.52379e-29	8.22593e-28
FBgn0031601	Dim1	2L	4403251	4403955	+	1.67227	-0.565781	0.0506893	-11.1533	6.90116e-29	8.68452e-28
FBgn0031023	CG14200	X	19495505	19518402	+	0.681605	0.880582	0.0790295	11.1435	7.70639e-29	9.67868e-28
FBgn0036775	RpIIIC53	3L	18107848	18109574	-	1.13725	-0.654582	0.0586595	-11.1416	7.87234e-29	9.8676e-28
FBgn0004177	mts	2L	7827650	7833576	+	17.2959	-0.226713	0.0203587	-11.136	8.38001e-29	1.04833e-27
FBgn0031657	CG3756	2L	4969004	4970216	+	0.666244	-0.853624	0.0766287	-11.135	8.47024e-29	1.05753e-27
FBgn0000257	car	X	19566019	19569401	+	1.18145	0.646427	0.0579995	11.1321	8.75965e-29	1.09152e-27
FBgn0030519	CG11151	X	13739744	13741952	+	1.64776	0.716539	0.0642956	11.13	8.9591e-29	1.11419e-27
FBgn0036514	CG12301	3L	15580800	15583373	+	1.62682	-0.587064	0.0527397	-11.1228	9.71663e-29	1.20604e-27
FBgn0030793	CG9125	X	16801929	16803344	-	0.974042	0.699885	0.0628297	11.1219	9.8166e-29	1.21607e-27
FBgn0011305	Rsf1	2L	10261795	10263554	-	6.94159	-0.302064	0.0271724	-11.116	1.04867e-28	1.29656e-27
FBgn0052318	CG32318	3L	1246073	1246923	-	0.703819	-0.823952	0.0741611	-11.0907	1.39259e-28	1.71843e-27
FBgn0024352	Stip1	2L	295122	297449	+	3.21881	-0.441388	0.0397937	-11.0897	1.40759e-28	1.73357e-27
FBgn0026666	MagR	X	15734270	15735780	+	1.59603	0.548102	0.0494269	11.0818	1.53764e-28	1.89007e-27
FBgn0011327	Uch-L5	3L	9475493	9476965	-	4.04797	-0.391205	0.0353122	-11.0771	1.62002e-28	1.9875e-27
FBgn0286222	Fum1	X	6678424	6681845	+	1.70899	0.576185	0.0519899	11.0761	1.63918e-28	2.00713e-27
FBgn0010380	AP-1-2beta	X	19731004	19734581	+	0.713963	0.77812	0.0701975	11.0704	1.74676e-28	2.13474e-27
FBgn0053198	pen-2	2R	18277439	18278762	+	1.47649	-0.583066	0.0526218	-11.0696	1.76205e-28	2.14517e-27
FBgn0016038	Vsp37A	X	621530	623051	+	1.92311	0.534604	0.0482746	11.0697	1.75999e-28	2.14517e-27
FBgn0015268	Nap1	2R	23905175	23907294	-	18.9297	-0.187272	0.0169289	-11.0622	1.91243e-28	2.3238e-27
FBgn0030049	Trf4-1	X	8560322	8570159	+	1.23415	0.627887	0.0567511	11.0524	2.13519e-28	2.58953e-27
FBgn0027494	RpS10a	3R	27652760	27653363	+	8.88675	-0.294677	0.0266625	-11.0519	2.14566e-28	2.59727e-27
FBgn0002031	l(2)37Cc	2L	19121345	19123869	-	5.18491	-0.377348	0.034185	-11.0378	2.51072e-28	3.03338e-27
FBgn0038989	CG6937	3R	22584773	22586209	+	1.79698	-0.578584	0.0524181	-11.0308	2.71393e-28	3.27268e-27
FBgn0029861	CG3815	X	6295389	6298970	+	0.578493	0.836337	0.075926	11.0269	2.83418e-28	3.41121e-27
FBgn0011692	pav	3L	4242734	4246233	+	1.82483	-0.540349	0.0490234	-11.0154	3.22069e-28	3.86909e-27
FBgn0004901	Prat	3R	7909598	7911779	-	1.53559	-0.604612	0.054856	-11.0122	3.33929e-28	4.004e-27
FBgn0263396	sqd	3R	13634862	13646304	-	27.5658	-0.271738	0.0246786	-11.0114	3.36834e-28	4.03122e-27
FBgn0029820	CG16721	X	5879869	5883391	+	0.8182	0.789516	0.0716122	11.0066	3.55085e-28	4.24167e-27
FBgn0262601	SmB	2L	10425483	10426627	-	10.5514	-0.265294	0.0241062	-11.0051	3.61304e-28	4.30785e-27
FBgn0029939	CG9650	X	7137723	7241932	+	0.968539	0.747437	0.0678546	11.0005	3.80227e-28	4.52498e-27
FBgn0038369	Arpc3A	3R	15834648	15836021	+	2.01194	-0.491879	0.0447621	-10.9828	4.62341e-28	5.49193e-27
FBgn0086447	l(2)37Cg	2L	19133023	19135233	-	0.927679	-0.739604	0.0672673	-10.9722	5.2011e-28	6.1666e-27
FBgn0031092	CG9577	X	20166673	20168080	+	1.26791	0.62827	0.0572076	10.9717	5.23058e-28	6.19e-27
FBgn0032051	CG13097	2L	8512174	8514868	-	1.91964	-0.546274	0.0498494	-10.9527	6.44867e-28	7.61735e-27
FBgn0028327	l(1)G0320	X	9551140	9553750	-	1.61345	0.561528	0.0512702	10.9446	7.05197e-28	8.31452e-27
FBgn0266599	Hsc70-4	3R	15242687	15246614	+	36.8363	-0.221961	0.0202899	-10.9396	7.44871e-28	8.76602e-27
FBgn0265784	CrebB	X	18366357	18377864	+	0.910173	0.719246	0.0656797	10.9332	7.99638e-28	9.39316e-27
FBgn0004648	svr	X	496446	509072	+	0.739437	0.765329	0.069912	10.9322	8.08263e-28	9.47696e-27
FBgn0032390	dgt2	2L	11989936	11990979	+	2.62705	-0.435375	0.0398487	-10.9224	9.00373e-28	1.05375e-26
FBgn0052699	LPCAT	X	9571537	9579987	-	0.633313	0.80586	0.0738784	10.9083	1.05249e-27	1.22952e-26
FBgn0031148	Cbs	X	21045138	21049096	+	0.75442	0.781012	0.0715819	10.8986	1.17005e-27	1.36434e-26
FBgn0029958	Pdp	X	7731779	7734651	-	0.841288	0.717317	0.0659001	10.8664	1.66568e-27	1.93872e-26
FBgn0015805	HDAC1	3L	4626734	4629467	+	1.64174	-0.560095	0.0515241	-10.8622	1.74413e-27	2.02632e-26
FBgn0029688	lva	X	3955543	3965327	-	0.653476	0.804024	0.0740486	10.856	1.86716e-27	2.16529e-26
FBgn0032015	Ostgamma	2L	8306696	8308192	-	3.48465	-0.419784	0.0386952	-10.8469	2.06381e-27	2.38898e-26
FBgn0034915	eIF6	2R	23849246	23850301	-	1.83441	-0.557716	0.0514613	-10.8314	2.44322e-27	2.82303e-26
FBgn0029589	CG14810	X	1819495	1820341	-	1.35759	0.631442	0.0583189	10.8181	2.82484e-27	3.25805e-26
FBgn0000253	Cam	2R	12259398	12278809	+	21.0713	-0.234704	0.0217069	-10.8124	3.0075e-27	3.46244e-26
FBgn0028984	Spn88Ea	3R	15203069	15206447	-	0.685399	-0.811649	0.0750596	-10.8018	3.37381e-27	3.87714e-26
FBgn0029783	Sirt4	X	5664628	5665940	-	0.77265	0.745428	0.0689843	10.7896	3.85503e-27	4.42215e-26
FBgn0028744	CG5033	2R	17789679	17792448	+	1.02097	-0.70867	0.065759	-10.7585	5.40273e-27	6.18637e-26
FBgn0030788	Sap30	X	16787283	16789644	+	1.94665	0.5179	0.0481855	10.744	6.32442e-27	7.22872e-26
FBgn0030057	Ppt1	X	8688627	8690227	-	1.3104	0.625219	0.0582331	10.7279	7.52753e-27	8.5637e-26
FBgn0028480	CG17841	X	10368052	10384183	+	1.02114	0.665341	0.0619356	10.7279	7.53037e-27	8.5637e-26
FBgn0026430	Grip84	X	19559431	19565764	-	0.740648	0.744942	0.0693473	10.7279	7.53282e-27	8.5637e-26
FBgn0030345	CG1847	X	11869170	11871168	+	0.863292	0.70611	0.0657271	10.7256	7.71509e-27	8.75525e-26
FBgn0043455	CG5986	3R	24047790	24049168	+	2.8709	-0.396767	0.0369939	-10.7226	7.97374e-27	9.03264e-26
FBgn0014189	Hel25E	2L	5539326	5542314	-	6.72076	-0.368024	0.0343387	-10.7176	8.41793e-27	9.51885e-26
FBgn0026181	Rok	X	16624012	16637414	-	2.58206	0.464276	0.0433464	10.7086	9.27347e-27	1.04677e-25
FBgn0035438	PHGPx	3L	3326265	3328626	+	4.91698	-0.341572	0.0319126	-10.7025	9.91025e-27	1.11666e-25
FBgn0027603	Ulp1	X	19202103	19208187	-	1.3254	0.594729	0.0555602	10.6946	1.07865e-26	1.21325e-25
FBgn0035532	CG15014	3L	4321105	4322259	-	2.46037	-0.459054	0.0429377	-10.6878	1.16076e-26	1.30329e-25
FBgn0011787	mRpL12	3L	8956791	8957584	+	10.3847	-0.258421	0.0242022	-10.6775	1.29742e-26	1.45417e-25
FBgn0028343	Ankle2	X	17571854	17579229	-	0.791129	0.728973	0.068187	10.6748	1.33538e-26	1.49407e-25
FBgn0262656	Myc	X	3373159	3391697	+	15.07	0.391873	0.0367162	10.6738	1.35007e-26	1.50785e-25
FBgn0029710	CG3568	X	4542630	4544497	+	0.480396	0.881017	0.0827949	10.6683	1.43171e-26	1.59623e-25
FBgn0250837	dUTPase	2L	11011312	11012135	+	20.2114	-0.231793	0.0217431	-10.6607	1.55476e-26	1.73038e-25
FBgn0026175	SkpC	X	19816072	19816700	+	1.06719	0.774327	0.0725263	10.6591	1.58204e-26	1.75767e-25
FBgn0023545	PIG-K	X	2007911	2009364	-	1.02445	0.675422	0.0632923	10.6578	1.60293e-26	1.77776e-25
FBgn0030208	PPP4R2r	X	10478838	10481943	+	1.30817	0.614902	0.0576947	10.6492	1.75951e-26	1.94803e-25
FBgn0000547	ed	2L	4031377	4115749	+	2.05828	-0.598391	0.0561875	-10.6402	1.93779e-26	2.14168e-25
FBgn0031157	CG1503	X	21104695	21106369	-	1.01848	0.658097	0.0617917	10.6362	2.0212e-26	2.22999e-25
FBgn0000611	exd	X	15992468	15996509	+	3.1108	0.423733	0.0398812	10.624	2.30535e-26	2.53908e-25
FBgn0003053	peb	X	4617564	4627206	+	1.01358	0.709525	0.0667805	10.6112	2.64341e-26	2.90638e-25
FBgn0003656	sws	X	7956820	7968236	-	0.843858	0.701993	0.0661405	10.5966	3.09172e-26	3.39342e-25
FBgn0037489	CG1234	3R	7244232	7246969	-	3.29074	-0.417845	0.039492	-10.5789	3.73473e-26	4.09211e-25
FBgn0260648	Rrp40	2L	1728732	1729762	+	2.6638	-0.446179	0.0422786	-10.5508	5.03796e-26	5.51054e-25
FBgn0020261	pcm	X	19485759	19492011	-	0.709793	0.749157	0.0709886	10.5425	5.50452e-26	6.01052e-25
FBgn0029067	Dd	X	21319791	21324009	-	1.79786	0.505598	0.0479445	10.5407	5.60869e-26	6.11376e-25
FBgn0030479	Rbp1-like	X	13380166	13384877	-	1.23881	0.634645	0.0601479	10.5405	5.62228e-26	6.11808e-25
FBgn0085352	CG34323	X	12070437	12071263	+	1.46808	0.661662	0.0628005	10.5283	6.40122e-26	6.95381e-25
FBgn0037248	srl	3R	4422483	4429335	-	2.09004	-0.541614	0.0514581	-10.5211	6.90518e-26	7.48847e-25
FBgn0029937	CG8300	X	7104885	7106345	+	1.14761	0.621201	0.0589896	10.5196	7.01922e-26	7.59918e-25
FBgn0030645	Alg14	X	15472164	15472859	+	0.713549	0.7453	0.0708083	10.515	7.37136e-26	7.96683e-25
FBgn0286213	RpS12	3L	13023352	13024762	+	116.596	0.0808184	0.00770298	10.4918	9.4192e-26	1.01628e-24
FBgn0013954	Fkbp12	2R	19290109	19290962	+	66.088	-0.134178	0.0128171	-10.4687	1.20286e-25	1.29562e-24
FBgn0052654	Sec16	X	12596047	12609910	+	0.531602	0.813707	0.0778565	10.4654	1.24562e-25	1.33941e-24
FBgn0030085	CG6999	X	9088367	9089314	+	1.85205	0.512971	0.0491387	10.4353	1.71126e-25	1.837e-24
FBgn0036805	Chmp1	3L	18682895	18684061	-	5.38437	-0.325284	0.0311833	-10.4306	1.7979e-25	1.92675e-24
FBgn0037312	CG11999	3R	5353717	5354747	-	1.70262	-0.501942	0.0481225	-10.4237	1.93189e-25	2.06686e-24
FBgn0054031	CG34031	3L	23174446	23185750	+	0.401658	-0.980557	0.0945803	-10.3963	2.57698e-25	2.75239e-24
FBgn0039115	CG10214	3R	23766519	23767488	-	2.11809	-0.497968	0.0478837	-10.3958	2.59153e-25	2.76328e-24
FBgn0039250	Mink	3R	24922473	24925160	+	1.22822	-0.634641	0.0610117	-10.3893	2.7752e-25	2.95417e-24
FBgn0031453	Bacc	2L	2752445	2757975	+	6.43232	0.466685	0.044991	10.3723	3.31572e-25	3.52364e-24
FBgn0039189	CG18528	3R	24358095	24360144	-	1.30862	-0.608438	0.0586946	-10.3555	3.94994e-25	4.19063e-24
FBgn0039218	Rpb10	3R	24717511	24717998	+	3.58194	-0.398848	0.0385459	-10.3462	4.35551e-25	4.61321e-24
FBgn0040394	CG16903	X	2078343	2080405	-	1.15356	0.617886	0.0596736	10.3442	4.44699e-25	4.70227e-24
FBgn0039305	CG11858	3R	25262741	25263292	+	3.40727	-0.35957	0.0348089	-10.3282	5.25107e-25	5.54328e-24
FBgn0030738	CG9915	X	16309817	16313138	-	1.42928	0.549511	0.0532316	10.3161	5.95798e-25	6.2791e-24
FBgn0014029	2022-09-02	3R	20586129	20588356	-	2.23907	-0.455665	0.0441824	-10.3093	6.39858e-25	6.73229e-24
FBgn0031195	CG17600	X	22515197	22542024	+	0.886369	0.668675	0.0647702	10.3087	6.43577e-25	6.76021e-24
FBgn0031061	CG14232	X	19701927	19704259	-	0.984701	0.63265	0.0613198	10.3036	6.78861e-25	7.11908e-24
FBgn0038601	CG18600	3R	18300195	18301728	-	1.596	-0.56123	0.0544635	-10.298	7.19386e-25	7.53163e-24
FBgn0030086	CCT2	X	9089513	9092826	+	3.12609	0.384891	0.0374355	10.2801	8.66716e-25	9.05918e-24
FBgn0038673	CG14286	3R	19024092	19024853	+	1.82703	-0.505446	0.0492093	-10.266	1.00245e-24	1.04607e-23
FBgn0085478	Zdhhc8	X	9324508	9356227	-	1.45533	0.559016	0.0544611	10.2581	1.08849e-24	1.13399e-23
FBgn0025635	CG17829	X	625542	628016	+	0.716578	0.739525	0.0720569	10.2547	1.12771e-24	1.17293e-23
FBgn0038183	CG9286	3R	13780964	13782082	+	1.27962	-0.582002	0.0567256	-10.249	1.19539e-24	1.24129e-23
FBgn0037358	elm	3R	5652640	5654861	-	3.50092	-0.380104	0.0370862	-10.2479	1.20968e-24	1.25409e-23
FBgn0040705	ND-B8	2L	4454626	4455207	+	0.639126	-0.791252	0.0772247	-10.2404	1.3064e-24	1.35215e-23
FBgn0283477	SF2	3R	16338943	16341988	-	7.00561	-0.263834	0.0257678	-10.2385	1.33253e-24	1.37471e-23
FBgn0030178	Naxe	X	10084914	10086171	-	0.753119	0.712308	0.0694859	10.2386	1.33094e-24	1.37471e-23
FBgn0262740	Evi5	X	11430523	11454386	-	0.9556	0.676133	0.0659815	10.2336	1.40187e-24	1.4439e-23
FBgn0015797	Rab6	2L	12107221	12109116	-	2.37333	-0.431029	0.0421107	-10.2323	1.42105e-24	1.46129e-23
FBgn0029823	Shmt	X	5913067	5916797	-	3.41922	0.394616	0.0386083	10.2203	1.60783e-24	1.65069e-23
FBgn0010352	Nc73EF	3L	16954822	16968724	+	1.08619	-0.611615	0.0597749	-10.2179	1.64908e-24	1.69031e-23
FBgn0028982	Spt6	X	6267797	6274984	+	1.22833	0.583929	0.0571234	10.2132	1.73117e-24	1.77159e-23
FBgn0035571	CG12493	3L	4752393	4753738	-	2.91364	-0.456304	0.0446732	-10.2119	1.75384e-24	1.7919e-23
FBgn0035630	CG10576	3L	5761963	5765702	-	5.82135	-0.307913	0.0301799	-10.2022	1.93876e-24	1.97766e-23
FBgn0029174	Fkbp59	2L	9888005	9890119	+	7.49741	-0.276148	0.0270693	-10.2013	1.95575e-24	1.99179e-23
FBgn0021995	Rs1	2R	8163564	8167769	+	2.53242	-0.448044	0.0439184	-10.1992	1.99917e-24	2.03276e-23
FBgn0030314	CG11696	X	11573731	11576152	+	0.609623	0.750264	0.0736652	10.1861	2.2881e-24	2.32283e-23
FBgn0030878	CG6769	X	17861002	17862775	+	1.18557	0.580363	0.0569664	10.1783	2.47809e-24	2.51168e-23
FBgn0030502	tth	X	13613193	13616586	-	1.24484	0.565802	0.0555827	10.1705	2.68501e-24	2.71708e-23
FBgn0265630	sno	X	13195499	13211674	-	3.16138	0.454266	0.0446831	10.1659	2.8164e-24	2.84551e-23
FBgn0033571	Rpb5	2R	10898031	10899060	-	3.25678	-0.408008	0.0401445	-10.162	2.93079e-24	2.95638e-23
FBgn0010638	Sec61beta	2R	14618771	14619681	+	8.42063	-0.252717	0.0248783	-10.158	3.05405e-24	3.07583e-23
FBgn0000617	e(y)1	X	17842161	17843348	+	1.73186	0.487455	0.0479705	10.157	3.08397e-24	3.10105e-23
FBgn0030813	CG4949	X	17078836	17081237	+	2.12257	0.458765	0.0451862	10.15	3.31347e-24	3.32656e-23
FBgn0003261	Rm62	3R	6000426	6008579	-	13.8255	-0.268264	0.0264524	-10.1417	3.60623e-24	3.61476e-23
FBgn0025743	mbt	X	16610685	16614856	+	1.18001	0.602442	0.0593591	10.1398	3.67712e-24	3.68002e-23
FBgn0000376	crm	X	2734248	2738773	-	0.968205	0.651067	0.0642202	10.1256	4.25557e-24	4.25222e-23
FBgn0034753	CG2852	2R	22644646	22646344	-	47.4945	-0.169974	0.016793	-10.1218	4.42252e-24	4.4121e-23
FBgn0029996	UbcE2H	X	8087544	8094064	-	1.37579	0.620387	0.0613269	10.11	4.98932e-24	4.96976e-23
FBgn0029980	CG10778	X	7931745	7933351	-	0.683138	0.727179	0.0718836	10.1095	5.01214e-24	4.98469e-23
FBgn0037376	Hat1	3R	5787337	5789384	-	1.3848	-0.560306	0.055373	-10.1094	5.0209e-24	4.9856e-23
FBgn0051549	CG31549	3R	5632192	5633321	+	2.77211	-0.404242	0.0399789	-10.1088	5.05175e-24	5.00841e-23
FBgn0039869	CG1890	3R	31743490	31744248	+	4.58151	-0.315095	0.0311924	-10.1009	5.47171e-24	5.41631e-23
FBgn0038146	CG9799	3R	13385648	13388709	-	0.851025	-0.711335	0.0703263	-10.0975	5.66845e-24	5.60233e-23
FBgn0010602	lwr	2L	540599	542580	-	12.2431	-0.242636	0.0240337	-10.0958	5.76523e-24	5.68914e-23
FBgn0030658	CG7872	X	15578205	15579857	+	0.798295	0.688276	0.0681244	10.0893	6.16232e-24	6.07155e-23
FBgn0029944	Dok	X	7324214	7328806	+	0.679602	0.778631	0.077219	10.089	6.18104e-24	6.08058e-23
FBgn0030556	mRNA-cap	X	14240266	14242822	-	0.858552	0.662236	0.06561	10.0792	6.82932e-24	6.70794e-23
FBgn0034422	CG7137	2R	19227344	19228613	+	0.918644	-0.670698	0.0664716	-10.073	7.27576e-24	7.13541e-23
FBgn0061200	Nup153	X	16599241	16610459	+	2.72051	0.436899	0.04338	10.0703	7.47721e-24	7.32167e-23
FBgn0036124	CG7839	3L	11074769	11078736	+	1.21262	-0.605212	0.0600535	-10.0667	7.75645e-24	7.58342e-23
FBgn0023512	eIF2Bepsilon	X	1920166	1922874	-	0.806628	0.682963	0.0678145	10.0568	8.5746e-24	8.37045e-23
FBgn0004362	HmgD	2R	21701458	21716727	+	16.146	-0.231513	0.0230258	-10.0542	8.799e-24	8.57633e-23
FBgn0051301	CG31301	3R	15346205	15348012	+	2.15507	-0.463314	0.0461023	-10.0461	9.55401e-24	9.29797e-23
FBgn0037765	CG9458	3R	9818914	9819877	-	0.604356	-0.788201	0.078554	-10.0361	1.05753e-23	1.02762e-22
FBgn0004227	nonA	X	16361569	16371547	+	1.53588	0.534531	0.0532343	10.0357	1.06243e-23	1.0308e-22
FBgn0040752	Prosap	2R	14060456	14140902	-	5.69819	-0.314484	0.0313547	-10.0295	1.13098e-23	1.09563e-22
FBgn0030246	CG1582	X	10894747	10899302	-	0.65998	0.727216	0.0724801	10.0293	1.13353e-23	1.09643e-22
FBgn0050349	CG30349	2R	8907518	8910885	+	1.80229	-0.520787	0.0519882	-10.0125	1.34357e-23	1.29763e-22
FBgn0025809	Paf-AHalpha	X	15784009	15785583	-	1.44268	0.52998	0.0529054	10.0115	1.35633e-23	1.30796e-22
FBgn0031030	Tao	X	19569721	19579800	-	4.55998	0.43881	0.0438763	10.003	1.47891e-23	1.42401e-22
FBgn0037439	CG10286	3R	6368965	6371115	+	2.08508	-0.473575	0.0474232	-9.98264	1.81577e-23	1.74573e-22
FBgn0003943	Ubi-p63E	3L	3899259	3903184	-	5.78452	-0.330785	0.0331448	-9.97918	1.88022e-23	1.80495e-22
FBgn0052675	Tango5	X	10760048	10764413	-	1.00123	0.631231	0.0632245	9.97146	2.03218e-23	1.94789e-22
FBgn0029957	CG12155	X	7728755	7731729	+	0.52486	0.772086	0.0775945	9.9653	2.16218e-23	2.06938e-22
FBgn0032925	CG9246	2L	21163641	21166090	+	0.929589	-0.664336	0.0665718	-9.96267	2.22028e-23	2.12179e-22
FBgn0027619	eIF3j	2R	9968929	9970897	+	4.79402	-0.322586	0.0323922	-9.95819	2.32264e-23	2.21627e-22
FBgn0031769	CG9135	2L	6050800	6053877	+	1.90626	-0.4801	0.0481935	-9.95712	2.34758e-23	2.23671e-22
FBgn0037549	CG7878	3R	8122725	8125273	+	4.36787	-0.335166	0.0336695	-9.95385	2.42611e-23	2.30807e-22
FBgn0033699	RpS11	2R	12199024	12200815	-	143.277	-0.0581463	0.00584204	-9.95309	2.44483e-23	2.3224e-22
FBgn0053100	eIF4EHP	3R	24063077	24108960	-	2.93084	-0.394413	0.0396951	-9.93433	2.95158e-23	2.79959e-22
FBgn0027547	CG1927	3L	1966725	1970079	-	0.879594	-0.703365	0.0706879	-9.92693	3.17907e-23	3.01088e-22
FBgn0010416	TH1	X	16388820	16391438	-	0.789502	0.681324	0.0686302	9.91441	3.60377e-23	3.40803e-22
FBgn0029711	Usf	X	4544617	4548794	-	0.99389	0.614017	0.0618785	9.91112	3.72438e-23	3.51686e-22
FBgn0038723	CG6195	3R	19646930	19648410	-	2.71853	-0.395275	0.0399317	-9.89632	4.31878e-23	4.07209e-22
FBgn0035246	CG13928	3L	1625791	1628377	-	1.10183	-0.706364	0.0712941	-9.89207	4.50628e-23	4.24258e-22
FBgn0054015	CG34015	X	16447568	16448302	-	0.844293	0.656092	0.0662617	9.88782	4.70136e-23	4.4197e-22
FBgn0026015	Top3beta	X	6284138	6287990	-	0.851194	0.658301	0.0665032	9.88513	4.82976e-23	4.5337e-22
FBgn0003464	sol	X	21350280	21357912	+	0.772501	0.680377	0.0687453	9.88289	4.93864e-23	4.62906e-22
FBgn0030403	CG1824	X	12592555	12595624	-	0.937785	0.614747	0.0621834	9.87312	5.44449e-23	5.09569e-22
FBgn0052529	Hers	X	19866146	19908108	+	0.818903	0.686632	0.0695013	9.86546	5.87666e-23	5.49208e-22
FBgn0033557	CG12325	2R	10823405	10827644	+	0.818109	-0.714206	0.0723259	-9.85992	6.20975e-23	5.79486e-22
FBgn0031971	Sirup	2L	7998869	7999676	+	2.79815	-0.568457	0.0576223	-9.8564	6.43161e-23	5.9931e-22
FBgn0014024	Rnp4F	X	5318928	5322696	-	1.48402	0.519777	0.0527849	9.84108	7.49005e-23	6.96914e-22
FBgn0036500	CG7275	3L	15498959	15500561	+	1.62942	-0.524506	0.0532993	-9.83504	7.95339e-23	7.38945e-22
FBgn0053505	U3-55K	2R	14858845	14860758	-	0.910072	-0.660803	0.0670883	-9.83368	8.06159e-23	7.47904e-22
FBgn0036581	MED10	3L	16232084	16232777	+	1.17879	-0.576371	0.0585569	-9.83169	8.22281e-23	7.61749e-22
FBgn0025814	Mgstl	X	21042125	21044107	+	0.636545	0.745603	0.0758219	9.82944	8.40844e-23	7.77812e-22
FBgn0030678	CG11679	X	15737493	15738954	-	0.762288	0.675693	0.0686723	9.8267	8.64061e-23	7.98126e-22
FBgn0085400	side-V	2R	23163012	23203973	-	0.391817	-0.902082	0.0920248	-9.82007	9.22798e-23	8.51144e-22
FBgn0015834	eIF3i	2L	4966367	4967775	-	16.8275	-0.186561	0.0190043	-9.81678	9.53406e-23	8.781e-22
FBgn0260789	mxc	X	9236801	9243467	-	0.945057	0.660786	0.0672601	9.81371	9.82886e-23	9.03942e-22
FBgn0024998	CG2685	X	2711756	2713960	-	0.885574	0.630037	0.0641446	9.80873	1.03259e-22	9.4828e-22
FBgn0250848	26-29-p	3L	13994231	13996571	+	1.62259	-0.535853	0.0546041	-9.80609	1.06001e-22	9.72059e-22
FBgn0010314	Cks30A	2L	9330763	9331981	+	1.28859	-0.557439	0.0569055	-9.78662	1.28515e-22	1.17682e-21
FBgn0010315	CycD	X	15906822	15909676	-	0.83069	0.65085	0.0664828	9.77624	1.42396e-22	1.30206e-21
FBgn0265298	SC35	2L	12431075	12434665	-	4.11274	-0.465746	0.0476715	-9.7716	1.49083e-22	1.36124e-21
FBgn0030812	wcy	X	17068717	17077897	-	1.46303	0.524479	0.0536546	9.76942	1.52317e-22	1.38877e-21
FBgn0023169	AMPKalpha	X	1375536	1378896	+	0.869846	0.641019	0.0655269	9.76877	1.533e-22	1.39573e-21
FBgn0030945	Ing3	X	18650718	18653091	-	0.609694	0.730999	0.0748949	9.76337	1.61686e-22	1.46998e-21
FBgn0051855	CG31855	2L	13369204	13370329	+	1.40039	-0.531376	0.0544586	-9.74913	1.86052e-22	1.68908e-21
FBgn0034243	Ns2	2R	17565779	17568456	-	2.01349	-0.440033	0.0451302	-9.7463	1.91307e-22	1.73432e-21
FBgn0035423	eIF1	3L	3223341	3224650	+	14.1192	-0.201546	0.0206863	-9.74298	1.97666e-22	1.78941e-21
FBgn0004103	Pp1-87B	3R	12423621	12425917	-	15.457	-0.196934	0.0202367	-9.73163	2.21031e-22	1.99808e-21
FBgn0028331	l(1)G0289	X	10348680	10366273	-	1.74113	0.54595	0.0560758	9.73059	2.2329e-22	2.01563e-21
FBgn0264691	Lst8	X	9604154	9605969	-	1.11293	0.575522	0.0591251	9.72463	2.36768e-22	2.13427e-21
FBgn0000426	SmF	2R	12183844	12184310	-	4.8714	-0.315189	0.0324272	-9.71926	2.49597e-22	2.24673e-21
FBgn0030838	CG5445	X	17282496	17305475	+	0.88357	0.639542	0.0657571	9.71331	2.64612e-22	2.37851e-21
FBgn0039830	ATPsynC	3R	31216145	31219630	-	41.7248	-0.143543	0.0148017	-9.6977	3.08383e-22	2.76805e-21
FBgn0029825	CG12728	X	5942606	5945250	+	0.739147	0.736408	0.076027	9.68717	3.41854e-22	3.06415e-21
FBgn0029155	Men-b	3R	27151662	27157603	+	1.73974	-0.473948	0.0489059	-9.68599	3.4584e-22	3.09551e-21
FBgn0039306	RIOK2	3R	25265844	25267757	+	0.999637	-0.637125	0.0657025	-9.68402	3.52571e-22	3.15132e-21
FBgn0085220	Ufm1	2R	16951837	16952581	+	2.16272	-0.426349	0.0440238	-9.68108	3.62848e-22	3.23862e-21
FBgn0030686	mRpL3	X	15761248	15762663	+	1.29859	0.520489	0.0537477	9.67709	3.77285e-22	3.36276e-21
FBgn0026749	Yippee	X	13385914	13387417	-	1.60552	0.506189	0.0523393	9.66729	4.15232e-22	3.6958e-21
FBgn0031018	narya	X	19475063	19476055	+	0.986925	0.637535	0.0659424	9.65844	4.52686e-22	4.02352e-21
FBgn0038400	CG5903	3R	16144401	16146855	-	7.19327	-0.254635	0.026366	-9.6575	4.56889e-22	4.05521e-21
FBgn0026149	BCL7-like	X	9356634	9358594	+	2.82194	0.410054	0.0425805	9.62997	5.97486e-22	5.29571e-21
FBgn0030293	CG1737	X	11350608	11355539	+	1.01411	0.595734	0.0618292	9.62463	6.29349e-22	5.5626e-21
FBgn0030872	Ucp4A	X	17844949	17848223	+	0.750147	0.666664	0.0691895	9.62468	6.28996e-22	5.5626e-21
FBgn0260855	Sec22	X	806076	808200	+	1.00584	0.593856	0.0616721	9.6185	6.68008e-22	5.8961e-21
FBgn0030206	CG2889	X	10473938	10477201	+	0.665826	0.702361	0.0730442	9.61269	7.06765e-22	6.22953e-21
FBgn0038306	Art3	3R	15227605	15229408	-	0.867217	-0.662544	0.0688224	-9.6115	7.14964e-22	6.29307e-21
FBgn0025549	unc-119	X	7288367	7291298	-	2.09271	0.432522	0.0450454	9.59927	8.05117e-22	7.07679e-21
FBgn0036334	CG11267	3L	13016050	13016903	+	18.5065	-0.217246	0.0226399	-9.59584	8.32358e-22	7.30612e-21
FBgn0038536	CG7655	3R	17682669	17683773	+	1.84946	-0.486702	0.050716	-9.59265	8.58553e-22	7.52566e-21
FBgn0031126	Cyp6v1	X	20657122	20661425	+	0.701313	0.733796	0.0764418	9.59034	8.77935e-22	7.68496e-21
FBgn0028408	Drep2	2R	9291856	9302821	+	6.69686	-0.305438	0.031866	-9.58483	9.26094e-22	8.09536e-21
FBgn0032732	CG15168	2L	18987707	18988331	+	1.38421	-0.518719	0.0541685	-9.5684	1.08573e-21	9.4778e-21
FBgn0038252	BigH1	3R	14663450	14664822	+	1.60844	-0.566701	0.0592097	-9.56352	1.13821e-21	9.92226e-21
FBgn0029506	Tsp42Ee	2R	7012254	7018362	+	10.7659	-0.234375	0.0245167	-9.55976	1.18029e-21	1.0275e-20
FBgn0263968	nonC	X	6824496	6838122	+	0.737242	0.68763	0.0719006	9.55443	1.24261e-21	1.08027e-20
FBgn0031069	Pmp70	X	19750770	19759280	+	0.489776	0.757793	0.0795201	9.54977	1.2999e-21	1.12854e-20
FBgn0052708	CG32708	X	9085932	9086864	+	1.54518	0.512463	0.0536507	9.54819	1.31986e-21	1.1443e-20
FBgn0023215	Mnt	X	3671801	3701672	+	1.15732	0.606115	0.0634895	9.5408	1.41737e-21	1.22716e-20
FBgn0262560	wcd	2R	16345838	16347500	-	1.02018	-0.627129	0.0656609	-9.5392	1.43933e-21	1.24448e-20
FBgn0027081	ThrRS	2L	12103751	12107170	+	2.61712	-0.381817	0.040029	-9.5363	1.48026e-21	1.27813e-20
FBgn0030087	CG7766	X	9093612	9103739	-	0.641676	0.695445	0.072933	9.53217	1.54033e-21	1.3282e-20
FBgn0030693	CG8974	X	15793721	15796028	-	0.782752	0.666784	0.0698715	9.52998	1.57315e-21	1.35466e-20
FBgn0008635	betaCOP	X	18381549	18385242	-	0.621775	0.704912	0.0740216	9.52105	1.71436e-21	1.47426e-20
FBgn0037087	CG7519	3L	21493083	21493907	+	2.88846	-0.375312	0.0394418	-9.51409	1.83312e-21	1.57425e-20
FBgn0031161	CG15445	X	21117159	21120444	+	0.872896	0.634716	0.0666414	9.51277	1.85656e-21	1.59223e-20
FBgn0010220	Dbp45A	2R	9087834	9089802	+	1.18657	-0.571325	0.0600294	-9.508	1.94356e-21	1.6646e-20
FBgn0004363	porin	2L	10847227	10850848	-	28.6249	-0.160125	0.016888	-9.48162	2.50375e-21	2.1415e-20
FBgn0267727	Pen	2L	10056900	10060095	+	5.8173	-0.302798	0.0319496	-9.47727	2.61028e-21	2.22961e-20
FBgn0024238	Fim	X	17285704	17301929	-	0.823207	0.671422	0.0707834	9.47243	2.73408e-21	2.33222e-20
FBgn0037652	CG11980	3R	9004017	9005331	+	2.79717	-0.387515	0.0409926	-9.45166	3.33513e-21	2.84112e-20
FBgn0030174	CG15312	X	10055629	10070868	-	0.61774	0.695632	0.0737181	9.43421	3.93955e-21	3.35152e-20
FBgn0262733	Src64B	3L	4592447	4626196	-	2.99703	-0.374741	0.0397426	-9.42765	4.19383e-21	3.56307e-20
FBgn0260960	Baldspot	3L	16648442	16661615	-	2.66692	-0.38868	0.0413207	-9.40428	5.23868e-21	4.44484e-20
FBgn0029754	CG15930	X	5315130	5317295	-	0.886222	0.658315	0.0699432	9.40106	5.4018e-21	4.57713e-20
FBgn0030061	CG1785	X	8714936	8717065	+	2.33492	0.43357	0.0461264	9.39853	5.53285e-21	4.68193e-20
FBgn0004861	ph-p	X	2126210	2138371	-	0.657462	0.747613	0.0796898	9.39115	5.93492e-21	5.01548e-20
FBgn0014411	Vps26	X	1873853	1876474	+	0.697307	0.671957	0.0714978	9.39068	5.96144e-21	5.0312e-20
FBgn0040397	CG3655	X	1073041	1134896	-	2.84347	0.385665	0.0410697	9.38936	6.03631e-21	5.08764e-20
FBgn0023177	Pp4-19C	X	20421087	20424002	-	0.888997	0.601731	0.0640536	9.38252	6.44159e-21	5.42202e-20
FBgn0035032	ATPsynF	2R	24599088	24599821	-	29.7859	-0.126355	0.0134698	-9.3806	6.55981e-21	5.50695e-20
FBgn0052528	parvin	X	19746041	19748458	+	0.943763	0.597093	0.0635754	9.38065	6.55649e-21	5.50695e-20
FBgn0029915	CG14434	X	6851909	6867194	-	2.75887	0.389272	0.0415387	9.36994	7.25724e-21	6.0844e-20
FBgn0038871	CG3337	3R	21220704	21223584	-	0.86165	-0.639531	0.0681558	-9.36871	7.34224e-21	6.14755e-20
FBgn0030500	Ndc80	X	13609671	13612062	-	0.727848	0.667064	0.0711483	9.36803	7.39002e-21	6.17942e-20
FBgn0003278	RpI135	2L	404285	407969	+	0.630619	-0.717971	0.076622	-9.36702	7.46121e-21	6.23075e-20
FBgn0285937	Rab1	3R	21266029	21269060	-	7.92745	-0.254373	0.0271776	-9.3596	8.00383e-21	6.67511e-20
FBgn0036487	Prp31	3L	15159100	15161138	+	2.35664	-0.390443	0.0417105	-9.35828	8.10474e-21	6.75041e-20
FBgn0026575	hang	X	16422831	16438454	+	3.81594	0.412107	0.0440454	9.35711	8.19451e-21	6.81624e-20
FBgn0030871	CG8142	X	17843343	17844704	-	1.01208	0.596935	0.0638098	9.34629	9.07726e-21	7.54065e-20
FBgn0004643	Zw10	X	2604197	2606824	+	0.628202	0.684289	0.0732418	9.34099	9.54379e-21	7.91786e-20
FBgn0032586	Tpr2	2L	16491540	16507621	+	1.90591	-0.436954	0.0467832	-9.33599	1.00056e-20	8.29017e-20
FBgn0260938	tay	X	15876368	15887311	-	0.853113	0.61806	0.0662274	9.32051	1.15785e-20	9.58095e-20
FBgn0034051	Mlf	2R	15935893	15940073	-	4.27807	-0.332271	0.0356747	-9.3135	1.23688e-20	1.02216e-19
FBgn0030467	CG1764	X	13294473	13302415	-	0.706715	0.656788	0.070463	9.31261	1.24731e-20	1.02943e-19
FBgn0052732	Setd3	X	6958032	6968750	-	0.815292	0.635213	0.0681538	9.31049	1.27242e-20	1.0488e-19
FBgn0029094	asf1	3L	19618894	19620398	+	1.36087	-0.499465	0.0536067	-9.3098	1.28071e-20	1.05342e-19
FBgn0003134	Pp1alpha-96A	3R	24518270	24522331	+	5.47096	-0.27846	0.0299094	-9.30975	1.28134e-20	1.05342e-19
FBgn0004907	14-3-3zeta	2R	10099677	10109687	+	17.65	-0.199806	0.0214734	-9.305	1.33996e-20	1.10019e-19
FBgn0050185	AIMP3	2R	23544024	23544901	+	1.90039	-0.445538	0.0478734	-9.30243	1.37271e-20	1.12562e-19
FBgn0026259	eIF5B	3L	3428658	3460977	-	6.82279	-0.287753	0.030987	-9.28637	1.59635e-20	1.30732e-19
FBgn0029590	CG14811	X	1821469	1822381	-	0.386455	0.83681	0.0904081	9.28557	1.60844e-20	1.31552e-19
FBgn0031315	CG14341	2L	1166506	1167211	+	1.2103	-0.525409	0.0565684	-9.27925	1.70675e-20	1.39414e-19
FBgn0052756	CG32756	X	5945682	5948353	+	0.612494	0.720485	0.0777679	9.27378	1.79658e-20	1.46563e-19
FBgn0036537	CG18081	3L	15833795	15835388	-	7.68915	-0.241929	0.0260879	-9.27354	1.8006e-20	1.46703e-19
FBgn0032487	Ski6	2L	13221397	13222429	-	1.52844	-0.481788	0.0519385	-9.27056	1.85179e-20	1.5068e-19
FBgn0030716	CG9170	X	15977967	15982944	-	0.443299	0.799737	0.086519	9.26923	1.87491e-20	1.52367e-19
FBgn0020305	dbe	2L	868673	869857	-	1.73492	-0.469434	0.0506353	-9.26656	1.92252e-20	1.56036e-19
FBgn0029936	CG4617	X	7102555	7104491	-	0.635231	0.696716	0.0753467	9.24907	2.26444e-20	1.83552e-19
FBgn0034902	CG5532	2R	23752754	23753515	+	6.49844	-0.248902	0.0269163	-9.24696	2.30968e-20	1.86981e-19
FBgn0024992	Spg7	X	2694392	2698211	-	0.644042	0.679049	0.0734441	9.24455	2.36226e-20	1.90995e-19
FBgn0035831	CG8038	3L	7977805	7978650	-	1.70505	-0.449343	0.0485857	-9.24377	2.37962e-20	1.92153e-19
FBgn0026428	HDAC6	X	15333310	15340360	+	0.433482	0.765172	0.0829914	9.24303	2.39619e-20	1.93246e-19
FBgn0039711	CG7824	3R	29857652	29858936	-	1.18163	-0.542872	0.058703	-9.23868	2.49547e-20	2.00743e-19
FBgn0266421	RPA3	X	11615097	11615840	-	6.00205	0.291967	0.0316033	9.23879	2.49297e-20	2.00743e-19
FBgn0035957	CG5144	3L	9047439	9048724	+	0.389012	-0.786924	0.0855306	-9.22043	2.95904e-20	2.37734e-19
FBgn0263605	l(3)72Dn	3L	16226126	16228737	-	0.711786	-0.675808	0.0732209	-9.21956	2.98331e-20	2.39381e-19
FBgn0030321	CG1703	X	11611927	11615128	+	3.40552	0.355785	0.0385925	9.21873	3.00638e-20	2.40927e-19
FBgn0250753	kra	3R	5595364	5601136	-	15.0875	-0.240779	0.0261491	-9.208	3.3225e-20	2.65925e-19
FBgn0001981	esg	2L	15333866	15336138	+	2.03039	-0.646549	0.0701621	-9.20688	3.35743e-20	2.68383e-19
FBgn0037051	CG10565	3L	21133250	21136353	-	4.62663	-0.318949	0.0346465	-9.20561	3.39741e-20	2.71238e-19
FBgn0030241	feo	X	10852446	10854869	-	1.03546	0.572997	0.0622084	9.2026	3.49391e-20	2.78592e-19
FBgn0000479	dnc	X	3176440	3343767	+	3.16666	0.356314	0.0387245	9.19993	3.5819e-20	2.8525e-19
FBgn0011824	CG4038	2R	21095958	21097305	-	10.19	-0.227454	0.0247554	-9.18811	3.99812e-20	3.17998e-19
FBgn0264294	Cyt-b5	2R	7533506	7535936	+	9.06901	-0.239375	0.0260943	-9.1735	4.57906e-20	3.63749e-19
FBgn0015618	Cdk8	3L	9837080	9838670	-	0.97877	-0.576828	0.0628464	-9.16644	4.889e-20	3.87885e-19
FBgn0040207	kat80	X	16267007	16276180	-	0.589189	0.703547	0.0768617	9.16136	5.12477e-20	4.06083e-19
FBgn0033085	CG15908	2R	6668150	6668738	+	0.898858	-0.598526	0.0652445	-9.15949	5.21425e-20	4.1266e-19
FBgn0039858	CycG	3R	31596642	31612664	-	10.8605	-0.22702	0.024796	-9.15555	5.40804e-20	4.27464e-19
FBgn0030294	Pa1	X	11359236	11360929	+	2.11851	0.456231	0.0498675	9.14784	5.80842e-20	4.58541e-19
FBgn0038925	Cchl	3R	22025975	22027480	-	5.28832	-0.276651	0.0302553	-9.14345	6.0492e-20	4.76956e-19
FBgn0002723	Met	X	11616124	11621280	+	0.606602	0.6885	0.0753931	9.13437	6.57895e-20	5.18082e-19
FBgn0003969	vap	X	15999951	16005812	-	0.605294	0.689443	0.0755425	9.12817	6.96659e-20	5.47929e-19
FBgn0042213	CG18731	3R	29725027	29725690	+	2.15917	-0.406142	0.0444896	-9.12616	7.09693e-20	5.57491e-19
FBgn0262738	norpA	X	4322626	4365408	+	1.41617	0.504068	0.0552144	9.1244	7.21343e-20	5.65942e-19
FBgn0250788	beta-Spec	X	17657372	17669371	+	1.14022	0.565564	0.0619396	9.12291	7.31369e-20	5.73101e-19
FBgn0042112	mRpL36	3L	8124584	8125132	-	4.06205	-0.297159	0.032586	-9.11849	7.61794e-20	5.96207e-19
FBgn0259196	CG42300	X	15555253	15556045	-	0.990747	0.573614	0.0628512	9.11735	7.69809e-20	6.01738e-19
FBgn0001491	l(1)10Bb	X	11324294	11325308	-	1.59696	0.453503	0.0498057	9.10176	8.88794e-20	6.93893e-19
FBgn0037815	Rrp46	3R	10413301	10414242	+	1.41987	-0.510488	0.0560565	-9.1007	8.97489e-20	6.99821e-19
FBgn0030873	CG15814	X	17848110	17850342	-	1.03274	0.548198	0.0602354	9.09241	9.68691e-20	7.54416e-19
FBgn0030026	sni	X	8241501	8244016	-	0.773874	0.627424	0.0690317	9.07941	1.09167e-19	8.49149e-19
FBgn0030456	CG4332	X	13155038	13157372	+	0.918119	0.595733	0.065563	9.07759	1.11e-19	8.62357e-19
FBgn0002413	dco	3R	31054085	31061210	-	2.23015	-0.411959	0.0454646	-9.0583	1.32494e-19	1.02808e-18
FBgn0010741	Pfdn2	3L	11073292	11074388	-	6.177	-0.262534	0.0290157	-9.0478	1.45874e-19	1.13052e-18
FBgn0038462	CG17556	3R	16994542	16996071	-	2.40206	-0.373594	0.0413418	-9.0345	1.6475e-19	1.27526e-18
FBgn0017578	Max	3L	19262232	19264184	-	2.24016	-0.421736	0.0466934	-9.03015	1.71443e-19	1.32545e-18
FBgn0085430	CG34401	X	18863950	18884075	+	1.94104	0.458595	0.0507859	9.02783	1.75115e-19	1.3522e-18
FBgn0030305	Uba5	X	11483518	11485060	+	1.16832	0.509004	0.0565033	9.0019	2.21838e-19	1.71018e-18
FBgn0030245	CG1637	X	10870594	10877893	-	0.970142	0.569209	0.0631711	9.00182	2.22013e-19	1.71018e-18
FBgn0002873	mud	X	14247732	14258595	+	0.713024	0.654391	0.0726964	8.99495	2.36346e-19	1.81838e-18
FBgn0030800	Nprl2	X	16882509	16884365	-	0.824292	0.60648	0.0674349	8.9841	2.60868e-19	2.00461e-18
FBgn0030960	Atg101	X	18791668	18793517	+	0.581859	0.691312	0.0770272	8.98325	2.62881e-19	2.01764e-18
FBgn0033767	CG13148	2R	12686249	12688786	+	0.545143	-0.722479	0.0806892	-8.9635	3.14526e-19	2.41111e-18
FBgn0015222	Fer1HCH	3R	30385573	30388178	-	24.3471	-0.201917	0.0225284	-8.96315	3.15544e-19	2.416e-18
FBgn0024991	CG2694	X	2714079	2717654	+	0.673113	0.656296	0.0732229	8.96078	3.22404e-19	2.46556e-18
FBgn0038869	Smyd5	3R	21217268	21218791	-	0.744039	-0.649302	0.0724288	-8.95339	3.44715e-19	2.63301e-18
FBgn0004556	Dbp73D	3L	16728496	16730818	-	0.848124	-0.637418	0.0711546	-8.94728	3.64343e-19	2.77959e-18
FBgn0037061	CG12975	3L	21215995	21216839	-	0.931033	-0.598113	0.0667742	-8.94592	3.68854e-19	2.81064e-18
FBgn0031830	COX5B	2L	6557800	6559308	+	20.1816	-0.144861	0.0161955	-8.94449	3.73663e-19	2.84387e-18
FBgn0030694	CG15602	X	15799426	15800961	+	0.635658	0.662281	0.0740375	8.94428	3.74367e-19	2.84582e-18
FBgn0000181	bic	2R	12870249	12871794	+	45.5634	-0.107975	0.0120747	-8.94229	3.81184e-19	2.89417e-18
FBgn0003714	tko	X	2442313	2443976	-	2.76279	0.375881	0.0420794	8.93189	4.1878e-19	3.17583e-18
FBgn0030012	CG18262	X	8152948	8154533	+	0.641817	0.662196	0.0741619	8.92836	4.32359e-19	3.2749e-18
FBgn0015299	Ssb-c31a	2L	8211347	8211938	+	15.8047	-0.170624	0.0191115	-8.92783	4.34438e-19	3.28673e-18
FBgn0033556	CG12343	2R	10822400	10823372	-	2.08247	-0.402704	0.0451017	-8.92616	4.41055e-19	3.33282e-18
FBgn0030003	CG2116	X	8129812	8131783	+	0.58041	0.670311	0.07515	8.92282	4.5455e-19	3.43072e-18
FBgn0261599	RpS29	3R	9778042	9779528	+	124.429	-0.057134	0.00641708	-8.90342	5.41504e-19	4.08216e-18
FBgn0086446	DCTN6-p27	2L	19132323	19133097	+	1.61823	-0.444047	0.0498849	-8.89685	5.74529e-19	4.32599e-18
FBgn0033378	tsu	2R	9110799	9111578	+	5.82909	-0.258238	0.0290533	-8.88812	6.21496e-19	4.67409e-18
FBgn0036505	CG7945	3L	15521711	15524137	-	2.88105	-0.35144	0.0395957	-8.87429	7.03787e-19	5.28672e-18
FBgn0036928	Tom20	3L	20000644	20002446	+	13.1553	-0.199494	0.0224986	-8.86707	7.50979e-19	5.63456e-18
FBgn0052344	CG32344	3L	321233	324720	-	2.0434	-0.439563	0.049563	-8.86653	7.54605e-19	5.65509e-18
FBgn0011837	Tis11	X	12659415	12682560	+	4.47495	0.352335	0.0397577	8.86225	7.8417e-19	5.86973e-18
FBgn0030122	Aladin	X	9273413	9275653	+	0.676	0.650829	0.0734378	8.8602	7.98706e-19	5.9715e-18
FBgn0030891	Ada3	X	18085761	18088418	+	0.690477	0.642374	0.0724867	8.85708	8.21409e-19	6.13403e-18
FBgn0031848	Nse1	2L	6676649	6677625	-	0.960726	-0.564215	0.0636289	-8.85619	8.27936e-19	6.17551e-18
FBgn0003449	snf	X	5309242	5310501	+	2.45888	0.366062	0.041361	8.84887	8.84114e-19	6.58681e-18
FBgn0052625	CG32625	X	13756164	13756826	-	3.03505	0.372452	0.0420947	8.84718	8.97615e-19	6.67956e-18
FBgn0035829	HP4	3L	7975438	7976154	-	10.1567	-0.22912	0.0258994	-8.84663	9.02032e-19	6.70458e-18
FBgn0025634	CG13367	X	644761	646386	+	0.679159	0.635298	0.071781	8.84541	9.11917e-19	6.77013e-18
FBgn0011826	Pp2B-14D	X	16554627	16560016	-	1.24688	0.494384	0.0558668	8.84395	9.23945e-19	6.85142e-18
FBgn0015286	Rala	X	3704610	3719635	-	1.06724	0.533846	0.0603304	8.84155	9.44007e-19	6.99203e-18
FBgn0034066	CG8397	2R	16016042	16017154	-	3.6871	-0.343156	0.0388136	-8.84086	9.49855e-19	7.02716e-18
FBgn0036746	Crtc	3L	17659818	17669234	-	4.22436	-0.311536	0.0352606	-8.83468	1.00388e-18	7.41818e-18
FBgn0031060	CG14231	X	19699820	19701755	-	0.904891	0.578108	0.0654486	8.82456	1.09894e-18	8.11125e-18
FBgn0030877	Arp8	X	17858379	17860800	-	0.482229	0.68773	0.0780842	8.8206	1.13843e-18	8.39296e-18
FBgn0021874	Nle	2L	566366	568121	-	1.42386	-0.468273	0.0531005	-8.81311	1.2172e-18	8.96329e-18
FBgn0001308	Khc	2R	16266960	16271971	-	2.01149	-0.400175	0.0454268	-8.80633	1.29304e-18	9.51075e-18
FBgn0039802	dj-1beta	3R	30807117	30807978	+	6.50277	-0.231657	0.0263618	-8.78732	1.53164e-18	1.12527e-17
FBgn0001197	His2Av	3R	26866929	26869220	+	46.1883	-0.191362	0.021793	-8.78107	1.61922e-18	1.18824e-17
FBgn0036929	CG7668	3L	20002736	20004834	+	0.94601	-0.557513	0.0635792	-8.75753	1.9957e-18	1.46114e-17
FBgn0266452	CTPsyn	3L	15097914	15113003	+	1.85311	-0.437014	0.0498864	-8.75758	1.99482e-18	1.46114e-17
FBgn0261792	snRNP-U1-C	3R	18982964	18983650	-	1.76548	-0.448465	0.051189	-8.75731	1.99966e-18	1.46236e-17
FBgn0032833	COX4	2L	19958713	19960065	+	30.9607	-0.126883	0.0144892	-8.75708	2.00376e-18	1.46366e-17
FBgn0022942	Cbp80	X	4650015	4658259	+	0.722313	0.621581	0.0709601	8.75248	2.08712e-18	1.5228e-17
FBgn0261535	l(2)34Fd	2L	14352594	14355085	-	0.637572	-0.674901	0.0772156	-8.74047	2.32135e-18	1.69177e-17
FBgn0004921	Ggamma1	2R	8901404	8904791	+	11.6405	-0.19573	0.0223961	-8.73955	2.34033e-18	1.70365e-17
FBgn0036728	UQCR-Q	3L	17474761	17476124	+	24.39	-0.126064	0.0144284	-8.7372	2.38959e-18	1.73751e-17
FBgn0030431	CG4407	X	12901353	12903516	-	0.872414	0.579646	0.0663193	8.73157	2.51172e-18	1.82422e-17
FBgn0261278	grp	2L	16680054	16699926	+	1.92351	-0.422319	0.0483537	-8.72998	2.54716e-18	1.84785e-17
FBgn0267350	PI4KIIIalpha	X	2624804	2633672	+	0.476322	0.691515	0.0793661	8.72791	2.59433e-18	1.87993e-17
FBgn0031099	CG17065	X	20254692	20257199	-	0.46935	0.696462	0.0799726	8.72653	2.62613e-18	1.9008e-17
FBgn0014135	bnl	3R	19794073	19836817	-	0.557672	-0.711135	0.0815662	-8.72413	2.68238e-18	1.93931e-17
FBgn0039774	CDase	3R	30459521	30465736	+	0.331993	-0.842928	0.096729	-8.72155	2.74419e-18	1.98174e-17
FBgn0039274	CG11920	3R	25074877	25076382	+	0.821604	-0.603589	0.0691484	-8.71712	2.85373e-18	2.05851e-17
FBgn0038476	kuk	3R	17080244	17084781	+	2.89168	-0.354446	0.0406753	-8.71284	2.96364e-18	2.13536e-17
FBgn0035243	CG13926	3L	1617348	1618158	-	1.43683	-0.464048	0.0532485	-8.70898	3.06609e-18	2.20668e-17
FBgn0039404	CG14543	3R	26056630	26057350	+	2.76899	-0.345381	0.0396928	-8.7	3.31895e-18	2.38597e-17
FBgn0267487	Ptp61F	3L	1342493	1475257	-	2.79307	-0.36351	0.0417825	-8.6988	3.35424e-18	2.40861e-17
FBgn0030521	CtsB1	X	13779847	13782170	-	1.88202	0.505693	0.0581063	8.69675	3.41529e-18	2.44968e-17
FBgn0031771	ND-51	2L	6060842	6062757	-	4.12627	-0.305072	0.0351094	-8.68878	3.66358e-18	2.62481e-17
FBgn0032746	CG10470	2L	19049076	19049884	+	3.52223	-0.313682	0.0361117	-8.68553	3.76994e-18	2.69797e-17
FBgn0261244	inaE	X	13783714	13811493	+	0.997642	0.54423	0.0626626	8.67626	4.09006e-18	2.92377e-17
FBgn0032053	mRpL51	2L	8516753	8517380	-	2.40529	-0.363893	0.0419406	-8.67453	4.15275e-18	2.96525e-17
FBgn0038389	CG5516	3R	15963884	15964761	+	0.723294	-0.617092	0.0710501	-8.67351	4.18995e-18	2.98845e-17
FBgn0004055	uzip	2R	25012062	25031737	+	0.647756	-0.669626	0.0771374	-8.67301	4.20829e-18	2.99817e-17
FBgn0264922	smt3	2L	6966780	6967644	-	62.722	-0.131569	0.0151705	-8.67281	4.21583e-18	3.00018e-17
FBgn0262730	dtn	X	6225647	6236218	+	0.68061	0.642927	0.0741495	8.66734	4.42333e-18	3.14432e-17
FBgn0283521	lola	2R	10481894	10543291	-	11.069	-0.234137	0.0270216	-8.66466	4.52882e-18	3.21571e-17
FBgn0262104	CG42857	3R	9820514	9821191	-	7.95155	-0.286918	0.0331292	-8.66047	4.69811e-18	3.3322e-17
FBgn0261955	kdn	X	6350629	6361323	+	2.04221	0.402841	0.0465229	8.6575	4.82208e-18	3.41631e-17
FBgn0020306	dom	2R	21323430	21341847	+	4.28501	-0.305875	0.0353356	-8.65562	4.90256e-18	3.46946e-17
FBgn0011284	RpS4	3L	13041756	13044234	+	137.592	-0.0556286	0.00642968	-8.65185	5.06728e-18	3.58205e-17
FBgn0052679	CG32679	X	10366402	10367472	-	0.451375	0.769804	0.0892567	8.64855	5.21589e-18	3.683e-17
FBgn0037852	Tpc1	3R	10879572	10882188	-	2.00017	-0.414839	0.0479563	-8.64825	5.2297e-18	3.68865e-17
FBgn0263231	bel	3R	8654975	8660761	-	10.1153	-0.217736	0.0251834	-8.64613	5.32761e-18	3.75354e-17
FBgn0051184	LSm3	3R	23996262	23997017	+	3.69225	-0.309682	0.0358268	-8.64318	5.46703e-18	3.8475e-17
FBgn0261286	Mat89Ba	3R	16268329	16272415	-	0.529275	-0.695245	0.0805416	-8.64151	5.54772e-18	3.89997e-17
FBgn0264090	CG43759	X	18930335	19028629	+	0.847418	0.590776	0.0682908	8.64062	5.59102e-18	3.92607e-17
FBgn0040666	CG12848	2R	24762566	24763094	-	2.65946	-0.343628	0.0397819	-8.63629	5.80666e-18	4.07299e-17
FBgn0033661	CG13185	2R	11867876	11885585	-	2.52128	-0.44864	0.0519791	-8.62994	6.13863e-18	4.3011e-17
FBgn0029997	CG2258	X	8094250	8102095	-	0.883358	0.566136	0.0655612	8.62669	6.31531e-18	4.42002e-17
FBgn0026324	Taf10b	2L	2767286	2767845	-	2.99973	-0.34149	0.0396334	-8.6151	6.98785e-18	4.88534e-17
FBgn0015622	Cnx99A	3R	29315254	29319644	-	9.90773	-0.22266	0.0258558	-8.61176	7.19501e-18	5.02465e-17
FBgn0010438	mtSSB	3R	16204194	16205250	-	7.26067	-0.255982	0.0297394	-8.60749	7.46761e-18	5.20929e-17
FBgn0032236	mRpS7	2L	10386662	10387652	+	2.53937	-0.351041	0.0408143	-8.5992	8.02768e-18	5.59385e-17
FBgn0250754	CG42232	3R	16458280	16469663	-	4.96866	-0.345731	0.0402383	-8.59213	8.53721e-18	5.94239e-17
FBgn0038426	mRpS33	3R	16436045	16436597	-	2.49813	-0.355549	0.0414102	-8.58439	9.13221e-18	6.34958e-17
FBgn0035210	msd5	3L	1332307	1333146	-	0.743344	-0.604759	0.0703746	-8.58217	9.31038e-18	6.46639e-17
FBgn0250838	roh	2R	23385464	23386463	-	17.8714	-0.145189	0.0169396	-8.57101	1.02578e-17	7.1166e-17
FBgn0053303	CG33303	2L	10373369	10375757	-	4.10771	-0.29208	0.0340809	-8.5696	1.03843e-17	7.19653e-17
FBgn0284246	l(2)k09848	2R	6074471	6076367	-	1.41892	-0.488162	0.056948	-8.56756	1.05699e-17	7.31718e-17
FBgn0260857	Bet1	3L	19261394	19262437	+	2.12158	-0.392955	0.0460424	-8.53262	1.43069e-17	9.89338e-17
FBgn0037255	Fip1	3R	4485008	4487677	+	3.81948	-0.293761	0.0344708	-8.5215	1.57502e-17	1.08797e-16
FBgn0010278	Ssrp	2R	23806361	23809004	-	5.33099	-0.301022	0.0353487	-8.51598	1.65181e-17	1.13977e-16
FBgn0030435	CG4645	X	12909953	12912070	+	0.679525	0.612572	0.0719789	8.50525	1.81206e-17	1.24899e-16
FBgn0024912	agt	3R	6658806	6660100	-	2.18159	-0.371547	0.0437604	-8.4884	2.09507e-17	1.44202e-16
FBgn0285952	eEF5	2R	24057798	24059483	+	76.324	0.0871327	0.010265	8.48831	2.09666e-17	1.44202e-16
FBgn0034001	mRpL41	2R	15217024	15217617	-	1.26342	-0.470343	0.0553807	-8.48674	2.12512e-17	1.45844e-16
FBgn0030719	eIF5	X	15987008	15991974	-	1.29152	0.485063	0.0571273	8.48677	2.12465e-17	1.45844e-16
FBgn0017418	ari-1	X	18130392	18137784	-	0.928148	0.554361	0.0652877	8.48331	2.18872e-17	1.50047e-16
FBgn0025457	Bub3	3R	29674007	29675421	-	3.73867	-0.345649	0.0407475	-8.48276	2.19921e-17	1.50603e-16
FBgn0036696	CG14057	3L	17044401	17045038	-	2.4085	-0.36377	0.0428875	-8.48028	2.2465e-17	1.53676e-16
FBgn0041186	Slbp	3R	29152074	29153266	-	2.19271	-0.379961	0.0448081	-8.47775	2.29592e-17	1.56888e-16
FBgn0003607	Su(var)205	2L	8209626	8211122	-	4.10349	-0.289277	0.0341308	-8.47496	2.35156e-17	1.60518e-16
FBgn0085229	CG34200	2R	5757662	5758067	+	2.60456	-0.342049	0.0404498	-8.45464	2.79951e-17	1.90889e-16
FBgn0038065	Snx3	3R	12628031	12630495	+	1.98797	-0.386201	0.0456658	-8.45451	2.80271e-17	1.90903e-16
FBgn0000043	Act42A	2R	6013910	6015689	-	9.12831	-0.211174	0.0250119	-8.44286	3.09654e-17	2.10691e-16
FBgn0004087	Dhfr	3R	16481167	16481878	+	1.29683	-0.471576	0.0558197	-8.4425	3.10616e-17	2.11119e-16
FBgn0035499	Chd64	3L	4114289	4122388	-	2.87247	-0.56547	0.0669305	-8.44153	3.1322e-17	2.12662e-16
FBgn0259705	CG42359	3R	19161259	19162300	-	1.7011	-0.433927	0.0513931	-8.44024	3.167e-17	2.14795e-16
FBgn0262511	Vha44	2R	16324813	16336637	-	4.86047	-0.292971	0.0347121	-8.44	3.17326e-17	2.1499e-16
FBgn0016977	spen	2L	159032	203397	+	12.1523	-0.237942	0.0282115	-8.4344	3.32919e-17	2.25314e-16
FBgn0035473	mge	3L	3907852	3909931	-	7.09136	-0.266107	0.0315765	-8.42761	3.52791e-17	2.3851e-16
FBgn0030685	Graf	X	15751674	15760733	-	0.637734	0.626506	0.0743885	8.41826	3.82111e-17	2.58057e-16
FBgn0260794	ctrip	3R	4786284	4812096	-	3.15198	-0.366572	0.0435437	-8.41799	3.83013e-17	2.58391e-16
FBgn0032781	RtcB	2L	19430643	19432444	+	1.58798	-0.419315	0.0498025	-8.41552	3.91142e-17	2.63331e-16
FBgn0027529	tapas	2R	20319180	20325973	+	3.61422	-0.320735	0.0381068	-8.41552	3.91164e-17	2.63331e-16
FBgn0023167	SmD3	2R	12168731	12170003	+	5.29115	-0.275961	0.0328061	-8.41147	4.04906e-17	2.72294e-16
FBgn0033379	Mys45A	2R	9111505	9113951	-	1.38383	-0.494543	0.0587787	-8.40931	4.12439e-17	2.77066e-16
FBgn0025864	Crag	X	8592031	8602036	+	0.663532	0.61026	0.0726035	8.40022	4.45639e-17	2.99053e-16
FBgn0032717	CG10600	2L	18833710	18839679	-	2.95547	-0.348235	0.0414804	-8.39423	4.68945e-17	3.14361e-16
FBgn0038196	CG9922	3R	14035018	14036398	-	2.48099	-0.345861	0.041197	-8.39368	4.71154e-17	3.1551e-16
FBgn0037561	CG9630	3R	8267943	8269896	-	1.00515	-0.533947	0.0635719	-8.39066	4.83421e-17	3.23383e-16
FBgn0011206	bol	3L	9097629	9134405	-	2.37492	-0.395515	0.0471651	-8.38452	5.09346e-17	3.40368e-16
FBgn0033274	CG14757	2R	8172364	8173613	-	0.554159	-0.677847	0.0810104	-8.37617	5.468e-17	3.65012e-16
FBgn0261479	nero	3R	31746445	31747558	-	2.65694	-0.335979	0.0401223	-8.3725	5.64083e-17	3.76154e-16
FBgn0263929	jvl	3R	14741582	14795868	+	1.48857	-0.451469	0.0539149	-8.36892	5.81489e-17	3.87354e-16
FBgn0030752	CDC50	X	16438680	16441296	-	0.610598	0.623019	0.0744716	8.36664	5.92845e-17	3.94506e-16
FBgn0031678	Nepl3	2L	5055982	5058248	-	0.628746	-0.636703	0.0760943	-8.36268	6.13091e-17	4.07552e-16
FBgn0031398	CG10880	2L	2214972	2216311	-	3.53768	-0.309855	0.0370935	-8.35291	6.66009e-17	4.42266e-16
FBgn0039966	Rab21	X	23012140	23013409	-	0.638128	0.616768	0.0738564	8.34946	6.85765e-17	4.5491e-16
FBgn0034021	CG8180	2R	15472175	15482834	-	0.581277	-0.710527	0.0851726	-8.34526	7.10565e-17	4.7038e-16
FBgn0030465	CG15743	X	13285707	13287741	+	0.620405	0.62313	0.0746893	8.3453	7.10325e-17	4.7038e-16
FBgn0033906	ReepB	2R	14170462	14172998	+	5.75356	-0.255378	0.0306169	-8.34104	7.36428e-17	4.86993e-16
FBgn0013343	Syx1A	3R	24101600	24105763	-	4.74092	-0.261307	0.031334	-8.33887	7.50058e-17	4.9549e-16
FBgn0031436	ND-B17.2	2L	2579201	2580172	-	6.32761	-0.224587	0.0269351	-8.33792	7.56072e-17	4.98945e-16
FBgn0000667	Actn	X	2023822	2042311	-	0.753456	0.584925	0.0701237	8.33451	7.78176e-17	5.12999e-16
FBgn0010217	ATPsynbeta	4	1031484	1034917	+	18.8234	-0.191233	0.0229527	-8.33165	7.97205e-17	5.24998e-16
FBgn0259923	2022-09-04	X	16684216	16695173	-	1.20319	0.538673	0.0646265	8.32983	8.0957e-17	5.3259e-16
FBgn0038947	Sar1	3R	22356685	22360711	+	5.88355	-0.246969	0.0296497	-8.32943	8.1232e-17	5.33846e-16
FBgn0040534	Sf3b5	3R	9014972	9015341	-	2.34183	-0.346511	0.0415949	-8.32883	8.16457e-17	5.36011e-16
FBgn0032847	Taf13	2L	20093088	20093849	-	3.57	-0.284461	0.0341787	-8.32207	8.64402e-17	5.66901e-16
FBgn0032819	CG10463	2L	19758879	19760986	+	0.50218	-0.689713	0.0829945	-8.32159	8.67895e-17	5.68605e-16
FBgn0004875	enc	3L	3818679	3842326	+	3.17183	-0.321273	0.0386323	-8.31499	9.17568e-17	6.0053e-16
FBgn0037834	Art1	3R	10786481	10788226	-	3.76682	-0.296691	0.0357043	-8.30916	9.63858e-17	6.30176e-16
FBgn0261596	RpS24	2R	22640526	22641419	-	88.231	-0.0587401	0.00707097	-8.30723	9.79657e-17	6.39848e-16
FBgn0267795	Frl	3L	14053215	14071583	+	4.26435	-0.288296	0.0347094	-8.30517	9.96798e-17	6.50375e-16
FBgn0022724	Taf8	X	18101970	18103482	+	0.688324	0.595708	0.0717388	8.29886	1.05112e-16	6.85114e-16
FBgn0034362	CG5323	2R	18615060	18615999	+	3.30024	-0.355783	0.042876	-8.29813	1.05759e-16	6.88625e-16
FBgn0026316	Ubc10	2R	17788412	17789410	-	2.2014	-0.363875	0.0439138	-8.28414	1.18968e-16	7.73842e-16
FBgn0039764	CG15535	3R	30423032	30423929	-	1.15392	-0.490036	0.0591521	-8.27709	1.26226e-16	8.20209e-16
FBgn0259242	CG42340	X	6423123	6524323	-	0.744839	0.599062	0.0723511	8.27207	1.31654e-16	8.5461e-16
FBgn0030963	CG7101	X	18830591	18832123	+	0.649589	0.610273	0.0737633	8.27067	1.33211e-16	8.63829e-16
FBgn0030289	GCS1	X	11344506	11348001	-	0.571123	0.631955	0.0764966	8.26795	1.36279e-16	8.82829e-16
FBgn0263603	Zn72D	3L	16106594	16112626	-	1.18105	-0.477286	0.0577238	-8.26178	1.43515e-16	9.28755e-16
FBgn0031068	Alr	X	19748314	19750167	+	0.953777	0.52528	0.0635651	8.25686	1.49555e-16	9.66862e-16
FBgn0260941	app	3L	12206238	12266841	-	0.667182	-0.616749	0.0746721	-8.2498	1.58655e-16	1.02465e-15
FBgn0037552	CG7800	3R	8217957	8219734	+	0.60547	-0.633468	0.0769409	-8.23132	1.85159e-16	1.19461e-15
FBgn0032020	strat	2L	8320328	8321285	+	1.53833	-0.414396	0.0503373	-8.22833	1.89843e-16	1.22358e-15
FBgn0011211	blw	2R	22799099	22802180	+	10.9438	-0.199516	0.0242549	-8.2257	1.94052e-16	1.24945e-15
FBgn0265101	Sgt1	3R	8304190	8305274	-	1.22491	-0.467719	0.056821	-8.22543	1.94493e-16	1.25101e-15
FBgn0025839	ND-B14.5A	X	2172526	2173432	+	2.37955	0.332441	0.0404158	8.22432	1.96295e-16	1.26133e-15
FBgn0028693	Rpn12	3L	16583028	16584022	+	3.68123	-0.290211	0.0352893	-8.22308	1.9835e-16	1.27325e-15
FBgn0000579	Eno	2L	1724768	1729636	-	3.09017	-0.363575	0.0443215	-8.20211	2.36207e-16	1.51473e-15
FBgn0000307	chif	2L	16342430	16352628	-	2.3883	-0.357794	0.0436176	-8.20121	2.37988e-16	1.52461e-15
FBgn0030970	CG7326	X	18861197	18863776	-	0.636504	0.606281	0.073953	8.19605	2.48408e-16	1.58976e-15
FBgn0031224	CG11454	2L	143323	144227	+	0.490978	-0.679698	0.0830582	-8.19494	2.50709e-16	1.60287e-15
FBgn0004378	Klp61F	3L	1241568	1245910	-	0.945292	-0.51653	0.062987	-8.19166	2.57638e-16	1.64551e-15
FBgn0036964	FRG1	3L	20295802	20296971	-	1.8103	-0.399322	0.0487331	-8.19142	2.58172e-16	1.64727e-15
FBgn0267330	KdelR	2L	10426887	10428632	+	6.05981	-0.242059	0.0295519	-8.19075	2.59612e-16	1.6548e-15
FBgn0035987	Cpsf5	3L	9411038	9413835	+	3.30355	-0.299672	0.0366148	-8.1836	2.75482e-16	1.7542e-15
FBgn0040602	CG14545	3R	25850410	25851291	-	8.88996	-0.253612	0.0310049	-8.18028	2.83176e-16	1.80138e-15
FBgn0034282	Mapmodulin	2R	17866178	17872015	-	19.566	-0.230214	0.0281453	-8.17988	2.84138e-16	1.8057e-15
FBgn0004888	Scsalpha1	3L	3814211	3818383	+	4.24786	-0.264324	0.032336	-8.17364	2.99234e-16	1.89973e-15
FBgn0036886	CG9300	3L	19552420	19554767	+	0.708784	-0.614989	0.0751932	-8.17336	2.99907e-16	1.9021e-15
FBgn0264449	CG43867	X	808217	927975	-	0.802587	0.569544	0.0696406	8.17131	3.0506e-16	1.93286e-15
FBgn0036111	Aps	3L	10894776	10899123	-	14.6639	-0.169886	0.0208247	-8.15798	3.40664e-16	2.1563e-15
FBgn0035335	mRpL23	3L	2372844	2373704	-	5.92507	-0.237872	0.0291593	-8.15758	3.41814e-16	2.16142e-15
FBgn0031011	CG8034	X	19281232	19298162	-	2.12836	0.419081	0.0513875	8.15446	3.50749e-16	2.21572e-15
FBgn0003410	sina	3L	16853751	16858712	+	6.44281	-0.221247	0.0271417	-8.15133	3.59954e-16	2.27161e-15
FBgn0023522	CG11596	X	1927683	1930517	+	1.77838	0.429935	0.0527384	8.15117	3.60411e-16	2.27224e-15
FBgn0052649	Coq8	X	12898768	12901114	-	0.402814	0.684994	0.0843329	8.14294	3.85804e-16	2.42992e-15
FBgn0266598	Kmn2	3R	8000548	8001309	-	0.955225	-0.531981	0.0652749	-8.14171	3.89737e-16	2.45225e-15
FBgn0030038	CG1440	X	8437057	8441264	+	0.79906	0.557798	0.0684983	8.13519	4.11303e-16	2.58539e-15
FBgn0033454	CG1671	2R	9848061	9850642	+	0.906628	-0.546678	0.0671369	-8.13459	4.1334e-16	2.59563e-15
FBgn0038903	RpI12	3R	21777203	21777847	-	0.494155	-0.671476	0.0827188	-8.13101	4.25718e-16	2.67072e-15
FBgn0034564	CG9344	2R	20977056	20977600	+	3.14063	-0.305236	0.0376181	-8.11331	4.92599e-16	3.08724e-15
FBgn0032329	Art8	2L	11009821	11011086	-	1.11604	-0.494944	0.060961	-8.11265	4.95259e-16	3.10086e-15
FBgn0032290	CG6443	2L	10728978	10730302	+	1.72786	-0.393389	0.0485012	-8.10803	5.14482e-16	3.21804e-15
FBgn0264442	ab	2L	11210678	11261080	+	0.538313	-0.774929	0.0957692	-8.1058	5.24001e-16	3.27436e-15
FBgn0061198	HSPC300	2R	24027717	24028789	-	1.23125	-0.451426	0.0556673	-8.10354	5.33838e-16	3.33217e-15
FBgn0029840	raptor	X	6082634	6090201	-	0.911788	0.511267	0.0630382	8.10343	5.34301e-16	3.33217e-15
FBgn0033400	CG2063	2R	9285310	9286634	-	1.10227	-0.480001	0.0592246	-8.0979	5.59173e-16	3.48387e-15
FBgn0260407	mRpS23	2L	13834250	13835072	-	2.03923	-0.360097	0.0444778	-8.09383	5.78155e-16	3.5986e-15
FBgn0284251	l(2)05287	2L	21094966	21102429	-	0.795024	-0.560116	0.0691693	-8.08807	6.06167e-16	3.76927e-15
FBgn0010339	128up	2R	12037298	12038851	+	2.2682	-0.343732	0.0425002	-8.08606	6.16236e-16	3.82813e-15
FBgn0024364	CG11417	X	1354014	1356473	+	2.55976	0.3699	0.0457695	8.08202	6.37032e-16	3.95345e-15
FBgn0037141	DNApol-eta	3L	21938634	21941812	-	2.82681	-0.349141	0.0432068	-8.08048	6.45128e-16	3.99979e-15
FBgn0037624	CG8223	3R	8747798	8754104	+	3.34137	-0.318832	0.039456	-8.08013	6.4699e-16	4.00743e-15
FBgn0052365	CG32365	3L	7869042	7894814	+	0.456958	-0.758364	0.0940283	-8.06995	7.03277e-16	4.35183e-15
FBgn0039735	Nph	3R	30003681	30004861	-	20.9858	-0.177964	0.0220659	-8.06521	7.31117e-16	4.5197e-15
FBgn0011745	Arp1	3R	12691743	12694232	+	2.72099	-0.313188	0.0388719	-8.05567	7.90421e-16	4.88156e-15
FBgn0050105	CG30105	2R	17591804	17592509	-	0.705664	-0.60252	0.0747547	-8.05172	8.16395e-16	5.03708e-15
FBgn0259108	futsch	X	1409069	1453686	+	0.522101	0.688686	0.0857801	8.0438	8.70966e-16	5.36857e-15
FBgn0035878	CG7182	3L	8344421	8346382	-	2.75036	-0.342084	0.0425634	-8.03607	9.27655e-16	5.71245e-15
FBgn0028552	gammaSnap1	2R	24047145	24048903	-	0.722372	-0.575814	0.0715776	-8.03563	9.3101e-16	5.72756e-15
FBgn0016978	snRNP-U1-70K	2L	6968711	6971737	-	0.882477	-0.52754	0.065601	-8.03188	9.59938e-16	5.89981e-15
FBgn0283442	vas	2L	15061656	15074311	+	4.84219	-0.255464	0.0318054	-8.03168	9.61451e-16	5.9034e-15
FBgn0030503	Tango2	X	13616989	13619207	+	0.436288	0.665471	0.0830458	8.03098	9.66974e-16	5.93158e-15
FBgn0031078	Nup205	X	19852214	19859379	+	0.697757	0.574787	0.071534	8.03004	9.74418e-16	5.97148e-15
FBgn0028687	Rpt1	2R	7652440	7653954	-	4.64717	-0.258843	0.0322362	-8.02921	9.81049e-16	6.00633e-15
FBgn0024365	CG12773	X	1349623	1353981	-	0.487181	0.643234	0.0802804	8.02626	1.0049e-15	6.14644e-15
FBgn0004655	wapl	X	2149936	2158983	-	0.645635	0.581943	0.0725669	8.01669	1.08631e-15	6.638e-15
FBgn0038683	CG11779	3R	19154097	19159878	-	0.963278	-0.503923	0.0628334	-8.01182	1.13024e-15	6.89978e-15
FBgn0029113	Uba2	3L	8125327	8127818	-	5.09948	-0.240916	0.0301076	-8.00157	1.22841e-15	7.49187e-15
FBgn0036306	CG10973	3L	12753239	12754774	-	0.748382	-0.5629	0.070412	-7.98493	1.40606e-15	8.56711e-15
FBgn0264895	RapGAP1	2L	7497805	7578980	-	5.12	-0.26685	0.0334219	-7.98406	1.41597e-15	8.61924e-15
FBgn0037603	CG11753	3R	8652821	8653847	+	1.68131	-0.391344	0.0490116	-7.9814	1.44687e-15	8.7989e-15
FBgn0014022	Rlb1	3R	9513327	9514827	+	2.25688	-0.34994	0.0438722	-7.97493	1.52463e-15	9.26294e-15
FBgn0030863	CG8188	X	17698917	17703024	-	1.10945	0.50685	0.0635434	7.97278	1.5514e-15	9.41656e-15
FBgn0030474	CG15747	X	13338318	13341009	+	0.792859	0.56462	0.070775	7.97221	1.55857e-15	9.45104e-15
FBgn0032261	CG6094	2L	10507081	10508032	+	0.632926	-0.60001	0.0752411	-7.97127	1.57048e-15	9.51418e-15
FBgn0052202	CG32202	3L	18682184	18682860	+	1.42991	-0.41848	0.0524746	-7.97094	1.57476e-15	9.53107e-15
FBgn0030330	Tango10	X	11720245	11723854	+	0.667752	0.583859	0.0732193	7.97058	1.57929e-15	9.54939e-15
FBgn0052190	NUCB1	3L	17797738	17802279	-	4.76315	-0.26899	0.0337587	-7.96803	1.61222e-15	9.73921e-15
FBgn0032720	mRpL13	2L	18858028	18859248	-	2.45157	-0.333653	0.0418693	-7.96758	1.61814e-15	9.76572e-15
FBgn0027521	CG3679	X	16303870	16307377	+	0.43946	0.663618	0.0835561	7.9607	1.71067e-15	1.03144e-14
FBgn0031670	SelT	2L	5010922	5012127	+	8.93293	-0.210928	0.0265112	-7.95632	1.77227e-15	1.06756e-14
FBgn0010411	RpS18	2R	20263979	20264848	+	148.316	-0.0486243	0.00611167	-7.95598	1.77726e-15	1.06956e-14
FBgn0043012	AP-2sigma	3R	21269209	21270075	-	4.57365	-0.241597	0.0303703	-7.95463	1.79661e-15	1.08018e-14
FBgn0031822	Phf5a	2L	6490155	6490843	-	4.05115	-0.272872	0.0343029	-7.95434	1.80092e-15	1.08174e-14
FBgn0035827	Srp9	3L	7936373	7937258	+	2.66938	-0.313263	0.0393822	-7.95321	1.81735e-15	1.09058e-14
FBgn0001224	Hsp23	3L	9381882	9382765	+	2.84207	-0.469545	0.0591591	-7.93731	2.06612e-15	1.2387e-14
FBgn0035944	CG5021	3L	8966829	8968171	+	3.54107	-0.268543	0.0338746	-7.92685	2.24782e-15	1.34636e-14
FBgn0030344	Nrd1	X	11864651	11868893	-	0.634333	0.591284	0.0746415	7.92091	2.35779e-15	1.4109e-14
FBgn0039765	mRpS18C	3R	30423974	30424556	+	2.17423	-0.361226	0.0455967	-7.92058	2.36402e-15	1.4133e-14
FBgn0061515	endos	3L	14029579	14031706	-	11.754	-0.168839	0.0213245	-7.91758	2.42173e-15	1.44644e-14
FBgn0263993	CG43736	X	6863888	6881580	+	2.16045	0.392852	0.0496842	7.90578	2.66255e-15	1.58878e-14
FBgn0030759	CG13014	X	16587873	16588930	+	0.938664	0.492026	0.0621969	7.90448	2.69046e-15	1.60393e-14
FBgn0011726	tsr	2R	24044453	24046805	-	41.3943	-0.122082	0.0154582	-7.89751	2.84528e-15	1.69464e-14
FBgn0030410	Aven	X	12628370	12629640	-	0.458893	0.633825	0.0804323	7.89597	2.8806e-15	1.71406e-14
FBgn0025641	DAAM	X	1289713	1322362	-	0.576833	0.598427	0.0758865	7.88869	3.05381e-15	1.81543e-14
FBgn0030060	CG2004	X	8712472	8714924	-	0.753112	0.562637	0.0713131	7.88431	3.16289e-15	1.87852e-14
FBgn0037251	CG9804	3R	4436222	4437329	-	0.672487	-0.574102	0.0727948	-7.87841	3.31576e-15	1.96748e-14
FBgn0026737	CG6171	3R	15362796	15363857	-	0.965553	-0.505119	0.0640737	-7.8755	3.3939e-15	2.01196e-14
FBgn0002431	hyd	3R	9714623	9725615	-	1.61085	-0.410621	0.0521889	-7.86496	3.69221e-15	2.18677e-14
FBgn0036188	CG7339	3L	11648756	11650499	+	4.80939	-0.28711	0.0365264	-7.86069	3.82015e-15	2.26044e-14
FBgn0267384	Ubc7	X	16593677	16595867	+	0.927066	0.496727	0.063164	7.85799	3.90338e-15	2.30753e-14
FBgn0037728	p23	3R	9677927	9679658	+	33.7953	-0.165413	0.0211037	-7.83834	4.56556e-15	2.69648e-14
FBgn0264395	CG43843	X	18459138	18460418	-	1.24656	0.472393	0.0602873	7.83338	4.74934e-15	2.80242e-14
FBgn0262519	Mi-2	3L	19882051	19910215	-	5.07568	-0.315789	0.0403151	-7.83301	4.7633e-15	2.80805e-14
FBgn0037391	CG2017	3R	5858083	5862405	-	1.84298	-0.403255	0.0514986	-7.82798	4.9579e-15	2.92006e-14
FBgn0023508	Ocrl	X	1922981	1927524	+	0.580281	0.598982	0.0765956	7.82315	5.15194e-15	3.03153e-14
FBgn0030734	CG9911	X	16293853	16297718	-	0.622992	0.57987	0.074139	7.82152	5.21895e-15	3.06813e-14
FBgn0058006	CG40006	2L	22622417	22756349	-	0.459978	-0.679015	0.0870261	-7.82106	5.23785e-15	3.07639e-14
FBgn0023174	Prosbeta2	3L	14999951	15001319	+	7.53325	-0.204073	0.0261074	-7.81655	5.42894e-15	3.18568e-14
FBgn0003520	stau	2R	18117896	18125779	-	3.21587	-0.301533	0.0385986	-7.81143	5.65408e-15	3.31473e-14
FBgn0013770	Cp1	2R	13960675	13967981	+	6.13275	-0.249361	0.0319255	-7.81071	5.68687e-15	3.33088e-14
FBgn0052441	CG32441	3L	21574131	21575874	+	5.26716	-0.248745	0.0318876	-7.80067	6.15791e-15	3.60345e-14
FBgn0038976	Pfdn5	3R	22487039	22488110	+	4.10869	-0.254785	0.0326735	-7.79719	6.33004e-15	3.70077e-14
FBgn0033624	CG12384	2R	11357902	11359176	-	8.87238	-0.196827	0.0252556	-7.79342	6.52216e-15	3.80959e-14
FBgn0024996	eIF2Bbeta	X	2704571	2706217	+	0.654054	0.595147	0.076412	7.78984	6.70926e-15	3.91528e-14
FBgn0035247	metl	3L	1637942	1639235	-	1.31629	-0.427222	0.0548373	-7.78641	6.89399e-15	4.01938e-14
FBgn0062442	Cisd2	3R	29222217	29223428	-	6.85218	-0.194536	0.0249955	-7.78264	7.10286e-15	4.13737e-14
FBgn0029800	lin-52	X	5753390	5754958	-	0.810053	0.522258	0.0670662	7.78041	7.22925e-15	4.20713e-14
FBgn0032030	Wdr82	2L	8374461	8375549	+	1.20552	-0.446971	0.0574342	-7.77717	7.41649e-15	4.31215e-14
FBgn0014133	bif	X	11678970	11694740	+	0.770284	0.540008	0.0693804	7.77638	7.46305e-15	4.33526e-14
FBgn0003210	rb	X	4535635	4540626	-	0.588267	0.590491	0.0759809	7.77472	7.56125e-15	4.38829e-14
FBgn0283712	LIMK1	X	12584385	12592193	-	0.700175	0.568798	0.0731457	7.77291	7.67031e-15	4.44752e-14
FBgn0032200	CG5676	2L	10254610	10255891	-	8.96573	-0.190654	0.0245313	-7.77189	7.73244e-15	4.47946e-14
FBgn0002593	RpLP1	2L	419952	420864	+	220.128	-0.0604245	0.0077775	-7.76914	7.9021e-15	4.57357e-14
FBgn0263260	sel	2R	10050862	10052167	-	0.824081	-0.528007	0.0678924	-7.76764	7.99616e-15	4.6238e-14
FBgn0037045	CG10584	3L	21030280	21031360	-	0.750862	-0.554858	0.0713597	-7.7665	8.06825e-15	4.66125e-14
FBgn0041188	Atx2	3R	15408423	15417277	+	4.86281	-0.245177	0.0315784	-7.76387	8.2378e-15	4.75488e-14
FBgn0026402	NiPp1	2R	17003563	17005149	-	0.891114	-0.501082	0.0644757	-7.76344	8.26556e-15	4.76225e-14
FBgn0040078	pont	3R	10262123	10263899	+	3.15854	-0.302863	0.0390077	-7.76352	8.26057e-15	4.76225e-14
FBgn0267385	PyK	3R	22367536	22372746	+	1.93183	-0.376176	0.0484422	-7.76267	8.31598e-15	4.78696e-14
FBgn0030869	Socs16D	X	17820764	17827564	-	0.65138	0.578303	0.0745159	7.75586	8.7749e-15	5.04656e-14
FBgn0032017	CG7810	2L	8309876	8311195	-	0.675122	-0.573343	0.0738824	-7.75406	8.89987e-15	5.1138e-14
FBgn0036522	Phs	3L	15619901	15624130	+	4.58837	-0.269489	0.0347713	-7.75007	9.1843e-15	5.27247e-14
FBgn0023536	CG3156	X	487878	490725	+	0.522459	0.602482	0.077875	7.74625	9.46474e-15	5.42856e-14
FBgn0032016	Mettl14	2L	8308427	8309961	+	1.18064	-0.436419	0.0563241	-7.74309	9.70327e-15	5.56035e-14
FBgn0030089	AP-1gamma	X	9108691	9117744	+	0.711461	0.553187	0.0714494	7.73729	1.01557e-14	5.81434e-14
FBgn0001092	Gapdh2	X	15868145	15869661	+	1.46693	0.464019	0.0599657	7.73463	1.03701e-14	5.93177e-14
FBgn0086254	CG6084	3L	11620535	11624381	-	1.37023	0.448651	0.0579948	7.73209	1.05799e-14	6.04631e-14
FBgn0004957	por	X	18377521	18379854	-	0.506545	0.601774	0.0781071	7.71314	1.22755e-14	7.00904e-14
FBgn0011509	SrpRbeta	3L	8718949	8720225	-	2.40158	-0.326524	0.0423615	-7.70672	1.2909e-14	7.36416e-14
FBgn0030455	CG4318	X	13153461	13154924	-	0.623479	0.603849	0.0784654	7.69947	1.36628e-14	7.78721e-14
FBgn0259704	Nsun5	3R	19160099	19162300	-	1.04483	-0.478913	0.062154	-7.69912	1.3701e-14	7.80195e-14
FBgn0022097	Vha36-1	2R	15541435	15542498	+	5.038	-0.231028	0.030009	-7.69825	1.37939e-14	7.84783e-14
FBgn0033402	Myd88	2R	9302823	9308722	-	2.38447	-0.31985	0.0415677	-7.69322	1.43477e-14	8.15559e-14
FBgn0027496	epsilonCOP	2L	6489090	6490194	+	2.17363	-0.329262	0.0428232	-7.68721	1.50376e-14	8.54012e-14
FBgn0083983	mRpL34	2R	16098948	16099337	+	2.70224	-0.293236	0.0382187	-7.6715	1.69999e-14	9.64593e-14
FBgn0032799	CG10166	2L	19525434	19526368	-	1.86831	-0.356524	0.0464668	-7.67041	1.71451e-14	9.71963e-14
FBgn0038307	mRpS10	3R	15229665	15230516	+	3.86333	-0.263163	0.0343173	-7.66815	1.74498e-14	9.88357e-14
FBgn0001104	Galphai	3L	6972750	6980044	-	4.50276	-0.254397	0.0331778	-7.66748	1.75409e-14	9.92632e-14
FBgn0031253	CG11885	2L	420895	421450	-	1.52513	-0.395308	0.0515773	-7.6611	1.84349e-14	1.04229e-13
FBgn0259742	CG42360	2R	24607267	24610847	+	1.10613	-0.457173	0.0596543	-7.65796	1.88911e-14	1.06619e-13
FBgn0029079	icln	2R	17590964	17591881	+	2.45791	-0.313857	0.0409765	-7.65797	1.88902e-14	1.06619e-13
FBgn0038923	mRpL35	3R	22023527	22024341	+	2.61525	-0.299466	0.039104	-7.6571	1.90184e-14	1.07242e-13
FBgn0052267	CG32267	3L	3471555	3472113	-	6.16359	-0.214516	0.0280503	-7.64744	2.05016e-14	1.15503e-13
FBgn0036136	Ufd1-like	3L	11121966	11123216	-	2.57773	-0.302844	0.039618	-7.6431	2.12056e-14	1.19364e-13
FBgn0001986	Mtr4	2L	15752263	15755900	+	0.778428	-0.537224	0.0702185	-7.64231	2.13362e-14	1.19992e-13
FBgn0028341	Ptpmeg2	X	9626294	9659145	-	0.900959	0.516111	0.0675004	7.64072	2.1601e-14	1.21374e-13
FBgn0051477	ATPsynepsilonL	3R	10121773	10122320	+	9.27807	-0.241007	0.031551	-7.6387	2.1943e-14	1.23187e-13
FBgn0026076	UBL3	X	15849731	15853175	-	1.14693	0.447836	0.058634	7.634	2.27581e-14	1.2765e-13
FBgn0267977	mh	X	15472804	15475400	-	0.628815	0.573405	0.0751618	7.63148	2.32077e-14	1.30057e-13
FBgn0259143	CG42258	X	12463528	12478431	+	0.474053	0.624357	0.0819722	7.62938	2.35879e-14	1.32072e-13
FBgn0038166	CG9588	3R	13675092	13676681	-	1.35278	-0.411347	0.053955	-7.62007	2.5353e-14	1.4183e-13
FBgn0047135	CG32276	3L	3197863	3199047	-	6.67488	-0.232515	0.0305183	-7.61901	2.55634e-14	1.42881e-13
FBgn0284408	trol	X	2470460	2545410	-	1.33687	0.555116	0.0728702	7.60856	2.77158e-14	1.54775e-13
FBgn0033413	prel	2R	9424087	9426107	+	2.65399	-0.30397	0.0399579	-7.60624	2.82183e-14	1.57443e-13
FBgn0038470	CG18213	3R	17036394	17040203	-	0.790481	-0.544226	0.0714894	-7.60556	2.83682e-14	1.5814e-13
FBgn0036398	upSET	3L	14002127	14020148	+	6.21276	-0.250763	0.0329736	-7.60475	2.85458e-14	1.58991e-13
FBgn0038446	CG14903	3R	16573179	16573752	-	0.873294	-0.502301	0.0660437	-7.59709	3.02858e-14	1.68387e-13
FBgn0038811	Pus1	3R	20591024	20592671	-	1.37376	-0.410609	0.0540217	-7.59716	3.02693e-14	1.68387e-13
FBgn0035471	Sc2	3L	3903492	3905035	+	3.12383	-0.285281	0.0375534	-7.59595	3.05533e-14	1.69726e-13
FBgn0032751	CG17343	2L	19064929	19069673	+	1.91224	-0.350509	0.0461403	-7.59457	3.08808e-14	1.71395e-13
FBgn0033988	pcs	2R	14981263	14991336	+	4.60875	-0.253047	0.0333333	-7.59122	3.16909e-14	1.75738e-13
FBgn0036538	CG15715	3L	15835693	15837482	-	2.07081	-0.354377	0.0466997	-7.58697	3.27472e-14	1.81437e-13
FBgn0283427	FASN1	2L	3056598	3068177	+	1.42544	-0.439146	0.0578641	-7.58458	3.33556e-14	1.84496e-13
FBgn0053182	Kdm4B	2R	13176553	13198337	-	1.50555	-0.392961	0.0517894	-7.58458	3.33574e-14	1.84496e-13
FBgn0030701	CG16952	X	15870183	15875607	+	0.554236	0.586936	0.0774958	7.57938	3.47204e-14	1.91868e-13
FBgn0030530	jub	X	13826041	13830317	-	0.554896	0.580978	0.0767065	7.57918	3.47746e-14	1.92001e-13
FBgn0030006	CG17982	X	8142550	8143835	-	0.509999	0.593122	0.0784559	7.56987	3.73595e-14	2.06093e-13
FBgn0001139	gro	3R	26041736	26049911	+	3.62026	-0.255821	0.0338388	-7.55942	4.04866e-14	2.2315e-13
FBgn0020503	CLIP-190	2L	17384700	17409698	+	2.46188	-0.3298	0.0436418	-7.55555	4.17095e-14	2.29691e-13
FBgn0033735	Dera	2R	12425483	12426975	+	0.726662	-0.550016	0.0727377	-7.55525	4.18066e-14	2.30027e-13
FBgn0266124	ghi	3L	9451876	9452790	+	3.948	-0.252425	0.0334187	-7.55304	4.25211e-14	2.33755e-13
FBgn0041164	armi	3L	3461317	3466303	+	1.05321	-0.507201	0.0670748	-7.55149	4.3031e-14	2.36354e-13
FBgn0052062	Rbfox1	3L	10481412	10594012	+	4.68765	-0.274044	0.0362939	-7.55053	4.33506e-14	2.37699e-13
FBgn0025678	CaBP1	2L	16354886	16356735	-	4.54977	-0.27047	0.0358214	-7.55056	4.33374e-14	2.37699e-13
FBgn0025621	CG16989	X	793147	797061	+	0.614586	0.559974	0.0742386	7.54227	4.61877e-14	2.53037e-13
FBgn0037504	CG1142	3R	7472458	7473781	-	1.59489	-0.386913	0.0513225	-7.53617	4.83979e-14	2.64917e-13
FBgn0004390	RasGAP1	3L	9839093	9855285	-	1.90234	-0.36942	0.0490679	-7.52696	5.19359e-14	2.84038e-13
FBgn0024432	Dlc90F	3R	18299229	18300044	+	5.65429	-0.24233	0.0322081	-7.52402	5.31177e-14	2.90252e-13
FBgn0029867	CG3847	X	6347103	6349236	+	0.646023	0.559173	0.074366	7.51853	5.53965e-14	3.02444e-13
FBgn0028953	CG14478	2R	17457663	17465795	+	6.80135	-0.235372	0.0313119	-7.5174	5.58759e-14	3.04799e-13
FBgn0260858	Ykt6	X	7920409	7921966	+	0.621861	0.555975	0.0739885	7.51491	5.69518e-14	3.10402e-13
FBgn0030052	CG12065	X	8574306	8588528	+	0.408632	0.662842	0.0883813	7.51311	5.77408e-14	3.14433e-13
FBgn0030789	Rrp45	X	16789405	16791266	-	0.965721	0.481757	0.0641161	7.5098	5.92159e-14	3.22189e-13
FBgn0026323	Tak1	X	20515908	20524928	-	0.639399	0.565194	0.0752636	7.50865	5.97382e-14	3.24753e-13
FBgn0033907	mRpS16	2R	14172986	14173596	-	3.30263	-0.266383	0.0354802	-7.50724	6.03889e-14	3.2801e-13
FBgn0037955	Kyat	3R	11820381	11822493	-	1.27135	-0.414184	0.0552096	-7.49783	6.4881e-14	3.52108e-13
FBgn0030114	CG17754	X	9250420	9255953	+	0.588973	0.573103	0.0765305	7.49177	6.79487e-14	3.68442e-13
FBgn0035872	Cpsf6	3L	8310493	8315502	-	2.93951	-0.292766	0.0390785	-7.49094	6.83826e-14	3.70479e-13
FBgn0086129	snama	2R	24086604	24092014	+	2.116	-0.344594	0.0459958	-7.49058	6.85682e-14	3.71168e-13
FBgn0263047	CG43342	3R	22381340	22382147	+	0.933575	-0.483742	0.0645414	-7.48823	6.98107e-14	3.77572e-13
FBgn0030611	CG15027	X	15085159	15085827	-	1.87727	0.370932	0.0495508	7.48501	7.15393e-14	3.86592e-13
FBgn0260856	Membrin	3L	5366455	5367381	+	0.91432	-0.475735	0.0635247	-7.48183	7.32965e-14	3.95751e-13
FBgn0261573	CoRest	X	19521929	19530896	+	1.40166	0.388252	0.0518783	7.48135	7.35613e-14	3.96844e-13
FBgn0027621	Pfrx	X	19495505	19509350	+	0.537252	0.58763	0.0786362	7.48094	7.37931e-14	3.97757e-13
FBgn0028836	CSN7	2R	8421033	8428577	+	4.67992	-0.233196	0.0311727	-7.48058	7.39979e-14	3.98523e-13
FBgn0260985	RfC4	3L	4134860	4136038	-	3.32746	-0.277388	0.0371298	-7.47022	8.00586e-14	4.30798e-13
FBgn0024227	aurB	2L	10856797	10858094	-	1.14298	-0.447966	0.0600016	-7.46134	8.56483e-14	4.60486e-13
FBgn0027259	Kmn1	X	11571383	11572442	-	0.672661	0.535358	0.0717423	7.45769	8.80513e-14	4.73006e-13
FBgn0030743	CG9921	X	16331281	16333600	-	1.09748	0.429195	0.0575584	7.45267	9.14674e-14	4.90942e-13
FBgn0032476	CG5439	2L	13177150	13178978	+	1.85616	-0.354061	0.0475022	-7.45179	9.20855e-14	4.93842e-13
FBgn0031365	CG17650	2L	1758286	1759093	-	8.87087	-0.22975	0.0308707	-7.44246	9.88243e-14	5.29535e-13
FBgn0020251	sfl	3L	6495680	6550104	+	1.38913	-0.400345	0.0538007	-7.43771	1.02446e-13	5.48476e-13
FBgn0029870	Marf	X	6365949	6370924	+	1.47769	0.404326	0.0543608	7.436	1.03782e-13	5.55166e-13
FBgn0000520	dwg	X	2727698	2730042	+	0.723521	0.519944	0.0698849	7.43513	1.04466e-13	5.5835e-13
FBgn0036772	CG5290	3L	17909483	17912565	-	0.528146	-0.611019	0.0823148	-7.43476	1.04755e-13	5.59425e-13
FBgn0030457	CG12096	X	13159604	13162854	+	1.05668	0.446721	0.0600806	7.43136	1.07491e-13	5.73554e-13
FBgn0027599	CG2790	2R	24946561	24948378	-	1.13349	-0.438699	0.0590022	-7.43043	1.08247e-13	5.77104e-13
FBgn0028398	Taf10	2L	2767890	2768612	+	3.30268	-0.269776	0.036317	-7.42762	1.10568e-13	5.88988e-13
FBgn0020272	mst	X	21388977	21391533	+	0.487476	0.59572	0.0803897	7.42364	1.13945e-13	6.06467e-13
FBgn0033528	trsn	2R	10479011	10480111	-	3.35484	-0.271584	0.0365976	-7.42019	1.16952e-13	6.21948e-13
FBgn0010288	Uch	2L	2212738	2214211	-	2.57389	-0.296961	0.0400332	-7.41672	1.20058e-13	6.37933e-13
FBgn0027526	Ublcp1	3R	23061493	23062751	+	1.09651	-0.431019	0.0580866	-7.41504	1.21589e-13	6.45527e-13
FBgn0005649	Rox8	3R	24043056	24048265	-	3.5895	-0.26194	0.035341	-7.41128	1.25082e-13	6.6352e-13
FBgn0053926	CG33926	3L	9443232	9446388	+	0.524818	-0.656424	0.0887562	-7.40818	1.28049e-13	6.78693e-13
FBgn0003028	ovo	X	5048273	5070929	+	6.31088	0.252793	0.0341347	7.40601	1.30157e-13	6.89291e-13
FBgn0034496	CG9143	2R	20275973	20278915	-	1.38388	-0.422406	0.057037	-7.40294	1.33198e-13	7.04805e-13
FBgn0038331	Ccm3	3R	15371957	15374237	+	2.45129	-0.305893	0.0413693	-7.39308	1.43464e-13	7.58499e-13
FBgn0052576	CG32576	X	16285953	16288533	-	0.696539	0.533389	0.0721599	7.38902	1.4792e-13	7.81406e-13
FBgn0033224	Nop17l	2R	7800785	7806385	-	2.07061	-0.347169	0.0469761	-7.38884	1.48117e-13	7.81797e-13
FBgn0027945	ppl	3L	21280491	21281506	-	1.99012	-0.341832	0.0463503	-7.37351	1.66199e-13	8.76509e-13
FBgn0027528	goe	X	16727304	16751910	-	0.723965	0.530929	0.0719602	7.37278	1.6711e-13	8.80583e-13
FBgn0037686	RpL34b	3R	9400237	9401226	-	100.303	-0.0554067	0.0075164	-7.37143	1.68804e-13	8.88773e-13
FBgn0037305	CG12173	3R	5255444	5256681	-	3.0195	-0.283366	0.0385004	-7.35951	1.84581e-13	9.70232e-13
FBgn0030768	CG9723	X	16653220	16655015	-	0.498151	0.584391	0.07951	7.35952	1.84569e-13	9.70232e-13
FBgn0027537	Nup93-1	X	13822826	13825910	+	0.725796	0.523634	0.0711246	7.35776	1.87025e-13	9.82266e-13
FBgn0039537	CG5590	3R	27677522	27679013	+	2.53584	-0.296261	0.040266	-7.35661	1.88638e-13	9.89919e-13
FBgn0023175	Prosalpha7	2R	9846636	9847836	-	5.60893	-0.20546	0.0279447	-7.3521	1.95111e-13	1.02305e-12
FBgn0036922	CG14182	3L	19978713	19979812	-	0.861093	-0.496346	0.0674612	-7.35051	1.97447e-13	1.03444e-12
FBgn0086908	egg	2R	24775534	24779901	-	1.97732	-0.37099	0.0504737	-7.34869	2.00152e-13	1.04775e-12
FBgn0038049	Srlp	3R	12434098	12435643	+	1.23845	-0.402633	0.0547603	-7.34844	2.00533e-13	1.04888e-12
FBgn0027836	Dgp-1	2R	18168413	18172607	-	0.759415	-0.61854	0.0842503	-7.34087	2.12214e-13	1.10906e-12
FBgn0039559	NSD	3R	27932982	27937853	-	0.683637	-0.535832	0.07293	-7.34029	2.1313e-13	1.11202e-12
FBgn0033357	Tom7	2R	8951595	8952242	+	13.7084	-0.139001	0.0189368	-7.34029	2.13125e-13	1.11202e-12
FBgn0022344	CG10340	3R	16613398	16614391	-	3.38616	-0.259148	0.0353065	-7.33934	2.14655e-13	1.11906e-12
FBgn0261396	Rpn3	2L	19051790	19053681	+	2.50942	-0.305859	0.0416767	-7.33781	2.17109e-13	1.13093e-12
FBgn0022349	CG1910	3R	31747643	31751894	+	5.30848	-0.237941	0.0324337	-7.33618	2.19775e-13	1.14388e-12
FBgn0010488	NAT1	2R	12915994	12923734	+	5.44278	-0.244645	0.0333532	-7.33483	2.21996e-13	1.15449e-12
FBgn0038013	CG10038	3R	12348987	12350644	-	1.62806	-0.36602	0.0498919	-7.33389	2.23574e-13	1.16174e-12
FBgn0261439	SdhA	2R	19391863	19395971	-	2.00808	-0.33338	0.0454841	-7.3281	2.33442e-13	1.21104e-12
FBgn0001220	Hsc70-5	2R	14252598	14256192	-	2.24859	-0.328193	0.0447768	-7.32816	2.33338e-13	1.21104e-12
FBgn0039129	RpS19b	3R	23932729	23933530	-	10.2992	-0.22197	0.0302915	-7.32739	2.34672e-13	1.21643e-12
FBgn0263029	CG43324	2R	17563606	17564351	+	1.07784	-0.441581	0.0602527	-7.32352	2.41558e-13	1.2511e-12
FBgn0030100	CG12106	X	9193898	9195333	+	0.496778	0.577479	0.0789906	7.32114	2.45882e-13	1.27246e-12
FBgn0030858	IntS2	X	17652761	17656818	-	0.451357	0.602605	0.0825764	7.31209	2.63011e-13	1.36e-12
FBgn0028700	RfC38	2L	11128932	11130645	-	1.58647	-0.366216	0.0500791	-7.31021	2.66727e-13	1.37809e-12
FBgn0025624	CG4025	X	2076966	2078455	+	0.429523	0.604667	0.0829759	7.30183	2.83875e-13	1.46549e-12
FBgn0267001	Ten-a	X	12043698	12335214	+	1.00722	0.510096	0.0698489	7.2983	2.91417e-13	1.50321e-12
FBgn0035720	CG10077	3L	6949491	6955904	-	6.84672	-0.194101	0.0265961	-7.29801	2.92064e-13	1.50532e-12
FBgn0262954	Rpb12	2R	15144968	15145519	-	1.74962	-0.350739	0.048069	-7.29457	2.99615e-13	1.54299e-12
FBgn0051950	Sbat	2L	2878344	2879001	+	1.15626	-0.424034	0.0581484	-7.28761	3.15508e-13	1.62352e-12
FBgn0266449	Kr-h2	2L	6070990	6073961	+	2.13579	-0.322769	0.0442939	-7.28558	3.203e-13	1.64685e-12
FBgn0267347	squ	2L	16680054	16681653	+	0.762494	-0.532616	0.0730974	-7.27851	3.37519e-13	1.73398e-12
FBgn0013531	MED20	2L	8071812	8072848	-	0.850618	-0.482515	0.066231	-7.27821	3.38269e-13	1.73643e-12
FBgn0022224	ubl	2R	6810011	6810530	-	1.95491	-0.351542	0.048296	-7.27716	3.40925e-13	1.74865e-12
FBgn0030809	Ubr1	X	16956232	16968679	-	1.2121	0.433984	0.0596516	7.27304	3.51485e-13	1.80136e-12
FBgn0032400	CG6770	2L	12045343	12046118	-	23.1333	-0.242273	0.0333248	-7.26986	3.5986e-13	1.84279e-12
FBgn0035122	mRpL17	3L	264779	265932	+	1.95207	-0.333894	0.046009	-7.25562	3.99836e-13	2.04586e-12
FBgn0010622	DCTN3-p24	2R	23061420	23062593	-	1.1433	-0.429116	0.0591257	-7.25305	4.07497e-13	2.08338e-12
FBgn0031052	Elys	X	19652305	19659407	+	0.572398	0.555866	0.076704	7.25167	4.11665e-13	2.103e-12
FBgn0038597	CG8064	3R	18283660	18286624	+	0.536611	-0.578433	0.0798161	-7.25114	4.13279e-13	2.10955e-12
FBgn0035520	CG11586	3L	4261297	4262470	-	2.58813	-0.30334	0.0418319	-7.25061	4.14897e-13	2.11611e-12
FBgn0033473	CG12128	2R	10026839	10030668	+	0.937104	-0.477334	0.0658104	-7.24763	4.24126e-13	2.16145e-12
FBgn0035482	CG14985	3L	4003474	4006626	+	0.658875	-0.54619	0.0753541	-7.24462	4.33666e-13	2.20829e-12
FBgn0040367	CG11382	X	1209970	1211853	+	0.637429	0.55093	0.076037	7.24423	4.34908e-13	2.21284e-12
FBgn0284442	Mcm3	X	5323855	5326738	+	0.867244	0.481498	0.0664292	7.24362	4.3687e-13	2.22105e-12
FBgn0267967	corolla	X	17629791	17632047	-	0.984313	0.464221	0.064114	7.23723	4.57948e-13	2.32634e-12
FBgn0030093	Bap111	X	9149309	9151976	+	0.77367	0.488962	0.0675589	7.2321	4.75593e-13	2.41405e-12
FBgn0029715	CG11444	X	4553117	4554398	-	0.69095	0.513417	0.0710742	7.21944	5.22007e-13	2.64753e-12
FBgn0052485	CG32485	3L	3050323	3051765	+	0.791933	-0.49482	0.0685257	-7.21215	5.5076e-13	2.79113e-12
FBgn0039261	Ythdf	3R	25033876	25039249	-	1.32177	-0.402136	0.0557457	-7.21019	5.58742e-13	2.82933e-12
FBgn0013756	Mtor	2R	11852617	11861202	+	2.5381	-0.335593	0.0465494	-7.20862	5.65229e-13	2.8599e-12
FBgn0014879	Set	3R	15263552	15265253	+	5.06769	-0.265162	0.0368594	-7.19432	6.27735e-13	3.17363e-12
FBgn0011291	Taf11	2L	9762424	9763262	-	1.80746	-0.343959	0.0478275	-7.18986	6.48574e-13	3.27638e-12
FBgn0043002	Chrac-14	2L	8437405	8437996	+	3.1422	-0.304132	0.0423142	-7.18732	6.60739e-13	3.33518e-12
FBgn0030451	CG15717	X	13128952	13134565	+	1.29641	0.386535	0.053772	7.18588	6.67746e-13	3.36788e-12
FBgn0086656	shrb	2R	9142146	9143914	-	5.58628	-0.214014	0.0297858	-7.18501	6.72027e-13	3.38678e-12
FBgn0004872	piwi	2L	10982205	10987420	-	1.36932	-0.436759	0.0607415	-7.18488	6.72684e-13	3.38741e-12
FBgn0030628	CG9114	X	15330784	15333154	-	0.472175	0.584701	0.0815891	7.18127	6.90647e-13	3.47511e-12
FBgn0003087	pim	2L	10362989	10364092	+	0.810588	-0.486181	0.0676333	-7.18101	6.92001e-13	3.47917e-12
FBgn0263237	Cdk7	X	5307465	5308983	-	0.999308	0.44869	0.0624527	7.18089	6.92587e-13	3.47936e-12
FBgn0001977	CIAPIN1	2L	15036293	15038861	-	1.53157	-0.371725	0.0518184	-7.17095	7.44769e-13	3.73855e-12
FBgn0030034	CG10555	X	8398940	8404516	+	0.5541	0.562536	0.0785257	7.17028	7.48446e-13	3.75405e-12
FBgn0037739	CG12948	3R	9746167	9747744	-	3.15268	-0.294483	0.041193	-7.14854	8.77084e-13	4.39579e-12
FBgn0040070	Trx-2	2L	9613166	9616404	+	7.82517	-0.182299	0.025507	-7.14686	8.87865e-13	4.44632e-12
FBgn0032453	CG6180	2L	12707661	12708680	+	5.3958	-0.225908	0.0316361	-7.14078	9.2805e-13	4.6439e-12
FBgn0004370	Ptp10D	X	11622015	11677338	+	0.418967	0.608566	0.0854082	7.13915	9.39131e-13	4.69566e-12
FBgn0284220	Top2	2L	19447365	19453490	-	3.90237	-0.28772	0.040307	-7.13819	9.45686e-13	4.72471e-12
FBgn0037943	CG14722	3R	11741890	11744027	+	1.39786	-0.386321	0.054129	-7.13442	9.71972e-13	4.85223e-12
FBgn0003415	skd	3L	20992814	21027434	-	4.41834	-0.235873	0.0330749	-7.13112	9.95587e-13	4.96621e-12
FBgn0038043	CG17202	3R	12422768	12423606	+	6.27542	-0.194391	0.027282	-7.12517	1.0395e-12	5.18118e-12
FBgn0020647	KrT95D	3R	23997538	24031827	-	1.6279	-0.369567	0.0518597	-7.12401	1.04834e-12	5.22114e-12
FBgn0034579	mRpL54	2R	21060789	21061587	+	2.46203	-0.301239	0.042283	-7.12358	1.05162e-12	5.23338e-12
FBgn0262467	Scox	2L	4967832	4968935	-	1.67798	-0.337539	0.0474057	-7.11816	1.09374e-12	5.43874e-12
FBgn0267398	Yeti	2R	1343403	1345119	-	5.59259	-0.214444	0.0301343	-7.11599	1.11114e-12	5.52094e-12
FBgn0004587	B52	3R	13661311	13666891	+	10.353	-0.164573	0.0231306	-7.11497	1.11939e-12	5.55757e-12
FBgn0030406	CG1463	X	12609977	12611667	-	1.04118	0.438778	0.0616694	7.11181	1.14529e-12	5.68175e-12
FBgn0036686	CG7728	3L	17016536	17020270	+	0.894966	-0.484904	0.0681777	-7.1065	1.19027e-12	5.90026e-12
FBgn0000412	D1	3R	9238083	9240654	-	13.253	-0.194481	0.0273855	-7.10195	1.23011e-12	6.09301e-12
FBgn0028683	spt4	2R	12633589	12634172	+	1.01609	-0.443894	0.0624682	-7.10066	1.24165e-12	6.14542e-12
FBgn0087035	AGO2	3L	15554113	15561042	+	2.19931	-0.324778	0.0457416	-7.09939	1.25307e-12	6.19226e-12
FBgn0285948	RpL27A	2L	4457186	4458364	-	170.351	-0.0404404	0.00569625	-7.09948	1.25223e-12	6.19226e-12
FBgn0037102	CRIF	3L	21568059	21568898	-	2.76587	-0.273064	0.0384971	-7.09235	1.31853e-12	6.5107e-12
FBgn0043001	Chrac-16	X	12017225	12017961	-	0.762325	0.499942	0.0704858	7.08736	1.36697e-12	6.74463e-12
FBgn0030801	Rcp	X	16884581	16886612	+	0.696016	0.509322	0.0718493	7.08652	1.37531e-12	6.78051e-12
FBgn0052666	Drak	X	11493135	11555045	+	0.851218	0.476661	0.0672312	7.08487	1.39173e-12	6.85615e-12
FBgn0004638	drk	2R	13495222	13502841	-	4.86586	-0.216219	0.0305205	-7.08417	1.39883e-12	6.88579e-12
FBgn0085736	CG40472	3L	24927130	24927710	+	0.589966	0.534993	0.0756024	7.07786	1.464e-12	7.20102e-12
FBgn0031485	CG9643	2L	2978411	2979288	-	1.18603	-0.403847	0.0570339	-7.07675	1.47579e-12	7.25341e-12
FBgn0267790	rump	3R	9505853	9510324	-	2.66011	-0.29949	0.0423205	-7.07608	1.48293e-12	7.28285e-12
FBgn0250823	gish	3R	16272452	16304768	+	5.36885	-0.223125	0.0315347	-7.07529	1.4914e-12	7.31878e-12
FBgn0038387	blp	3R	15933847	15934940	+	2.07942	-0.326456	0.0461403	-7.07416	1.50354e-12	7.37269e-12
FBgn0036730	qjt	3L	17479096	17480141	+	3.11497	-0.306791	0.0434208	-7.06549	1.60049e-12	7.84202e-12
FBgn0030894	Mvb12	X	18097558	18101314	-	0.842516	0.483745	0.0684309	7.06481	1.60839e-12	7.87466e-12
FBgn0002441	l(3)mbt	3R	27266326	27273273	-	1.57865	-0.369544	0.0523465	-7.05746	1.6957e-12	8.29575e-12
FBgn0003975	vg	2R	12884632	12899385	+	0.377931	-0.709262	0.10093	-7.05415	1.7366e-12	8.4893e-12
FBgn0035871	BI-1	3L	8307145	8308941	-	3.0593	-0.297707	0.0422222	-7.05047	1.78314e-12	8.7101e-12
FBgn0013334	Sap47	3R	15935100	15962124	+	2.53471	-0.309411	0.0438884	-7.04871	1.80588e-12	8.81439e-12
FBgn0015521	RpS21	2L	2856070	2857029	+	78.3986	-0.0567728	0.00805814	-7.04539	1.84938e-12	9.01983e-12
FBgn0034838	CG12782	2R	23264269	23265543	-	0.698272	-0.525325	0.0745745	-7.04013	1.92055e-12	9.35974e-12
FBgn0032488	CG16812	2L	13222587	13224545	+	1.39935	-0.375739	0.0533837	-7.03566	1.98321e-12	9.6577e-12
FBgn0052251	Claspin	3L	4313483	4318608	+	0.85028	-0.537665	0.0764699	-7.03069	2.0551e-12	1.00001e-11
FBgn0035853	UbcE2M	3L	8195847	8197987	-	2.74312	-0.271521	0.0386271	-7.0284	2.08909e-12	1.01577e-11
FBgn0038149	GILT1	3R	13398526	13401862	-	1.5369	-0.512891	0.0730206	-7.01723	2.26308e-12	1.09953e-11
FBgn0019938	RpI1	2R	14595611	14601216	-	0.873842	-0.481516	0.0685883	-7.01473	2.30392e-12	1.11852e-11
FBgn0034310	Nup75	2R	18164694	18167140	-	0.916981	-0.461396	0.0657414	-7.01306	2.3316e-12	1.13109e-11
FBgn0000635	Fas2	X	4132887	4206093	-	4.57342	0.379554	0.0541146	7.01096	2.36686e-12	1.14732e-11
FBgn0000404	CycA	3L	11826719	11833578	-	1.55078	-0.361586	0.0515838	-7.00724	2.4306e-12	1.17732e-11
FBgn0030329	prtp	X	11716756	11719894	+	0.693809	0.503175	0.0717973	7.00423	2.48351e-12	1.20203e-11
FBgn0263005	CG43313	X	13095571	13112462	-	0.495922	0.576715	0.0824481	7.00359	2.49494e-12	1.20665e-11
FBgn0033486	dmpd	2R	10117694	10121451	+	1.76288	-0.337947	0.0482528	-7.00188	2.52556e-12	1.22053e-11
FBgn0031091	Phf7	X	20160355	20165830	-	0.706781	0.515839	0.0736787	6.99817	2.59327e-12	1.2523e-11
FBgn0035640	mad2	3L	5812135	5813093	-	1.68296	-0.339851	0.0485662	-6.99565	2.64039e-12	1.27408e-11
FBgn0037930	CG14715	3R	11674221	11674923	+	7.21513	-0.189552	0.0271101	-6.99203	2.7094e-12	1.30639e-11
FBgn0024542	Neos	3L	7241628	7243139	+	1.55061	-0.356505	0.0509855	-6.98984	2.75193e-12	1.32589e-11
FBgn0027296	temp	X	2260207	2262515	-	0.609038	0.533806	0.0764663	6.98396	2.86969e-12	1.38158e-11
FBgn0034237	eIF3b	2R	17536213	17539142	+	6.42008	-0.193232	0.0276924	-6.97781	2.99817e-12	1.44234e-11
FBgn0011604	Iswi	2R	12636671	12640628	+	1.87671	-0.325855	0.04674	-6.97008	3.16769e-12	1.52274e-11
FBgn0037531	CG10445	3R	7916599	7920299	-	0.848941	-0.469309	0.0672806	-6.96904	3.19115e-12	1.53286e-11
FBgn0033226	CG1882	2R	7812504	7815486	+	1.38555	-0.397932	0.0571088	-6.96567	3.26842e-12	1.56879e-11
FBgn0263490	mld	3R	24585653	24623899	+	2.85036	-0.297687	0.0427454	-6.96349	3.31946e-12	1.59209e-11
FBgn0037562	Nazo	3R	8287876	8288613	+	0.598828	-0.578419	0.0831302	-6.95894	3.42853e-12	1.64316e-11
FBgn0036135	mRpL2	3L	11120847	11122041	+	3.88366	-0.242073	0.0347857	-6.95867	3.43497e-12	1.64501e-11
FBgn0042138	CG18815	3L	11628037	11630749	+	3.61284	-0.239466	0.0344135	-6.95806	3.45e-12	1.65096e-11
FBgn0024509	Sec13	3R	23356278	23358531	+	2.85208	-0.261896	0.0376407	-6.95709	3.47363e-12	1.66102e-11
FBgn0032701	CG10341	2L	18698714	18700645	+	0.662561	-0.536124	0.077096	-6.95287	3.57927e-12	1.70896e-11
FBgn0040066	wds	X	2585980	2588217	+	1.5691	0.355146	0.0510688	6.95294	3.57763e-12	1.70896e-11
FBgn0020497	emb	2L	8403573	8408853	+	4.21946	-0.234204	0.0337055	-6.94829	3.69747e-12	1.76407e-11
FBgn0004867	RpS2	2L	9896265	9897552	-	155.553	-0.0626722	0.00901996	-6.94816	3.70076e-12	1.76432e-11
FBgn0026409	Mpcp2	3L	14537651	14540441	+	9.14459	-0.15759	0.0226819	-6.94782	3.70987e-12	1.76733e-11
FBgn0035603	Pfdn4	3L	5367341	5368008	-	1.04793	-0.415124	0.059709	-6.94767	3.71376e-12	1.76786e-11
FBgn0035592	CG10674	3L	5135748	5136292	-	1.92577	-0.321539	0.0462717	-6.94727	3.72417e-12	1.77149e-11
FBgn0035631	Txl	3L	5765846	5767084	+	1.84304	-0.333877	0.0480516	-6.94667	3.74011e-12	1.77774e-11
FBgn0030239	CG17333	X	10847438	10848534	+	0.705656	0.501753	0.0722389	6.94169	3.87441e-12	1.8402e-11
FBgn0034315	CG5721	2R	18182435	18184090	-	0.720969	-0.488092	0.0702769	-6.93862	3.95962e-12	1.87927e-11
FBgn0026088	CG14818	X	1879019	1879774	-	1.02674	0.432784	0.0623533	6.93665	4.01514e-12	1.90419e-11
FBgn0037792	TAF1B	3R	10140103	10144184	-	0.98245	-0.447921	0.064539	-6.93586	4.03744e-12	1.91334e-11
FBgn0039790	CG2246	3R	30592971	30601489	-	2.0798	-0.313938	0.0453124	-6.92694	4.30048e-12	2.03648e-11
FBgn0000147	aurA	3R	11963124	11964826	+	1.17191	-0.407006	0.0588094	-6.91704	4.61166e-12	2.18221e-11
FBgn0030054	Caf1-180	X	8602137	8606304	-	1.90379	0.375797	0.0543866	6.91058	4.82679e-12	2.28231e-11
FBgn0051363	Jupiter	3R	11590386	11619906	-	35.0856	-0.134339	0.0194842	-6.8948	5.39389e-12	2.54667e-11
FBgn0027794	Lrpprc2	X	1457175	1460617	-	0.417829	0.569883	0.0828143	6.89487	5.39153e-12	2.54667e-11
FBgn0027080	TyrRS	3L	16417349	16419302	-	2.74451	-0.278757	0.040438	-6.89274	5.47266e-12	2.58194e-11
FBgn0004367	mei-41	X	16391698	16399850	+	0.373418	0.589867	0.0857566	6.89223	5.49252e-12	2.58939e-11
FBgn0034877	levy	2R	23548239	23548982	+	15.5669	-0.116927	0.0169768	-6.88744	5.68058e-12	2.67545e-11
FBgn0023530	CG3740	X	1668406	1669297	-	0.68917	0.495111	0.0718607	6.88737	5.68349e-12	2.67545e-11
FBgn0040340	TRAM	X	935232	937822	+	0.772809	0.477316	0.069273	6.88627	5.72751e-12	2.69418e-11
FBgn0001206	Hmr	X	10590920	10595855	-	0.665647	0.501393	0.0727926	6.886	5.73839e-12	2.6973e-11
FBgn0034087	clu	2R	16186584	16194277	+	1.67516	-0.380647	0.0552884	-6.88392	5.82292e-12	2.73501e-11
FBgn0030571	CG14414	X	14580600	14582174	+	1.07953	0.400864	0.05823	6.88083	5.95055e-12	2.79289e-11
FBgn0021795	Tapdelta	2R	11370300	11371335	-	18.3525	-0.126338	0.018364	-6.87976	5.99518e-12	2.81176e-11
FBgn0263398	Uck	3R	24290172	24293371	+	2.87521	-0.280036	0.0407099	-6.87844	6.05095e-12	2.83582e-11
FBgn0033471	CG12134	2R	9971143	9972780	+	1.16498	-0.409825	0.0595674	-6.87671	6.12499e-12	2.86841e-11
FBgn0036915	Prp3	3L	19910300	19912504	+	1.06702	-0.407814	0.0592796	-6.87508	6.1956e-12	2.89934e-11
FBgn0031036	CG14220	X	19599803	19601851	-	0.572027	0.527114	0.0767434	6.87159	6.349e-12	2.96894e-11
FBgn0003274	RpLP2	2R	16586129	16586732	+	163.976	-0.0464239	0.00675755	-6.86992	6.42384e-12	3.00173e-11
FBgn0038224	ATPsynE	3R	14326947	14327735	+	25.7492	-0.0971007	0.0141361	-6.86901	6.46491e-12	3.0187e-11
FBgn0015546	spel1	2L	14362069	14366840	+	1.06446	-0.414178	0.0602766	-6.86705	6.55418e-12	3.05813e-11
FBgn0261270	SelD	2R	14268772	14270658	-	1.42013	-0.380851	0.0554446	-6.86669	6.57064e-12	3.06357e-11
FBgn0026176	SkpB	2R	12139295	12140229	-	0.834532	-0.486031	0.0707202	-6.86618	6.59417e-12	3.07229e-11
FBgn0026373	RpII33	2L	13833337	13834306	+	1.79445	-0.326836	0.0475969	-6.86519	6.64041e-12	3.09156e-11
FBgn0263111	cac	X	11931280	11985087	-	0.452148	0.601052	0.0877992	6.85976	6.89761e-12	3.20895e-11
FBgn0262955	RpII140	3R	14125791	14130111	+	1.51105	-0.353973	0.0516059	-6.85695	7.03476e-12	3.27037e-11
FBgn0261789	SmD2	3R	6345000	6345911	-	11.6942	-0.154508	0.0225763	-6.84395	7.70382e-12	3.57878e-11
FBgn0029503	CHORD	3R	24186359	24187785	+	0.728502	-0.484257	0.0707078	-6.84268	7.77238e-12	3.608e-11
FBgn0033529	CG17765	2R	10480163	10481886	+	4.47198	-0.21623	0.0316057	-6.84134	7.84577e-12	3.63941e-11
FBgn0025832	Fen1	2R	16854025	16855464	-	1.35407	-0.370637	0.0541723	-6.83912	7.96786e-12	3.69335e-11
FBgn0037360	CG2182	3R	5656236	5659912	-	6.13793	-0.192142	0.0281014	-6.8374	8.06452e-12	3.73542e-11
FBgn0034118	Nup62	2R	16344377	16345828	+	3.58663	-0.253298	0.0370713	-6.83268	8.33419e-12	3.85752e-11
FBgn0052813	CG32813	X	1380914	1392843	+	0.466646	0.574993	0.0843331	6.83023	8.47777e-12	3.92112e-11
FBgn0000115	Arl1	3L	15983135	15984362	+	1.91526	-0.313685	0.0459207	-6.82954	8.51898e-12	3.93732e-11
FBgn0036515	AIMP2	3L	15583638	15585347	+	2.23262	-0.302536	0.0442967	-6.82889	8.55728e-12	3.95215e-11
FBgn0014877	Roe1	2R	13554077	13555606	+	1.24145	-0.392634	0.057499	-6.82552	8.7607e-12	4.04315e-11
FBgn0030670	Pis	X	15701451	15703770	-	0.552427	0.51875	0.0761087	6.81826	9.21466e-12	4.24958e-11
FBgn0010786	l(3)02640	3L	1334889	1339415	+	1.40373	-0.398113	0.0584383	-6.81078	9.70716e-12	4.47346e-11
FBgn0032822	CG10466	2L	19792104	19792782	+	0.691694	-0.494692	0.0726372	-6.80506	1.01005e-11	4.65134e-11
FBgn0033261	udd	2R	8106385	8113949	+	4.18595	-0.23309	0.034263	-6.80262	1.02733e-11	4.7275e-11
FBgn0010097	gammaTub37C	2L	19183863	19185726	-	0.449441	-0.589517	0.0868511	-6.79886	1.05453e-11	4.84915e-11
FBgn0019644	ATPsynB	3L	9729999	9731224	+	21.5932	-0.106175	0.0156209	-6.79701	1.06815e-11	4.90825e-11
FBgn0033375	CG8078	2R	9096931	9098525	-	0.677628	-0.494574	0.0727192	-6.79646	1.07224e-11	4.92346e-11
FBgn0033247	Nup44A	2R	7988462	7991283	+	1.77525	-0.324759	0.0477908	-6.79401	1.0906e-11	5.00416e-11
FBgn0010825	Gug	3L	8449922	8472669	+	3.43155	-0.261371	0.0384712	-6.79359	1.09381e-11	5.01525e-11
FBgn0033799	GLaz	2R	13163959	13168032	-	1.52574	-0.361452	0.0531951	-6.79316	1.09705e-11	5.0265e-11
FBgn0034245	UQCR-6.4	2R	17572096	17572784	-	9.3783	-0.147553	0.0217229	-6.79246	1.1024e-11	5.04736e-11
FBgn0034435	fest	2R	19341809	19345754	+	0.800696	-0.540733	0.0795334	-6.79195	1.10629e-11	5.06154e-11
FBgn0037707	RnpS1	3R	9552034	9553747	+	1.56207	-0.340449	0.0501138	-6.79137	1.11077e-11	5.07837e-11
FBgn0031144	CG1529	X	21028652	21031950	-	0.521682	0.529694	0.0780652	6.79041	1.11814e-11	5.10838e-11
FBgn0014028	SdhB	2R	6807626	6809172	+	6.30595	-0.192218	0.0283102	-6.78966	1.12396e-11	5.13128e-11
FBgn0033428	Updo	2R	9584643	9586126	+	1.8852	-0.326756	0.0481278	-6.7879	1.13778e-11	5.19065e-11
FBgn0032298	CG6724	2L	10768234	10769952	-	0.886527	-0.463288	0.0682003	-6.78773	1.1391e-11	5.19294e-11
FBgn0040007	RpL38	2R	4515388	4516458	-	66.0091	0.0639744	0.00942968	6.78436	1.16605e-11	5.31202e-11
FBgn0029975	spidey	X	7908931	7911885	+	0.894346	0.488915	0.0720253	6.7809	1.19433e-11	5.43696e-11
FBgn0035044	CG3663	2R	24661503	24662409	+	1.69183	-0.331684	0.0489089	-6.7798	1.20342e-11	5.47438e-11
FBgn0038540	CG14321	3R	17733598	17734381	+	2.58996	-0.299663	0.0442191	-6.77652	1.23105e-11	5.59607e-11
FBgn0031607	CG15440	2L	4453169	4454453	-	1.92861	-0.318652	0.0470519	-6.77125	1.27678e-11	5.79981e-11
FBgn0033886	Rpn13	2R	13958545	13960404	-	4.11965	-0.228627	0.03378	-6.76784	1.30715e-11	5.93355e-11
FBgn0014141	cher	3R	17091533	17125389	-	0.483008	-0.615293	0.0909824	-6.76537	1.32965e-11	6.03135e-11
FBgn0259916	CG42445	3L	8154681	8158900	-	0.498285	-0.560395	0.0829236	-6.76366	1.34545e-11	6.09865e-11
FBgn0261284	bou	X	6986486	6987188	+	0.774	0.496956	0.0735461	6.75668	1.41192e-11	6.39539e-11
FBgn0042092	CG13773	2L	6906666	6907844	-	1.40747	-0.360522	0.0533416	-6.75648	1.41382e-11	6.39943e-11
FBgn0040395	Unc-76	X	2080610	2093948	+	0.498736	0.563228	0.0835673	6.74956	1.4829e-11	6.70736e-11
FBgn0039139	Mettl3	3R	24032157	24034257	+	0.875884	-0.440696	0.0652407	-6.74936	1.48502e-11	6.71215e-11
FBgn0036224	Rpt4R	3L	11941912	11943485	+	0.884176	-0.477316	0.0706841	-6.74651	1.51448e-11	6.84043e-11
FBgn0259745	wech	2R	7478853	7489823	-	4.77173	-0.2837	0.0420702	-6.74444	1.53614e-11	6.93334e-11
FBgn0035016	CG4612	2R	24521874	24526089	-	2.46606	-0.299465	0.0444349	-6.73885	1.59645e-11	7.20046e-11
FBgn0001257	ImpL2	3L	4224006	4236147	-	2.89947	-0.869439	0.116746	-6.73771	1.60905e-11	7.25214e-11
FBgn0031296	CG4415	2L	1037246	1038685	+	13.0398	-0.189074	0.0280714	-6.73552	1.63343e-11	7.35679e-11
FBgn0260944	Rbp1	3R	10784383	10786465	+	9.47933	-0.170144	0.0252672	-6.73384	1.65246e-11	7.43722e-11
FBgn0035534	mRpS6	3L	4364550	4365243	+	1.79985	-0.322151	0.0478336	-6.73328	1.65879e-11	7.46044e-11
FBgn0037262	MED31	3R	4641963	4643292	+	3.50756	-0.248454	0.0369122	-6.73068	1.68875e-11	7.58982e-11
FBgn0037282	CG14657	3R	4817980	4821432	-	2.33281	-0.311644	0.0463139	-6.72863	1.71264e-11	7.69175e-11
FBgn0011217	eff	3R	14732414	14741319	-	11.2718	-0.152411	0.022685	-6.71863	1.83437e-11	8.23265e-11
FBgn0259170	alpha-Man-Ia	X	10266792	10325958	-	0.520395	0.53426	0.0796431	6.71615	1.86594e-11	8.36842e-11
FBgn0037844	CG4570	3R	10856807	10858066	+	1.67396	-0.346106	0.0515523	-6.71225	1.91648e-11	8.589e-11
FBgn0030486	Set2	X	13413242	13421024	+	0.485582	0.549005	0.0819137	6.7113	1.92892e-11	8.63868e-11
FBgn0036745	CG7484	3L	17654617	17655645	+	2.21958	-0.278942	0.0415792	-6.70766	1.97772e-11	8.85097e-11
FBgn0010226	GstS1	2R	17093246	17099501	-	3.99592	-0.258133	0.0385144	-6.70125	2.06639e-11	9.24132e-11
FBgn0259228	C3G	X	6780790	6803593	-	0.532533	0.53246	0.0795678	6.697	2.12744e-11	9.50766e-11
FBgn0031037	CG14207	X	19605199	19611413	+	1.11702	0.435426	0.064979	6.69686	2.1294e-11	9.50973e-11
FBgn0032189	Ripalpha	2L	10199401	10200974	-	1.24325	-0.393128	0.0586906	-6.6959	2.14344e-11	9.56572e-11
FBgn0030724	Nipsnap	X	16070365	16073568	-	0.382154	0.590907	0.0884385	6.6929	2.18791e-11	9.75729e-11
FBgn0051373	CG31373	3R	10708487	10709364	-	0.547013	-0.541154	0.080879	-6.69164	2.20681e-11	9.82781e-11
FBgn0034399	CG15083	2R	18835263	18836842	+	0.998577	0.43038	0.0642807	6.69172	2.20558e-11	9.82781e-11
FBgn0026261	bonsai	2R	22637770	22638868	+	3.35601	-0.238301	0.0356267	-6.68843	2.2558e-11	1.00389e-10
FBgn0035714	CG8549	3L	6752913	6754029	+	1.49855	-0.352847	0.0527969	-6.681	2.37316e-11	1.05538e-10
FBgn0031337	CG14346	2L	1367996	1369050	+	7.58287	-0.19969	0.0299285	-6.67233	2.51779e-11	1.11892e-10
FBgn0032646	mEFTs	2L	17499268	17501106	-	2.04488	-0.29353	0.0439913	-6.67126	2.53609e-11	1.12627e-10
FBgn0029514	312	3L	1351116	1352853	+	0.708705	-0.479754	0.0718612	-6.67015	2.55534e-11	1.13402e-10
FBgn0032479	CG16974	2L	13183849	13191979	-	1.28494	-0.363997	0.0545487	-6.66971	2.56315e-11	1.1367e-10
FBgn0035877	CG7083	3L	8340785	8342876	+	1.19059	-0.39241	0.0588122	-6.6686	2.58252e-11	1.14448e-10
FBgn0003048	pcx	X	2225296	2238045	+	0.529085	0.521676	0.0784591	6.65397	2.85296e-11	1.26345e-10
FBgn0032864	CG2493	2L	20461585	20463444	-	2.11177	-0.311792	0.0468934	-6.6475	2.98113e-11	1.3193e-10
FBgn0085203	CG34174	2L	2214266	2215167	+	1.09573	-0.397073	0.059705	-6.64679	2.99562e-11	1.32478e-10
FBgn0003257	r-l	3R	21070557	21073319	-	0.840684	-0.461722	0.0694203	-6.64631	3.00536e-11	1.32725e-10
FBgn0038808	Srp14	3R	20580115	20580764	+	3.54849	-0.236756	0.03562	-6.64636	3.0043e-11	1.32725e-10
FBgn0030915	CG6179	X	18380082	18381479	+	0.436931	0.553237	0.0834076	6.64468	3.03883e-11	1.3411e-10
FBgn0036180	Duba	3L	11605436	11609465	-	1.31894	-0.363983	0.0548685	-6.63121	3.32957e-11	1.46838e-10
FBgn0037573	CG7483	3R	8313208	8314864	+	1.6378	-0.333079	0.0502629	-6.62518	3.4683e-11	1.52851e-10
FBgn0034938	CG3803	2R	23952513	23954048	-	1.27588	-0.363062	0.054793	-6.62328	3.51325e-11	1.54724e-10
FBgn0037199	CG11137	3L	22867175	22868243	-	2.4011	-0.289169	0.0436616	-6.62237	3.53486e-11	1.55568e-10
FBgn0259195	CG42299	X	15574947	15575683	-	0.356947	0.596915	0.0902909	6.62201	3.54357e-11	1.55844e-10
FBgn0036198	crim	3L	11710507	11711386	-	1.31984	-0.378434	0.0571905	-6.61436	3.73154e-11	1.63997e-10
FBgn0036406	CG13484	3L	14052428	14053079	-	0.887252	-0.425125	0.0642344	-6.61328	3.75886e-11	1.65083e-10
FBgn0035164	CG13901	3L	836667	837821	-	3.15209	-0.243922	0.0368828	-6.6131	3.76356e-11	1.65175e-10
FBgn0034503	MED8	2R	20325844	20326806	-	1.31777	-0.354309	0.0535577	-6.61281	3.77098e-11	1.65387e-10
FBgn0085377	CG34348	X	11339873	11344734	+	0.320851	0.601624	0.0911597	6.61109	3.81496e-11	1.67201e-10
FBgn0033100	CG3420	2R	6756296	6757209	-	2.75339	-0.262474	0.0396993	-6.61095	3.81854e-11	1.67242e-10
FBgn0036193	CG14135	3L	11691571	11692757	+	0.78781	-0.457943	0.0692233	-6.61027	3.83622e-11	1.67901e-10
FBgn0038984	AdipoR	3R	22543693	22547846	-	2.49538	-0.269929	0.0408525	-6.60674	3.92877e-11	1.71833e-10
FBgn0033210	U2A	2R	7675362	7676362	-	2.67959	-0.266299	0.0403183	-6.6043	3.99387e-11	1.7456e-10
FBgn0039767	CG2218	3R	30425427	30428276	-	1.15002	-0.389677	0.059006	-6.60072	4.09165e-11	1.78711e-10
FBgn0001215	Hrb98DE	3R	28599834	28605777	+	2.8514	-0.275272	0.0417038	-6.60025	4.10476e-11	1.79161e-10
FBgn0028691	Rpn9	3R	23731375	23733462	-	5.26691	-0.20692	0.0313544	-6.59925	4.13237e-11	1.80242e-10
FBgn0027950	MBD-like	3R	9559760	9561533	+	2.30308	-0.275371	0.0417271	-6.59841	4.15605e-11	1.8115e-10
FBgn0034921	DCP1	2R	23888764	23890276	-	1.70823	-0.319443	0.0484099	-6.59707	4.19374e-11	1.82622e-10
FBgn0026257	cav	3R	24221103	24223528	+	1.70847	-0.317626	0.0481352	-6.597	4.19557e-11	1.82622e-10
FBgn0032193	CG5727	2L	10209853	10210681	-	0.947021	-0.425521	0.0644708	-6.59569	4.23293e-11	1.84122e-10
FBgn0035754	MED4	3L	7249529	7250527	-	1.22774	-0.360884	0.0547533	-6.588	4.45778e-11	1.9377e-10
FBgn0027948	msps	3R	16050801	16060675	+	2.62423	-0.283553	0.0430587	-6.58486	4.55315e-11	1.9778e-10
FBgn0030096	Zpr1	X	9160124	9162090	-	0.547026	0.519341	0.0789824	6.58222	4.63475e-11	2.01188e-10
FBgn0010222	Nmdmc	3R	9042508	9050555	-	1.89521	-0.321982	0.0489114	-6.58186	4.64588e-11	2.01533e-10
FBgn0039407	CG14544	3R	26059496	26061293	+	1.26061	-0.380182	0.0577443	-6.5815	4.65719e-11	2.01886e-10
FBgn0013726	pnut	2R	8237271	8240297	+	2.63304	-0.265754	0.0403975	-6.57766	4.77907e-11	2.07028e-10
FBgn0026084	cib	X	4106113	4110981	+	2.33421	0.349242	0.053143	6.57305	4.92959e-11	2.13403e-10
FBgn0040227	eIF3d1	3R	23680039	23682317	+	7.88047	-0.180313	0.0274349	-6.57244	4.94966e-11	2.14126e-10
FBgn0032154	mtDNA-helicase	2L	9891255	9893446	-	1.07131	-0.406078	0.0617732	-6.57032	5.02083e-11	2.17057e-10
FBgn0028746	CG18508	X	3172268	3173140	-	0.556053	0.509224	0.0775648	6.56955	5.04671e-11	2.18028e-10
FBgn0004811	fs(2)ltoPP43	2L	19792773	19795851	-	2.0867	-0.301658	0.045933	-6.56663	5.14677e-11	2.22199e-10
FBgn0029778	RhoGAP5A	X	5616572	5618806	-	0.438009	0.536175	0.0818199	6.56448	5.2214e-11	2.25268e-10
FBgn0037350	CG2911	3R	5622119	5624125	-	0.509674	-0.520877	0.0795033	-6.5555	5.54547e-11	2.39038e-10
FBgn0003124	polo	3L	20309654	20313466	+	1.18057	-0.367849	0.056086	-6.55543	5.54809e-11	2.39038e-10
FBgn0039959	CG17514	3L	27967244	28012599	-	3.8532	-0.242672	0.0370244	-6.55398	5.6022e-11	2.41206e-10
FBgn0027564	CG3149	X	5692945	5695205	-	0.383088	0.559759	0.0855833	6.55287	5.64418e-11	2.42849e-10
FBgn0014009	Rab2	2R	6696739	6699469	+	7.48189	-0.173567	0.0264945	-6.55105	5.71334e-11	2.45658e-10
FBgn0030956	CG18259	X	18781265	18783494	-	0.470336	0.525141	0.0802817	6.54985	5.75941e-11	2.47472e-10
FBgn0259982	Uxt	2L	15256581	15257642	+	0.446245	-0.540289	0.0826135	-6.54853	5.8106e-11	2.49503e-10
FBgn0031663	CG8891	2L	4978484	4979379	-	3.4964	-0.241645	0.0369133	-6.54598	5.91064e-11	2.53627e-10
FBgn0033691	CG8860	2R	12179483	12179902	-	11.1825	-0.132475	0.020264	-6.53743	6.2584e-11	2.68368e-10
FBgn0015799	Rbf	X	797090	801479	-	0.561431	0.507336	0.0776995	6.53372	6.41579e-11	2.74931e-10
FBgn0038428	CG14894	3R	16441843	16443007	-	2.28567	-0.279465	0.0427773	-6.53225	6.47892e-11	2.7745e-10
FBgn0032907	CG9272	2L	20926319	20927860	-	1.27826	-0.356401	0.0545603	-6.52946	6.60068e-11	2.82473e-10
FBgn0034061	Ufc1	2R	16006893	16007667	-	3.88434	-0.224686	0.0344473	-6.52229	6.92433e-11	2.96124e-10
FBgn0017579	RpL14	3L	8601006	8602392	+	156.479	-0.0392088	0.00601527	-6.51821	7.11524e-11	3.04084e-10
FBgn0260965	CG42588	3L	12814254	12824650	+	0.682283	-0.512819	0.0786884	-6.51763	7.14287e-11	3.0506e-10
FBgn0027835	Dp1	2R	18412027	18421124	+	2.85783	-0.283557	0.0435136	-6.51623	7.20945e-11	3.07638e-10
FBgn0028694	Rpn11	2L	5058404	5059790	-	4.58747	-0.217614	0.0333952	-6.51616	7.21292e-11	3.07638e-10
FBgn0039558	BCAS2	3R	27921283	27922356	-	2.50867	-0.265913	0.0408403	-6.51036	7.49699e-11	3.1954e-10
FBgn0036005	pall	3L	9486448	9487790	-	1.25552	-0.371165	0.0570167	-6.50716	7.65865e-11	3.26211e-10
FBgn0013987	MAPk-Ak2	X	5759908	5764203	-	0.558738	0.513783	0.0790115	6.50611	7.71208e-11	3.28267e-10
FBgn0036648	CG4098	3L	16608138	16609347	-	1.45504	-0.343575	0.0528717	-6.49621	8.23671e-11	3.50364e-10
FBgn0014184	Oda	2R	12166295	12174264	-	11.8386	-0.191237	0.0294525	-6.49314	8.40659e-11	3.5735e-10
FBgn0045823	vsg	3L	9714324	9717716	+	3.40849	-0.240179	0.0369996	-6.49127	8.51171e-11	3.61577e-10
FBgn0052817	CG32817	X	479066	480166	+	0.736579	0.458016	0.0706109	6.48367	8.95199e-11	3.80026e-10
FBgn0028926	NC2beta	2L	15007813	15008538	+	1.90737	-0.296676	0.0458327	-6.47178	9.68566e-11	4.10897e-10
FBgn0033844	bbc	2R	13486634	13494862	-	1.66973	-0.321913	0.0497588	-6.46804	9.92818e-11	4.20905e-10
FBgn0051450	mRpS18A	3R	8561917	8562593	-	2.45276	-0.263106	0.0406928	-6.46482	1.01421e-10	4.29689e-10
FBgn0031885	Mnn1	2L	7056301	7063586	+	3.18105	-0.269783	0.0417433	-6.46297	1.02667e-10	4.34678e-10
FBgn0034176	ste24a	2R	17000244	17001941	-	0.881767	-0.426636	0.0660218	-6.45762	1.06362e-10	4.50019e-10
FBgn0028734	Fmr1	3R	10101420	10110121	-	2.25974	-0.281894	0.0436485	-6.4573	1.06589e-10	4.50682e-10
FBgn0038080	CG12279	3R	12705094	12705818	+	1.44234	-0.338129	0.0524369	-6.44615	1.14725e-10	4.84757e-10
FBgn0041184	Socs36E	2L	18138675	18152417	-	1.1874	-0.572875	0.0887774	-6.44318	1.16997e-10	4.94028e-10
FBgn0032202	REPTOR-BP	2L	10264125	10265229	+	4.54206	-0.212314	0.0329659	-6.44031	1.19232e-10	5.03133e-10
FBgn0036811	MED11	3L	18745856	18746623	+	3.17176	-0.242477	0.0376615	-6.43813	1.20958e-10	5.10078e-10
FBgn0086253	rumi	3R	22749014	22750597	-	0.573488	-0.506561	0.0787515	-6.43473	1.23696e-10	5.21278e-10
FBgn0039381	SppL	3R	25881984	25888230	+	3.01165	-0.245715	0.0382023	-6.43157	1.26296e-10	5.31881e-10
FBgn0029708	CG3556	X	4530231	4535464	+	0.376922	0.591285	0.0923967	6.41457	1.41224e-10	5.94355e-10
FBgn0028399	TMS1	3L	16412722	16415386	+	1.84594	-0.310816	0.0485259	-6.40407	1.51286e-10	6.36281e-10
FBgn0038857	Bdbt	3R	21117857	21118856	-	1.36901	-0.33498	0.052293	-6.40363	1.51721e-10	6.37689e-10
FBgn0024330	MED6	3R	9766031	9768984	-	1.38211	-0.349984	0.0547109	-6.39523	1.60309e-10	6.72961e-10
FBgn0029134	Prosbeta5	2R	10819978	10821178	+	5.8676	-0.1835	0.0286929	-6.39521	1.60325e-10	6.72961e-10
FBgn0036004	Jarid2	3L	9477038	9486530	+	3.10346	-0.241644	0.0377832	-6.3951	1.60445e-10	6.73023e-10
FBgn0052296	Mrtf	3L	2717615	2766536	-	1.05504	-0.399159	0.0623873	-6.39462	1.60942e-10	6.74663e-10
FBgn0001301	kel	2L	18129884	18138083	-	0.647982	-0.488494	0.0764003	-6.39119	1.64596e-10	6.89526e-10
FBgn0037492	CG10050	3R	7249795	7251750	+	0.563829	-0.497819	0.0779156	-6.39039	1.65467e-10	6.92717e-10
FBgn0264492	CkIIalpha	3L	23097072	23103460	+	4.43422	-0.203141	0.0317936	-6.38917	1.66791e-10	6.978e-10
FBgn0037926	Elp1	3R	11650971	11655691	+	0.650707	-0.47557	0.0745258	-6.37854	1.78783e-10	7.47478e-10
FBgn0039160	CG5510	3R	24167675	24169562	-	1.07142	-0.376431	0.0590591	-6.37037	1.88573e-10	7.87891e-10
FBgn0051342	CG31342	3R	12986041	12991543	+	0.775027	-0.447379	0.0702152	-6.36694	1.92833e-10	8.0503e-10
FBgn0029903	pod1	X	6803684	6813830	+	0.768083	0.458396	0.0719756	6.36687	1.92929e-10	8.0503e-10
FBgn0040283	SMC1	3R	24058287	24062815	+	1.43423	-0.343411	0.0539418	-6.36433	1.96145e-10	8.17915e-10
FBgn0031392	AIF	2L	2151754	2155389	+	0.858632	-0.441511	0.0693486	-6.3628	1.98108e-10	8.2556e-10
FBgn0037250	CG1074	3R	4433965	4436175	+	1.04766	-0.386042	0.0607103	-6.35533	2.07975e-10	8.6611e-10
FBgn0026602	Ady43A	2R	7243024	7245776	-	0.430972	-0.524244	0.0826084	-6.3534	2.106e-10	8.76467e-10
FBgn0024188	san	2R	11360706	11361871	+	2.73746	-0.256315	0.0403509	-6.35162	2.13056e-10	8.86108e-10
FBgn0035252	CG7970	3L	1652750	1654238	+	2.17241	-0.327356	0.0515823	-6.34687	2.19738e-10	9.13299e-10
FBgn0000447	Dhod	3R	8651391	8652916	-	1.38807	-0.336866	0.0530601	-6.34647	2.20309e-10	9.15075e-10
FBgn0039972	Marf1	2L	22308755	22368796	+	0.339529	-0.617362	0.0975645	-6.34176	2.27155e-10	9.42892e-10
FBgn0039936	Gyf	4	853557	867025	-	4.57291	-0.20501	0.0323519	-6.3367	2.34743e-10	9.73755e-10
FBgn0029512	Aos1	3R	12432533	12433822	-	3.03595	-0.237031	0.037409	-6.33569	2.36278e-10	9.79483e-10
FBgn0050000	GstT1	2R	9605988	9607184	+	0.578618	-0.513862	0.0811638	-6.33202	2.41979e-10	1.00246e-09
FBgn0040087	p115	X	7894031	7896991	+	0.45593	0.520626	0.0824168	6.32656	2.5068e-10	1.03783e-09
FBgn0263979	Caf1-55	3R	15225576	15227564	+	1.29791	-0.342761	0.0541662	-6.32557	2.52296e-10	1.04384e-09
FBgn0039714	Zip99C	3R	29863701	29868895	-	1.10621	-0.381431	0.0602896	-6.32354	2.5564e-10	1.05699e-09
FBgn0032929	Mcm10	2L	21179933	21182812	+	0.483268	-0.523035	0.0828183	-6.32288	2.56726e-10	1.0601e-09
FBgn0027053	CSN5	3R	16470099	16471406	+	4.45071	-0.201222	0.0318234	-6.32291	2.56687e-10	1.0601e-09
FBgn0031312	Tango14	2L	1158661	1160220	+	1.29923	-0.340041	0.0538031	-6.31757	2.65707e-10	1.09647e-09
FBgn0030700	CG15914	X	15853421	15854970	+	0.448434	0.515919	0.08184	6.31468	2.70716e-10	1.11642e-09
FBgn0023540	CG3630	X	2162196	2172281	+	0.424572	0.522643	0.0829192	6.31383	2.72206e-10	1.12184e-09
FBgn0035337	CG15877	3L	2376484	2377556	-	1.48799	-0.332115	0.0526326	-6.30834	2.82042e-10	1.16162e-09
FBgn0036340	SRm160	3L	13036821	13040976	+	1.82232	-0.313016	0.0496592	-6.30225	2.93364e-10	1.20747e-09
FBgn0036277	CG10418	3L	12336676	12337236	+	2.89	-0.253066	0.0401621	-6.30085	2.96012e-10	1.21758e-09
FBgn0037566	mRpL1	3R	8301440	8302770	+	3.61316	-0.228879	0.0363252	-6.3007	2.96307e-10	1.218e-09
FBgn0261934	dikar	3L	6728800	6743164	-	2.7224	-0.275033	0.0436664	-6.29819	3.01143e-10	1.23708e-09
FBgn0027889	ball	3R	26864605	26866807	-	2.69941	-0.25159	0.0399458	-6.29778	3.01934e-10	1.23953e-09
FBgn0019624	COX5A	3R	11819359	11820299	+	25.0775	-0.100408	0.015949	-6.29557	3.06277e-10	1.25655e-09
FBgn0039732	CG15525	3R	29996961	29997676	-	1.14955	-0.361227	0.0573564	-6.29496	3.07488e-10	1.2607e-09
FBgn0260439	Pp2A-29B	2L	8366038	8370090	+	2.44284	-0.254237	0.0403944	-6.2931	3.1119e-10	1.27506e-09
FBgn0036314	Sf3a2	3L	12813028	12814019	-	0.799603	-0.436506	0.0693652	-6.28855	3.2044e-10	1.31211e-09
FBgn0037933	Ho	3R	11679743	11680976	+	0.952931	-0.404692	0.0643584	-6.2844	3.29119e-10	1.34678e-09
FBgn0034050	bug	2R	15934825	15935938	+	0.703996	-0.456368	0.0725723	-6.2842	3.29541e-10	1.34764e-09
FBgn0037374	jagn	3R	5779315	5781308	+	1.26596	-0.344373	0.0547858	-6.28333	3.31403e-10	1.35439e-09
FBgn0034401	MetRS	2R	18846858	18850599	-	0.802315	-0.423508	0.0673572	-6.28255	3.33055e-10	1.36026e-09
FBgn0037330	mRpL44	3R	5469463	5470636	-	2.22288	-0.26771	0.0426085	-6.28227	3.33661e-10	1.36186e-09
FBgn0051125	CG31125	3R	24653371	24654820	-	1.23153	-0.349288	0.0555811	-6.28183	3.34609e-10	1.36485e-09
FBgn0027932	Akap200	2L	8415690	8431297	+	5.82303	-0.216326	0.034444	-6.2807	3.3706e-10	1.37397e-09
FBgn0260795	NaPi-III	3L	11123348	11134663	+	1.12751	-0.373961	0.0595715	-6.27429	3.51237e-10	1.43084e-09
FBgn0085284	Blos3	3L	18870224	18870897	+	1.29619	-0.343705	0.0548226	-6.26707	3.67913e-10	1.49782e-09
FBgn0263144	bin3	2R	6214568	6240602	+	3.87187	-0.223563	0.0356907	-6.2637	3.75955e-10	1.52957e-09
FBgn0037084	Syx6	2R	11219539	11222480	+	0.588492	-0.478232	0.0763453	-6.26348	3.76491e-10	1.53077e-09
FBgn0031633	Fnta	2L	4829214	4830693	-	1.40277	-0.336458	0.0537176	-6.26165	3.80936e-10	1.54786e-09
FBgn0036998	CG5969	3L	20473783	20474791	+	0.9873	-0.384185	0.0613233	-6.26102	3.82464e-10	1.55307e-09
FBgn0036967	SCCRO4	3L	20299410	20309511	+	1.90387	-0.287512	0.0459388	-6.25757	3.91017e-10	1.58679e-09
FBgn0016693	Past1	3R	12697322	12704875	+	0.89154	-0.406474	0.0649374	-6.25481	3.98008e-10	1.61413e-09
FBgn0036342	CG11279	3L	13046977	13048919	+	1.0048	-0.396684	0.0634189	-6.25148	4.06586e-10	1.64786e-09
FBgn0036809	CG12477	3L	18721893	18723272	-	3.68847	-0.285314	0.0456823	-6.2465	4.19756e-10	1.70016e-09
FBgn0033842	cbc	2R	13483512	13485391	-	0.53883	-0.498719	0.0799446	-6.24287	4.29626e-10	1.73903e-09
FBgn0037093	Cdk12	3L	21516306	21522684	+	2.98537	-0.237861	0.0381478	-6.23482	4.52309e-10	1.82968e-09
FBgn0030013	GIIIspla2	X	8157628	8159348	+	0.443024	0.509122	0.0818122	6.23247	4.59135e-10	1.85611e-09
FBgn0024360	MTPAP	X	1344872	1349357	-	0.4049	0.517215	0.0831358	6.23234	4.5953e-10	1.85652e-09
FBgn0034647	pirk	2R	21660967	21662995	-	0.382813	-0.786396	0.127365	-6.23208	4.60297e-10	1.85844e-09
FBgn0051957	CG31957	2L	3871271	3872458	-	1.16149	-0.354769	0.0569039	-6.23164	4.61584e-10	1.86246e-09
FBgn0025366	Ip259	2L	10408352	10409610	+	15.3368	-0.113292	0.0181809	-6.23134	4.62454e-10	1.86478e-09
FBgn0038056	CG5961	3R	12458421	12460294	-	1.83119	-0.293674	0.0471369	-6.22903	4.69321e-10	1.89127e-09
FBgn0035464	PIG-B	3L	3811263	3813958	+	3.56779	-0.225045	0.0361475	-6.22556	4.79825e-10	1.93195e-09
FBgn0002525	Lam	2L	5542480	5546642	+	8.25633	-0.156846	0.0251944	-6.2255	4.80023e-10	1.93195e-09
FBgn0036994	CG5199	3L	20450532	20452864	-	0.843327	-0.426939	0.0685391	-6.22516	4.81054e-10	1.93487e-09
FBgn0039687	Naa40	3R	29724159	29724950	-	0.760347	-0.436382	0.0701138	-6.21898	5.00405e-10	2.01143e-09
FBgn0051472	sgll	3R	7810532	7811912	+	0.549123	-0.507594	0.0816621	-6.21845	5.02098e-10	2.01696e-09
FBgn0034837	RpL22-like	2R	23246610	23247893	-	9.06771	-0.192909	0.0310259	-6.21771	5.04447e-10	2.02512e-09
FBgn0035323	CG13807	3L	2262919	2263615	+	1.85157	-0.29523	0.0475053	-6.2135	5.18168e-10	2.07889e-09
FBgn0031622	CG3251	2L	4688965	4690702	-	1.19263	-0.379853	0.0611129	-6.21289	5.20178e-10	2.08563e-09
FBgn0266101	CG44838	3L	9461050	9475475	+	3.04048	-0.249109	0.0401133	-6.20992	5.30117e-10	2.12414e-09
FBgn0000330	cm	X	7009006	7011145	-	0.425328	0.515581	0.0831769	6.20945	5.31687e-10	2.12909e-09
FBgn0035721	CG9948	3L	6955991	6957440	+	0.750152	-0.435144	0.0700486	-6.20738	5.38758e-10	2.15605e-09
FBgn0039163	CG5515	3R	24187724	24188896	-	3.82312	-0.21195	0.0341532	-6.20567	5.44652e-10	2.17827e-09
FBgn0024993	CG2662	X	2698701	2701033	+	0.547872	0.501032	0.0808388	6.20509	5.4666e-10	2.18411e-09
FBgn0043796	CG12219	X	6299054	6301285	-	0.453938	0.506893	0.0818068	6.20505	5.468e-10	2.18411e-09
FBgn0029992	Upf2	X	8070244	8075466	-	0.559478	0.481673	0.0777046	6.20254	5.55607e-10	2.21789e-09
FBgn0033883	CG16935	2R	13860349	13862002	-	0.699975	-0.446859	0.0720045	-6.20096	5.61215e-10	2.23887e-09
FBgn0034264	Dlish	2R	17723309	17725056	+	0.736917	-0.45038	0.0726017	-6.19987	5.65108e-10	2.25299e-09
FBgn0025716	Bap55	2R	17429353	17430963	-	2.13814	-0.271156	0.0437652	-6.19488	5.83305e-10	2.32408e-09
FBgn0029959	Rab39	X	7734923	7736756	+	0.740016	0.439624	0.0709407	6.19441	5.8503e-10	2.32949e-09
FBgn0035145	MED14	3L	593246	599239	+	0.455711	-0.504981	0.0815778	-6.19416	5.85953e-10	2.33171e-09
FBgn0032640	Sgt	2L	17471603	17474773	+	4.8351	-0.193062	0.0311783	-6.19214	5.93543e-10	2.36043e-09
FBgn0027093	ArgRS	X	15841769	15844145	-	0.986924	0.381153	0.0615784	6.18739	6.11671e-10	2.431e-09
FBgn0034098	krimp	2R	16238103	16240722	-	1.21543	-0.371624	0.0600534	-6.186	6.17098e-10	2.45104e-09
FBgn0039172	Spase22-23	3R	24228342	24230035	-	5.63815	-0.182933	0.0295799	-6.18439	6.23443e-10	2.47469e-09
FBgn0003165	pum	3R	9066343	9237682	-	5.53744	-0.186591	0.0301742	-6.18373	6.26056e-10	2.48351e-09
FBgn0286813	SRPK	2R	15380724	15387851	+	7.65711	-0.166278	0.0268988	-6.18167	6.34264e-10	2.5145e-09
FBgn0015558	tty	X	21328613	21339676	-	0.341482	0.567911	0.0921382	6.17817	6.4847e-10	2.56922e-09
FBgn0025820	JTBR	3L	1802008	1802856	-	1.04844	-0.379109	0.061341	-6.17708	6.52985e-10	2.5855e-09
FBgn0033092	CG9422	2R	6675822	6693162	+	0.860902	-0.410446	0.0664282	-6.17471	6.62867e-10	2.62299e-09
FBgn0038968	CG12499	3R	22440152	22446587	-	0.645024	-0.480891	0.0779099	-6.17189	6.74799e-10	2.66854e-09
FBgn0035951	CG5068	3L	8986710	8989135	+	1.0694	-0.364726	0.0590783	-6.17042	6.81105e-10	2.6918e-09
FBgn0021856	l(2)k14505	2L	21261168	21262411	+	1.8529	-0.301716	0.048946	-6.16334	7.12276e-10	2.81325e-09
FBgn0026876	CG11403	X	1236873	1239884	-	0.364551	0.53423	0.0868391	6.16018	7.26622e-10	2.86813e-09
FBgn0050410	Rpi	2R	23355183	23356441	+	5.64245	-0.178507	0.0289856	-6.15834	7.35103e-10	2.8998e-09
FBgn0026150	ApepP	2L	16908229	16910418	-	0.827917	-0.420112	0.0682029	-6.15556	7.48131e-10	2.94936e-09
FBgn0030090	fend	X	9121973	9135099	-	1.37428	0.41575	0.0675086	6.15458	7.52782e-10	2.96586e-09
FBgn0016054	phr6-4	2L	20643351	20645791	-	0.447549	-0.515319	0.0838643	-6.15398	7.55645e-10	2.97529e-09
FBgn0010406	RNaseX25	3L	7970588	7972449	+	0.988904	-0.375384	0.0609791	-6.15237	7.63347e-10	3.00376e-09
FBgn0001280	janA	3R	30038622	30039533	-	10.8758	-0.1389	0.0225927	-6.148	7.84639e-10	3.08563e-09
FBgn0037756	CG8507	3R	9791483	9793098	+	2.36866	-0.269018	0.0437552	-6.14761	7.86572e-10	3.09132e-09
FBgn0024887	kin17	3L	20356807	20358331	+	0.933945	-0.395308	0.0642808	-6.14623	7.93446e-10	3.11641e-09
FBgn0250906	Pgk	2L	2746880	2753068	-	2.94594	-0.240102	0.0390691	-6.14501	7.99588e-10	3.13857e-09
FBgn0029693	CG6379	X	4097592	4101031	-	0.715403	0.438402	0.0713176	6.14491	8.00076e-10	3.13857e-09
FBgn0029761	SK	X	5340236	5405138	+	0.380866	0.659805	0.107525	6.14252	8.12243e-10	3.18433e-09
FBgn0003346	RanGAP	2L	19441959	19447317	+	1.586	-0.313936	0.0510988	-6.14239	8.12904e-10	3.18496e-09
FBgn0264959	Src42A	2R	5981844	6012795	+	0.903852	-0.398264	0.0648284	-6.13933	8.28725e-10	3.24495e-09
FBgn0002284	Prosbeta6	3L	16609400	16610418	-	6.68986	-0.175491	0.028594	-6.13729	8.39392e-10	3.28469e-09
FBgn0026380	Prosbeta3	3R	9005313	9006226	-	12.353	-0.15113	0.0246288	-6.13634	8.4443e-10	3.30237e-09
FBgn0026252	msk	3L	8116179	8121579	+	2.00729	-0.285449	0.0465695	-6.12865	8.86255e-10	3.46381e-09
FBgn0083986	CG34150	3R	24814262	24814930	+	1.21566	-0.347625	0.0567035	-6.12821	8.88728e-10	3.47134e-09
FBgn0031772	CG13994	2L	6062989	6063671	+	1.25405	-0.337763	0.0550977	-6.12794	8.90265e-10	3.4752e-09
FBgn0030876	CG6762	X	17856974	17858610	+	0.464838	0.507905	0.0830582	6.12527	9.05276e-10	3.53163e-09
FBgn0050159	CG30159	2R	6992681	6994306	+	1.45548	-0.315591	0.0515111	-6.12459	9.09166e-10	3.54463e-09
FBgn0030514	CG9941	X	13718734	13721977	-	0.667777	0.43575	0.0711313	6.12348	9.15561e-10	3.56738e-09
FBgn0034654	eIF3k	2R	21685283	21686201	+	7.76068	-0.174909	0.02857	-6.12211	9.23454e-10	3.59592e-09
FBgn0264075	tgo	3R	9016773	9020022	-	1.21854	-0.34626	0.0565571	-6.12	9.3575e-10	3.64157e-09
FBgn0036825	RpL26	3L	18898875	18900408	+	116.592	-0.0409609	0.00669573	-6.11746	9.50799e-10	3.69788e-09
FBgn0003502	Btk29A	2L	8258373	8301079	-	2.26443	-0.314001	0.0513475	-6.11487	9.66336e-10	3.756e-09
FBgn0021872	Xbp1	2R	21143545	21145750	+	3.565	-0.236811	0.0387349	-6.1133	9.75929e-10	3.79097e-09
FBgn0260779	GatA	3R	19026174	19028857	-	1.18941	-0.347793	0.056902	-6.10965	9.98503e-10	3.87629e-09
FBgn0013435	Cdc2rk	2R	10067217	10068702	-	0.691957	-0.441112	0.0721535	-6.10922	1.00118e-09	3.88431e-09
FBgn0024980	Syx4	X	2739089	2744076	-	0.426093	0.530288	0.087052	6.10454	1.031e-09	3.99756e-09
FBgn0010612	ATPsynG	2L	10975522	10976399	-	24.8519	-0.0833092	0.0136498	-6.10331	1.03894e-09	4.02589e-09
FBgn0032812	Hakai	2L	19580612	19582474	-	1.34314	-0.32361	0.0530161	-6.10193	1.04797e-09	4.0584e-09
FBgn0004597	CycC	3R	14889004	14890205	-	1.56526	-0.312354	0.0511815	-6.1013	1.05207e-09	4.07181e-09
FBgn0024196	robl	2R	17456472	17457129	+	3.73395	-0.205198	0.0336342	-6.10053	1.05719e-09	4.08912e-09
FBgn0019890	Smg5	2L	13898828	13904661	-	1.52733	-0.318506	0.0522503	-6.09419	1.09995e-09	4.24962e-09
FBgn0031114	cactin	X	20424069	20426402	+	0.453479	0.50203	0.0825138	6.09418	1.10002e-09	4.24962e-09
FBgn0029929	CG4593	X	7013887	7015009	+	0.456681	0.502976	0.0826382	6.09352	1.10453e-09	4.26443e-09
FBgn0264291	Det	3R	17149667	17150455	+	1.47576	-0.313281	0.0514631	-6.08558	1.16069e-09	4.47854e-09
FBgn0034614	CG9752	2R	21294402	21295588	-	0.464839	-0.521572	0.08584	-6.08174	1.18886e-09	4.58445e-09
FBgn0020910	RpL3	3R	11221894	11225173	+	90.4294	-0.0515844	0.00848219	-6.0815	1.19066e-09	4.58863e-09
FBgn0261373	CG33228	2R	24668411	24669330	-	1.26619	-0.340456	0.0559723	-6.08058	1.19747e-09	4.61206e-09
FBgn0033549	mms4	2R	10811078	10812215	+	0.363729	-0.533993	0.0879651	-6.0789	1.21008e-09	4.6578e-09
FBgn0260936	scny	3L	5769002	5776271	+	2.65271	-0.248105	0.0408563	-6.07216	1.26197e-09	4.85463e-09
FBgn0087021	Spc25	3R	12961745	12963249	+	0.702938	-0.440315	0.0724945	-6.07009	1.27841e-09	4.91487e-09
FBgn0038271	UQCR-C1	3R	14890231	14892387	+	11.6763	-0.135077	0.0222598	-6.06826	1.29305e-09	4.96817e-09
FBgn0032643	GCS2beta	2L	17481988	17484307	-	1.59954	-0.300184	0.0495127	-6.06144	1.34909e-09	5.18034e-09
FBgn0039291	CG13663	3R	25214325	25215188	-	0.56644	-0.480766	0.0793631	-6.05958	1.36479e-09	5.23748e-09
FBgn0026207	mbo	3R	12676487	12679052	-	1.31453	-0.334623	0.0552161	-6.05844	1.37449e-09	5.2715e-09
FBgn0030028	Corp	X	8269898	8271409	-	0.283428	0.624103	0.103228	6.0566	1.39025e-09	5.32873e-09
FBgn0034534	maf-S	2R	20640976	20641668	+	10.0898	-0.140639	0.0232355	-6.05284	1.42311e-09	5.4514e-09
FBgn0026777	Rad23	4	308093	310822	+	4.51123	-0.195519	0.0323061	-6.05188	1.43164e-09	5.48076e-09
FBgn0033081	geminin	2R	6655463	6656594	-	2.00641	-0.275838	0.0455964	-6.04861	1.46099e-09	5.58976e-09
FBgn0040236	c11.1	X	9275318	9283117	-	0.4167	0.500672	0.0830013	6.04217	1.52059e-09	5.81428e-09
FBgn0031851	Aatf	2L	6717625	6719389	+	1.86956	-0.29886	0.0494724	-6.04029	1.53838e-09	5.87877e-09
FBgn0039019	HP1c	3R	22745620	22746605	+	1.88964	-0.280463	0.0464259	-6.04003	1.54085e-09	5.88468e-09
FBgn0030121	Cfp1	X	9270434	9272960	-	0.431083	0.503091	0.0834635	6.03829	1.55754e-09	5.94485e-09
FBgn0033434	CG1902	2R	9594045	9605624	+	0.804728	-0.418845	0.0693637	-6.03436	1.5959e-09	6.0876e-09
FBgn0035726	CG9953	3L	6969658	6971666	+	2.31685	-0.278404	0.0461454	-6.03313	1.60809e-09	6.12675e-09
FBgn0028473	Non1	2R	9396265	9398734	-	10.8652	-0.160135	0.0265424	-6.03322	1.60721e-09	6.12675e-09
FBgn0011802	Gem3	3L	10459081	10463101	-	0.710354	-0.430734	0.071412	-6.02778	1.66231e-09	6.32953e-09
FBgn0264694	mgr	3R	11408792	11409875	-	4.10783	-0.190338	0.0315787	-6.02718	1.66845e-09	6.34911e-09
FBgn0002524	lace	2L	15499127	15505018	+	0.461774	-0.497285	0.0825665	-6.02689	1.67146e-09	6.35673e-09
FBgn0034734	CG4554	2R	22483303	22492033	+	0.461941	-0.512587	0.0851492	-6.02646	1.67592e-09	6.3699e-09
FBgn0029118	ScsbetaG	3L	5561701	5563691	-	1.71985	-0.312177	0.0518197	-6.02361	1.70567e-09	6.47525e-09
FBgn0030066	Uros1	X	8898554	8900264	-	0.427477	0.50171	0.0834517	6.02369	1.70489e-09	6.47525e-09
FBgn0036000	CG3434	3L	9459369	9460799	-	1.31736	-0.331301	0.0550025	-6.02146	1.72847e-09	6.55786e-09
FBgn0085290	CG34261	3L	21196831	21197738	+	3.45544	-0.224893	0.0373606	-6.01952	1.7494e-09	6.63333e-09
FBgn0284253	LeuRS	2L	3510328	3514656	-	1.22267	-0.33598	0.0557963	-6.01919	1.75296e-09	6.64287e-09
FBgn0032680	Ntf-2r	2L	18454649	18455419	+	0.515866	-0.485924	0.0808027	-6.01778	1.76823e-09	6.69612e-09
FBgn0031446	CG15398	2L	2695330	2696437	-	1.0847	-0.401856	0.0667479	-6.0177	1.76912e-09	6.69612e-09
FBgn0034065	Rrp42	2R	16014908	16016050	+	1.06422	-0.36393	0.0604822	-6.01441	1.80548e-09	6.82966e-09
FBgn0042134	Capr	3L	18668153	18673324	-	3.30604	-0.225565	0.0375468	-6.00732	1.88614e-09	7.13052e-09
FBgn0016691	ATPsynO	3R	15265591	15266690	+	21.9735	-0.0929855	0.0154849	-6.00494	1.91405e-09	7.23174e-09
FBgn0266572	ebo	X	471019	476579	-	0.430903	0.503639	0.0840468	6.0027	1.94069e-09	7.32802e-09
FBgn0010078	RpL23	2R	22854383	22855694	+	141.188	-0.0368024	0.00613124	-6.00244	1.94378e-09	7.33534e-09
FBgn0030717	Slc25A46a	X	15983772	15985405	+	0.460866	0.488958	0.0815911	6.00173	1.95221e-09	7.36279e-09
FBgn0086674	Tpst	X	13563823	13593224	+	0.555992	0.468988	0.0782202	6.00105	1.96042e-09	7.38938e-09
FBgn0035830	CG8209	3L	7976406	7977849	+	4.05082	-0.201007	0.0334973	-6.00061	1.96573e-09	7.40497e-09
FBgn0033540	Elp2	2R	10645735	10648634	+	0.53118	-0.47513	0.0792441	-5.99883	1.98746e-09	7.48242e-09
FBgn0035588	CG10672	3L	5140440	5141646	-	0.78389	-0.407191	0.0678454	-5.9968	2.0124e-09	7.57183e-09
FBgn0003941	RpL40	2L	4227699	4228561	+	76.3997	-0.0563883	0.00940886	-5.9931	2.05879e-09	7.74179e-09
FBgn0040396	CG3939	X	3175018	3176223	+	0.720884	0.424659	0.0708507	5.99034	2.09405e-09	7.86973e-09
FBgn0052281	CG32281	3L	3169375	3170913	+	0.518674	-0.491136	0.082095	-5.9892	2.10882e-09	7.92054e-09
FBgn0004636	Rap1	3L	1859115	1862239	-	4.39973	-0.196569	0.03284	-5.98531	2.15978e-09	8.10716e-09
FBgn0022343	CG3760	2R	24938181	24939769	+	2.51165	-0.248366	0.041511	-5.98267	2.19503e-09	8.2346e-09
FBgn0039642	CG11882	3R	29147016	29148172	-	0.405281	-0.512804	0.0858017	-5.98225	2.20073e-09	8.25113e-09
FBgn0020270	mre11	2L	11282090	11284335	+	1.69344	-0.306091	0.0511733	-5.98071	2.22173e-09	8.32494e-09
FBgn0031094	CG9578	X	20170222	20171526	+	0.466222	0.501107	0.0839633	5.97959	2.23699e-09	8.37717e-09
FBgn0051224	CG31224	3R	18650121	18659309	-	1.05192	-0.371312	0.0620816	-5.97824	2.25561e-09	8.44193e-09
FBgn0005278	Sam-S	2L	106903	114432	+	1.0277	-0.464471	0.0777182	-5.96971	2.37678e-09	8.88646e-09
FBgn0036740	Vps60	3L	17620123	17621625	-	1.78654	-0.275838	0.0461975	-5.96968	2.37718e-09	8.88646e-09
FBgn0250791	alphaSnap	3L	20313632	20316577	+	2.34081	-0.251141	0.0420761	-5.96801	2.4016e-09	8.97249e-09
FBgn0036460	CG5114	3L	14982835	14984486	+	0.510375	-0.493956	0.0828621	-5.96781	2.4046e-09	8.97839e-09
FBgn0286784	TER94	2R	9989159	9993559	+	6.32095	-0.181569	0.0304318	-5.96655	2.4233e-09	9.0429e-09
FBgn0031873	Gas41	2L	6949310	6950207	-	0.707156	-0.419349	0.0702692	-5.96353	2.4685e-09	9.20616e-09
FBgn0051360	CG31360	3R	17685097	17685807	+	1.02305	-0.357895	0.0599936	-5.96236	2.48621e-09	9.26677e-09
FBgn0036354	Poc1	3L	13388299	13390006	-	0.860774	-0.408091	0.0684034	-5.96221	2.48853e-09	9.27e-09
FBgn0031298	Atg4a	2L	1080911	1085380	+	0.883149	-0.396515	0.066473	-5.9614	2.50079e-09	9.31021e-09
FBgn0028577	hfp	3L	1496853	1502590	-	1.84157	-0.276091	0.0463509	-5.95554	2.59222e-09	9.64493e-09
FBgn0032916	CG9257	2L	21102743	21104321	+	0.793332	-0.422346	0.0709275	-5.95203	2.6483e-09	9.84782e-09
FBgn0028695	Rpn1	3L	19915051	19918160	+	2.66418	-0.234075	0.0393346	-5.95035	2.67575e-09	9.9441e-09
FBgn0051390	MED7	3R	10760071	10761032	-	2.41398	-0.252639	0.0424614	-5.94929	2.69314e-09	1.00029e-08
FBgn0000575	emc	3L	749400	753492	+	2.05412	-0.521744	0.0876507	-5.9479	2.71606e-09	1.00821e-08
FBgn0033209	CG12107	2R	7674450	7675362	+	1.92562	-0.278939	0.0469509	-5.94043	2.84277e-09	1.05463e-08
FBgn0028688	Rpn7	3R	22460662	22462054	-	2.88636	-0.238822	0.0402144	-5.93828	2.88032e-09	1.06794e-08
FBgn0037898	Dtd	3R	11430061	11430762	+	0.456024	-0.493819	0.0832757	-5.9371	2.90104e-09	1.07499e-08
FBgn0036237	viaf	3L	11991853	11993179	-	1.20894	-0.332395	0.0559673	-5.93671	2.90791e-09	1.07691e-08
FBgn0025519	fidipidine	2R	16262284	16264619	-	1.05016	-0.359204	0.0605158	-5.9329	2.97639e-09	1.10163e-08
FBgn0029504	CHES-1-like	X	7682338	7709385	-	0.956325	0.424401	0.0715318	5.92901	3.04764e-09	1.12734e-08
FBgn0285917	sbb	2R	18278198	18357296	-	5.49038	-0.191378	0.0322871	-5.92718	3.08181e-09	1.13932e-08
FBgn0037063	CG9391	3L	21266680	21268335	-	1.34305	-0.319607	0.0539266	-5.92482	3.12635e-09	1.15511e-08
FBgn0039004	Nup133	3R	22690607	22694772	+	0.438038	-0.489141	0.0826718	-5.92376	3.14669e-09	1.16196e-08
FBgn0265434	zip	2R	24990570	25011965	-	3.70821	-0.22946	0.0387487	-5.9218	3.18434e-09	1.17517e-08
FBgn0031739	CG14005	2L	5800517	5801975	-	1.24175	-0.33549	0.056648	-5.92041	3.2114e-09	1.18447e-08
FBgn0021906	RFeSP	2L	1612429	1614160	-	15.7873	-0.117223	0.0198162	-5.91551	3.30848e-09	1.21957e-08
FBgn0036827	CG6843	3L	18901594	18902952	+	1.76516	-0.282251	0.047709	-5.91504	3.31799e-09	1.22237e-08
FBgn0037240	Cont	3R	4381306	4387018	+	1.58627	-0.308049	0.0520965	-5.91185	3.38279e-09	1.24552e-08
FBgn0010333	Rac1	3L	1300879	1302683	-	5.31018	-0.173657	0.0293788	-5.91083	3.40392e-09	1.25257e-08
FBgn0037742	Rpt3R	3R	9754735	9756510	-	1.40743	-0.319732	0.0541134	-5.90713	3.48114e-09	1.28024e-08
FBgn0031256	shv	2L	453108	454654	+	0.971562	-0.365136	0.0618207	-5.90307	3.56792e-09	1.3114e-08
FBgn0029912	CG4557	X	6844341	6847847	+	0.439729	0.481597	0.0817013	5.90212	3.58863e-09	1.31825e-08
FBgn0003310	S	2L	1049674	1077815	-	2.30305	-0.275644	0.0467036	-5.90154	3.60123e-09	1.32212e-08
FBgn0037656	CG11986	3R	9015446	9016822	+	0.909346	-0.372604	0.0631472	-5.89707	3.7002e-09	1.35767e-08
FBgn0031361	CG17652	2L	1731033	1732356	-	0.771427	-0.413347	0.0701357	-5.89009	3.85992e-09	1.41545e-08
FBgn0030710	CG8924	X	15941077	15944449	+	0.398318	0.495899	0.0843433	5.88916	3.88159e-09	1.42258e-08
FBgn0036337	AdenoK	3L	13019715	13022688	-	1.6785	-0.297208	0.0505298	-5.88093	4.07957e-09	1.49428e-08
FBgn0036624	RAF2	3L	16386327	16390816	+	0.679587	-0.42978	0.073049	-5.87949	4.11522e-09	1.50646e-08
FBgn0031494	CG17219	2L	3029253	3030616	+	0.720764	-0.431145	0.0733234	-5.8774	4.16762e-09	1.52477e-08
FBgn0000221	brn	X	4104342	4105791	+	0.372683	0.502681	0.085687	5.87564	4.21223e-09	1.5402e-08
FBgn0052075	CG32075	3L	11062726	11064941	-	0.470659	-0.491595	0.0838098	-5.87478	4.23398e-09	1.54727e-08
FBgn0026761	Trap1	2R	6633647	6636262	-	1.0857	-0.367881	0.0626325	-5.87159	4.31642e-09	1.57649e-08
FBgn0284255	Arpc4	2L	6125132	6125911	+	6.78263	-0.152899	0.0260447	-5.87059	4.34246e-09	1.58509e-08
FBgn0003884	alphaTub84B	3R	7086599	7088839	+	42.913	-0.114692	0.01954	-5.8696	4.36843e-09	1.59365e-08
FBgn0040339	MED22	X	928139	928860	+	1.15866	0.338102	0.0575997	5.8684	4.40024e-09	1.60433e-08
FBgn0052791	DIP-alpha	X	3507245	3571649	-	0.52241	0.490344	0.083688	5.86792	4.41283e-09	1.608e-08
FBgn0034073	CG8414	2R	16099306	16102608	-	0.753066	-0.416875	0.0710073	-5.86761	4.42134e-09	1.61018e-08
FBgn0038768	CG4936	3R	20031823	20034330	+	1.20008	-0.329178	0.0561206	-5.86324	4.53908e-09	1.65211e-08
FBgn0036187	RIOK1	3L	11646234	11648474	-	0.387833	-0.515216	0.0880671	-5.85783	4.68962e-09	1.70593e-08
FBgn0014023	mRpL47	3R	9514822	9515908	-	3.35141	-0.210991	0.0360391	-5.85423	4.7923e-09	1.74228e-08
FBgn0031231	mRpL10	2L	203779	204782	+	1.38283	-0.317352	0.0542275	-5.85056	4.89911e-09	1.7801e-08
FBgn0039867	CstF50	3R	31735503	31736963	-	0.859993	-0.393268	0.0672063	-5.84837	4.96409e-09	1.80267e-08
FBgn0035121	Tudor-SN	3L	259043	264380	-	1.94583	-0.279877	0.0478591	-5.84734	4.99508e-09	1.81289e-08
FBgn0032988	Tif-IA	2L	22249876	22258260	+	1.49797	-0.304509	0.0521087	-5.84249	5.14248e-09	1.86532e-08
FBgn0039929	CG11076	4	1029711	1031757	-	3.09851	-0.218815	0.0374923	-5.83601	5.34661e-09	1.93716e-08
FBgn0023527	CG3071	X	2262837	2264825	+	1.57399	0.317364	0.0543828	5.83604	5.34572e-09	1.93716e-08
FBgn0023143	Uba1	2R	9688289	9693328	-	2.49298	-0.247403	0.0423907	-5.83569	5.35699e-09	1.93981e-08
FBgn0031603	CG15432	2L	4442320	4442985	+	3.28503	-0.209235	0.035854	-5.83558	5.36026e-09	1.93989e-08
FBgn0030137	CG15317	X	9555607	9556544	-	0.476072	0.474642	0.0814382	5.83548	5.36357e-09	1.93998e-08
FBgn0034802	CNBP	2R	22934569	22937077	-	40.4075	-0.0955493	0.0163883	-5.83039	5.52978e-09	1.99896e-08
FBgn0038269	Rrp6	3R	14882498	14886246	-	0.617502	-0.452013	0.0775694	-5.82829	5.5999e-09	2.02316e-08
FBgn0017550	Rga	3R	5607275	5613112	-	2.14149	-0.254687	0.0437238	-5.82417	5.73957e-09	2.07244e-08
FBgn0001994	crp	2L	16263556	16287730	-	8.65576	-0.171761	0.0294992	-5.82293	5.78249e-09	2.08675e-08
FBgn0030680	CG8944	X	15741343	15746231	-	0.408686	0.485702	0.08354	5.82278	5.78766e-09	2.08743e-08
FBgn0266673	Sec10	3R	24134831	24137538	+	0.643687	-0.433427	0.0744135	-5.82237	5.8019e-09	2.09138e-08
FBgn0036290	CG10638	3L	12498106	12501311	-	1.85921	-0.288687	0.0496274	-5.81622	6.01944e-09	2.16857e-08
FBgn0038586	CG7168	3R	18224902	18226082	-	0.775974	-0.397437	0.0682935	-5.81537	6.04998e-09	2.17834e-08
FBgn0035046	ND-19	2R	24664398	24665439	+	8.99708	-0.129944	0.0223579	-5.81201	6.17278e-09	2.22129e-08
FBgn0015298	Srp19	3L	7347310	7348034	-	1.66377	-0.282306	0.048574	-5.81061	6.2245e-09	2.23864e-08
FBgn0014011	Rac2	3L	7432762	7435190	-	1.11473	-0.42909	0.07378	-5.81011	6.243e-09	2.24402e-08
FBgn0029736	CG4041	X	4915280	4918447	-	0.36863	0.496965	0.0856635	5.80989	6.25152e-09	2.24581e-08
FBgn0053111	CG33111	3R	23801714	23819237	-	0.422893	-0.484444	0.0834661	-5.8087	6.29605e-09	2.26053e-08
FBgn0031992	Acbp1	2L	8161796	8162452	-	1.16126	-0.338983	0.0583751	-5.80473	6.44699e-09	2.31342e-08
FBgn0052448	CG32448	3L	21827774	21828480	-	1.02277	-0.370496	0.0638442	-5.80038	6.61663e-09	2.37227e-08
FBgn0265177	CG44242	2R	16196384	16196928	+	2.58428	-0.243384	0.0419579	-5.80033	6.61846e-09	2.37227e-08
FBgn0040228	DCTN5-p25	2L	15005733	15006607	+	0.874821	-0.380898	0.0656365	-5.79966	6.64496e-09	2.38042e-08
FBgn0035608	blanks	3L	5497523	5498958	-	3.31455	-0.25683	0.0443048	-5.79668	6.76426e-09	2.42179e-08
FBgn0030874	Spt7	X	17850460	17851889	+	0.494664	0.456549	0.0788572	5.79572	6.80284e-09	2.43424e-08
FBgn0005648	Pabp2	2R	8131431	8134374	+	4.56626	-0.18931	0.0326635	-5.79548	6.81255e-09	2.43634e-08
FBgn0031233	Tbc1d15-17	2L	207179	210725	+	0.660532	-0.426524	0.0735632	-5.79511	6.82782e-09	2.44043e-08
FBgn0034000	CG11808	2R	15216207	15217070	+	0.832586	-0.386788	0.0667478	-5.79121	6.98798e-09	2.49627e-08
FBgn0038421	CG17931	3R	16357535	16359466	-	0.557207	-0.462664	0.0800096	-5.78493	7.25425e-09	2.58993e-08
FBgn0031437	Arpc5	2L	2580292	2581423	+	5.26135	-0.171285	0.0296186	-5.78299	7.33843e-09	2.61851e-08
FBgn0033104	CG15237	2R	6809044	6809766	-	1.90698	-0.261825	0.0452839	-5.78091	7.42993e-09	2.64967e-08
FBgn0027334	l(1)G0004	X	20391447	20392401	+	3.05728	0.265309	0.0459306	5.77708	7.60069e-09	2.70905e-08
FBgn0034527	CG9945	2R	20618503	20621081	+	1.09226	-0.34336	0.0594545	-5.77267	7.80265e-09	2.77948e-08
FBgn0032524	Hacd2	2L	13444103	13445651	-	2.39951	-0.240648	0.0417029	-5.77003	7.92583e-09	2.82177e-08
FBgn0284243	betaTub56D	2R	19447319	19451600	-	46.0188	-0.143809	0.0249274	-5.76914	7.96791e-09	2.83517e-08
FBgn0037613	Cks85A	3R	8712906	8718456	-	1.05235	-0.350451	0.060764	-5.76463	8.18367e-09	2.91031e-08
FBgn0014037	Su(Tpl)	3L	19889120	19909410	-	4.11397	-0.210481	0.0365204	-5.76331	8.24778e-09	2.93108e-08
FBgn0026144	CBP	X	7337352	7342731	+	0.880918	0.444328	0.0770916	5.76324	8.25129e-09	2.93108e-08
FBgn0086532	Spt-I	2R	13168498	13170744	+	1.85333	-0.277528	0.0481523	-5.76301	8.26268e-09	2.93348e-08
FBgn0027101	Dyrk3	4	1225089	1230713	-	1.49839	-0.315144	0.0546979	-5.76023	8.39991e-09	2.98054e-08
FBgn0266666	Sem1	2L	7063986	7064467	+	4.9338	-0.176461	0.03065	-5.75724	8.55018e-09	3.03217e-08
FBgn0036207	CG10907	3L	11793514	11795418	+	0.641094	-0.423938	0.0736332	-5.75445	8.69267e-09	3.07926e-08
FBgn0086712	Egm	2R	11616869	11619023	-	1.13177	-0.333095	0.0578597	-5.75452	8.68859e-09	3.07926e-08
FBgn0031698	Ncoa6	2L	5315290	5326683	-	3.95044	-0.201203	0.0349667	-5.75414	8.7083e-09	3.08308e-08
FBgn0026080	Tip60	X	4114800	4117487	-	0.519573	0.457159	0.0795566	5.75166	8.83726e-09	3.12699e-08
FBgn0037810	sle	3R	10333115	10338265	+	7.11331	-0.178769	0.0310925	-5.74974	8.93804e-09	3.16089e-08
FBgn0012058	Cdc27	3L	7245481	7249340	-	1.80924	-0.274921	0.0478104	-5.74938	8.95706e-09	3.16586e-08
FBgn0031418	CG3609	2L	2372455	2374627	-	0.822187	-0.407304	0.0708157	-5.74808	9.02648e-09	3.18862e-08
FBgn0261885	osa	3R	17687818	17718350	-	2.68031	-0.243395	0.0423476	-5.74725	9.07059e-09	3.20242e-08
FBgn0028980	tant	3L	6055136	6057002	+	1.42166	-0.297883	0.0518578	-5.74263	9.32188e-09	3.28931e-08
FBgn0052581	CG32581	X	15796908	15799162	-	0.303866	0.532706	0.0929008	5.73994	9.47112e-09	3.34012e-08
FBgn0262699	fzr	X	4667290	4679537	-	0.478384	0.474109	0.0827141	5.73977	9.4805e-09	3.34157e-08
FBgn0047114	CG31142	3R	23929243	23929988	+	1.13013	-0.341171	0.0594244	-5.7392	9.51276e-09	3.35109e-08
FBgn0035805	CG7506	3L	7640798	7641648	-	1.99798	-0.261224	0.0455384	-5.73573	9.70945e-09	3.41848e-08
FBgn0040529	COX7A	3R	8339944	8341043	-	24.9682	-0.0832736	0.0145216	-5.73447	9.78193e-09	3.44209e-08
FBgn0040309	Jafrac1	X	13329824	13331994	+	6.89199	0.194352	0.0338914	5.73436	9.78811e-09	3.44236e-08
FBgn0261564	ReepA	2R	22925107	22932044	+	1.79168	-0.277555	0.0484175	-5.73179	9.93734e-09	3.49291e-08
FBgn0035440	CG14969	3L	3333119	3334978	-	0.57606	-0.439361	0.0766607	-5.73103	9.98198e-09	3.50666e-08
FBgn0011584	Trp1	2L	10009381	10013170	+	3.30002	-0.210717	0.0367697	-5.73048	1.00148e-08	3.51625e-08
FBgn0069923	CG41128	3R	3750363	3752353	+	1.35075	-0.338728	0.0591094	-5.72911	1.00962e-08	3.54286e-08
FBgn0283472	S6k	3L	5797549	5810931	-	4.04597	-0.206548	0.0360603	-5.72787	1.01698e-08	3.56673e-08
FBgn0039020	CG17141	3R	22746446	22747599	-	0.684467	-0.411169	0.0717517	-5.72709	1.0217e-08	3.5813e-08
FBgn0024921	Tnpo	3L	6193480	6200385	+	2.63565	-0.245223	0.0428195	-5.7267	1.02403e-08	3.58749e-08
FBgn0034488	Hacl	2R	20242752	20245388	-	1.24993	-0.316476	0.0552478	-5.72637	1.026e-08	3.59242e-08
FBgn0037617	nom	3R	8723174	8725357	+	0.38991	-0.498897	0.0872303	-5.72607	1.02786e-08	3.59694e-08
FBgn0013576	mtd	3R	5270116	5350443	-	1.40455	-0.304997	0.0532612	-5.7249	1.03498e-08	3.61985e-08
FBgn0038319	mRpL9	3R	15330738	15331588	+	1.88319	-0.261011	0.0456091	-5.72193	1.05324e-08	3.68169e-08
FBgn0284257	Ttd14	2R	18430315	18440475	-	1.55257	-0.323408	0.0565357	-5.72015	1.06428e-08	3.71826e-08
FBgn0013753	Bgb	3L	1639711	1640952	+	1.70804	-0.296023	0.051759	-5.71878	1.07292e-08	3.74637e-08
FBgn0035959	CG4911	3L	9067195	9072731	-	3.19653	-0.250561	0.043823	-5.71784	1.07888e-08	3.76512e-08
FBgn0027094	AlaRS	2L	8378262	8381764	-	1.09898	-0.339823	0.0594413	-5.71471	1.09891e-08	3.8329e-08
FBgn0030851	CG8326	X	17628164	17629492	-	0.923406	0.375813	0.0657545	5.71431	1.10148e-08	3.83978e-08
FBgn0030063	CG1789	X	8720520	8721503	+	2.131	0.272088	0.0476297	5.71274	1.1117e-08	3.87329e-08
FBgn0086251	del	2L	21145137	21148546	-	2.42107	-0.257165	0.0450185	-5.71222	1.11512e-08	3.88304e-08
FBgn0040780	Atg10	2R	7832171	7835518	+	0.412069	-0.481765	0.084442	-5.71184	1.11762e-08	3.88962e-08
FBgn0021760	chb	3L	21172853	21183278	+	0.794448	-0.389598	0.068269	-5.70307	1.17666e-08	4.09288e-08
FBgn0015765	p38a	3R	24150416	24152321	-	0.359504	-0.506613	0.0888904	-5.70255	1.18026e-08	4.10315e-08
FBgn0036623	Agpat3	3L	16381772	16385957	-	2.08251	-0.255409	0.0447943	-5.70116	1.18993e-08	4.1345e-08
FBgn0037891	CG5214	3R	11244302	11246862	+	3.03824	-0.213452	0.0374427	-5.7005	1.19459e-08	4.14843e-08
FBgn0040068	Vav	X	19261820	19273280	+	0.431498	0.464994	0.0817704	5.69407	1.24045e-08	4.30534e-08
FBgn0265262	Vha68-1	2L	13000770	13004107	-	1.33304	-0.310026	0.0544336	-5.69393	1.2415e-08	4.30664e-08
FBgn0028382	cyp33	2R	17545222	17546400	+	1.44145	-0.291143	0.0511387	-5.69178	1.25723e-08	4.3588e-08
FBgn0261383	IntS6	X	5738663	5747254	-	0.477371	0.472442	0.0831304	5.69005	1.26999e-08	4.40064e-08
FBgn0040375	CG13760	X	2583745	2585699	-	0.401081	0.48998	0.0862968	5.6882	1.28382e-08	4.44615e-08
FBgn0020443	eRF3	2L	12434452	12441279	+	2.23598	-0.249374	0.0438599	-5.68518	1.30678e-08	4.52321e-08
FBgn0040075	rept	3L	19255340	19257111	+	1.72178	-0.290176	0.0510464	-5.68371	1.31807e-08	4.55956e-08
FBgn0020622	Pi3K21B	2L	297880	305233	+	1.69719	-0.288487	0.0507503	-5.68362	1.31872e-08	4.55956e-08
FBgn0264542	hwt	X	12516634	12568452	-	0.286932	0.58992	0.10394	5.68178	1.33301e-08	4.60645e-08
FBgn0260861	Trs23	2L	8686231	8687052	+	1.02015	-0.351849	0.0619502	-5.67676	1.37271e-08	4.74106e-08
FBgn0037892	mRpL40	3R	11407918	11408756	+	3.01616	-0.211387	0.0372395	-5.67607	1.37826e-08	4.75766e-08
FBgn0014020	Rho1	2R	16102687	16107229	+	7.46242	-0.159397	0.0280891	-5.6748	1.38847e-08	4.79031e-08
FBgn0028292	ric8a	X	9256168	9259202	+	0.552299	0.439208	0.0774751	5.67257	1.4067e-08	4.85057e-08
FBgn0033901	O-fut1	2R	14161430	14163054	+	1.74008	-0.293917	0.0518299	-5.67022	1.42611e-08	4.91217e-08
FBgn0033555	RpS15Ab	2R	10821676	10822399	+	5.09076	-0.164099	0.0289402	-5.67022	1.4261e-08	4.91217e-08
FBgn0038452	CG14905	3R	16622735	16624717	-	0.286699	-0.569984	0.100708	-5.66787	1.44585e-08	4.97746e-08
FBgn0039128	CG13599	3R	23931639	23932728	+	1.12002	-0.331014	0.0584116	-5.66477	1.47222e-08	5.06547e-08
FBgn0003009	ord	2R	23271257	23275536	-	2.35543	-0.238278	0.0420781	-5.6623	1.49357e-08	5.13615e-08
FBgn0024846	p38b	2L	13780689	13782611	+	0.55402	-0.446577	0.0788805	-5.66054	1.50899e-08	5.18639e-08
FBgn0042125	CG18787	2L	11997900	11999340	-	0.755547	-0.395647	0.0698616	-5.65948	1.5183e-08	5.21556e-08
FBgn0039156	CG6178	3R	24152347	24154896	+	0.586946	-0.436271	0.0771694	-5.65323	1.57457e-08	5.40593e-08
FBgn0032293	Dpy-30L1	2L	10732653	10733307	+	1.85133	-0.262829	0.0464959	-5.65179	1.58783e-08	5.44851e-08
FBgn0015737	Hmu	3R	27288769	27291592	+	2.22171	-0.258334	0.0457436	-5.64726	1.63022e-08	5.59097e-08
FBgn0033715	CG8490	2R	12335316	12336205	+	2.02042	-0.249609	0.0442021	-5.64634	1.63897e-08	5.61795e-08
FBgn0259152	Clbn	3R	25127502	25131155	+	1.3	-0.3145	0.0556929	-5.64526	1.64928e-08	5.65024e-08
FBgn0027620	Acf	3R	31793981	31799799	+	2.09571	-0.263917	0.0467561	-5.64405	1.66096e-08	5.68718e-08
FBgn0003302	rux	X	6035753	6037800	-	0.353277	0.485242	0.0861292	5.64279	1.6732e-08	5.726e-08
FBgn0027057	CSN1b	3L	18903057	18904930	-	0.834009	-0.37312	0.0660847	-5.64264	1.67459e-08	5.72768e-08
FBgn0033581	CG12391	2R	11147602	11150068	-	1.08929	-0.333788	0.0591812	-5.63782	1.72221e-08	5.88467e-08
FBgn0086472	RpS25	3R	11215028	11216287	-	123.792	-0.0380247	0.0067446	-5.6378	1.72234e-08	5.88467e-08
FBgn0038471	CG5220	3R	17040682	17041895	+	0.680795	-0.413201	0.0732666	-5.63695	1.73089e-08	5.9107e-08
FBgn0037809	CG12818	3R	10331581	10332695	+	0.518563	-0.449835	0.0798343	-5.63664	1.73399e-08	5.91811e-08
FBgn0030761	CG9784	X	16595136	16599215	-	0.411891	0.470482	0.0836021	5.6363	1.73744e-08	5.92668e-08
FBgn0030349	CG10353	X	11877737	11887162	-	0.406877	0.484673	0.0861071	5.63529	1.74761e-08	5.95818e-08
FBgn0035529	Fdx2	3L	4292482	4293432	+	1.26474	-0.309112	0.0548733	-5.63129	1.78866e-08	6.09489e-08
FBgn0039688	Kul	3R	29725830	29735360	+	0.606697	-0.437864	0.0777518	-5.63104	1.79123e-08	6.10035e-08
FBgn0003612	Su(var)2-10	2R	9116122	9122000	+	1.93903	-0.259318	0.0460746	-5.62747	1.82877e-08	6.22487e-08
FBgn0023509	mip130	X	1908239	1920318	+	0.48575	0.461527	0.0822414	5.619	1.92066e-08	6.53417e-08
FBgn0050094	CG30094	2R	16142202	16142935	+	0.988343	-0.345165	0.0614027	-5.6187	1.92404e-08	6.54216e-08
FBgn0051635	CG31635	2L	6632798	6649114	-	1.57615	-0.297322	0.0529182	-5.6176	1.93624e-08	6.58012e-08
FBgn0261647	Axud1	2L	2365345	2370137	+	1.42005	-0.30172	0.0537209	-5.61515	1.96387e-08	6.67045e-08
FBgn0016698	Ptpa	2L	3377002	3378590	+	1.89964	-0.257698	0.0458929	-5.61446	1.97178e-08	6.69373e-08
FBgn0037478	CG2656	3R	7144724	7151270	+	1.21459	-0.323209	0.0575504	-5.61434	1.97316e-08	6.69483e-08
FBgn0038235	CG8461	3R	14512639	14513637	-	0.667516	-0.4182	0.0744823	-5.61298	1.98869e-08	6.74392e-08
FBgn0260749	Utx	2L	10272325	10278811	-	1.12339	-0.328755	0.0585968	-5.60826	2.04377e-08	6.927e-08
FBgn0038545	pasi1	3R	17795075	17796317	+	0.851679	-0.396709	0.0707269	-5.60528	2.07913e-08	7.04312e-08
FBgn0010341	Cdc42	X	19697091	19699938	+	1.23582	0.314473	0.0561171	5.60291	2.10785e-08	7.13659e-08
FBgn0003447	sn	X	7964024	7986601	+	0.883288	0.376764	0.0672648	5.59976	2.14652e-08	7.26365e-08
FBgn0000633	CG17716	2R	13623044	13749367	+	0.554582	-0.481097	0.0860246	-5.59891	2.15703e-08	7.29534e-08
FBgn0028852	CG15262	2L	15297808	15299367	+	2.19974	-0.271227	0.0484835	-5.59391	2.22007e-08	7.50456e-08
FBgn0023477	Taldo	2R	23940410	23942114	+	4.35543	-0.189935	0.034003	-5.58572	2.32736e-08	7.86302e-08
FBgn0000183	BicD	2L	17459605	17473215	-	2.31929	-0.241039	0.0431573	-5.58446	2.34424e-08	7.91587e-08
FBgn0038805	TFAM	3R	20575245	20577010	-	3.27392	-0.208048	0.0372548	-5.58435	2.34571e-08	7.9166e-08
FBgn0042178	Apl	3L	16595181	16600459	+	0.827631	-0.385306	0.0689676	-5.58359	2.35605e-08	7.94731e-08
FBgn0027088	GlyRS	3L	15095142	15097686	+	1.8169	-0.275179	0.0492836	-5.58306	2.36329e-08	7.96747e-08
FBgn0035955	CG5194	3L	9008624	9009838	-	4.29955	-0.192491	0.0344798	-5.5828	2.36675e-08	7.9749e-08
FBgn0031540	Pif1	2L	3467342	3470004	-	0.637222	-0.413424	0.0740546	-5.58076	2.39463e-08	8.06459e-08
FBgn0266710	hog	X	14718273	14718942	-	0.714209	0.437192	0.0784085	5.57881	2.42174e-08	8.15156e-08
FBgn0266521	stai	2L	6100377	6124653	+	38.633	-0.1198	0.0214776	-5.57798	2.43321e-08	8.18584e-08
FBgn0027512	CG10254	3R	23689007	23694983	-	0.490072	-0.455602	0.0817504	-5.57658	2.45295e-08	8.24789e-08
FBgn0037746	CG8478	3R	9763650	9766135	+	0.572003	-0.434658	0.0780269	-5.57216	2.51607e-08	8.45563e-08
FBgn0034933	CG3735	2R	23937077	23939754	-	0.554596	-0.439977	0.0791121	-5.56414	2.63456e-08	8.84916e-08
FBgn0033260	Cul4	2R	8102260	8106318	-	1.10728	-0.342944	0.0616251	-5.56338	2.64604e-08	8.88304e-08
FBgn0047038	ND-13B	3L	10693184	10694108	-	5.96393	-0.152888	0.0275039	-5.55869	2.71813e-08	9.12021e-08
FBgn0039145	CG6000	3R	24054391	24055092	+	0.541324	-0.433654	0.0780649	-5.55598	2.76056e-08	9.2577e-08
FBgn0030056	CAH3	X	8681252	8688760	+	0.570588	0.435445	0.0784638	5.55334	2.80266e-08	9.39394e-08
FBgn0000116	Argk	3L	9048781	9066027	-	5.44799	-0.240302	0.0432838	-5.55168	2.82932e-08	9.47828e-08
FBgn0038342	B9d1	3R	15481906	15482904	+	1.15073	-0.334222	0.0601861	-5.55105	2.83961e-08	9.50275e-08
FBgn0015320	Ubc2	2L	10765010	10768006	-	2.12134	-0.241033	0.0434162	-5.55114	2.83817e-08	9.50275e-08
FBgn0037608	mRpL19	3R	8674109	8675196	+	3.51798	-0.192217	0.03465	-5.54716	2.9035e-08	9.71066e-08
FBgn0029895	CG14441	X	6699508	6719389	+	0.500867	0.453032	0.0817317	5.54708	2.90479e-08	9.71066e-08
FBgn0037024	tzn	3L	20798645	20800081	+	4.78934	-0.173286	0.0312397	-5.54681	2.90927e-08	9.7205e-08
FBgn0036735	Edc3	3L	17525333	17529861	-	4.04612	-0.20567	0.0370883	-5.54565	2.92865e-08	9.7801e-08
FBgn0036301	CG4069	3L	12535426	12537315	-	0.642954	-0.417126	0.0751974	-5.54542	2.93254e-08	9.78796e-08
FBgn0036405	CG6833	3L	14051206	14052469	+	1.11159	-0.334624	0.0603543	-5.54254	2.98113e-08	9.94493e-08
FBgn0026751	XRCC1	X	5329876	5332435	+	0.599627	0.434507	0.0785116	5.53743	3.06948e-08	1.02343e-07
FBgn0031600	CG3652	2L	4392770	4393876	-	1.01741	-0.331781	0.0599067	-5.53571	3.09978e-08	1.03245e-07
FBgn0028697	RpL15	3L	27267255	27268445	+	95.6548	0.0520878	0.00940939	5.53572	3.09951e-08	1.03245e-07
FBgn0051992	gw	4	649041	663103	-	4.24198	-0.181229	0.0327509	-5.53346	3.13973e-08	1.04521e-07
FBgn0037329	POLDIP2	3R	5467778	5469566	+	1.71272	-0.26981	0.0488013	-5.52791	3.24073e-08	1.07826e-07
FBgn0030228	BTBD9	X	10768537	10772154	+	0.361435	0.495552	0.0898173	5.52665	3.26398e-08	1.08543e-07
FBgn0086346	ALiX	3R	27696466	27700110	-	0.859147	-0.367359	0.0664327	-5.52559	3.28389e-08	1.09148e-07
FBgn0283658	muc	2L	7426866	7430329	+	0.892355	-0.35413	0.0640896	-5.52227	3.3464e-08	1.11168e-07
FBgn0003462	Sod1	3L	11112281	11113740	-	11.2923	-0.131741	0.0238592	-5.52164	3.35858e-08	1.11514e-07
FBgn0025725	alphaCOP	3L	1641066	1645199	-	0.925709	-0.355399	0.0643425	-5.52054	3.37964e-08	1.12155e-07
FBgn0000463	Dl	3R	19302731	19326217	-	0.549989	-0.462047	0.083724	-5.51983	3.39334e-08	1.1255e-07
FBgn0029117	Surf1	3L	6958346	6959586	+	0.623844	-0.411103	0.0744508	-5.51963	3.39707e-08	1.12615e-07
FBgn0035488	CG11593	3L	4037523	4040482	-	0.995395	-0.341677	0.0619143	-5.51598	3.4685e-08	1.14924e-07
FBgn0264712	CG1172	3R	5393922	5399510	+	1.07069	-0.329589	0.0597459	-5.5143	3.50164e-08	1.15961e-07
FBgn0004860	ph-d	X	2115727	2123286	-	0.67548	0.417079	0.0757916	5.50367	3.71962e-08	1.23115e-07
FBgn0035854	CG8005	3L	8198207	8199491	+	0.468719	-0.46921	0.0854709	-5.49881	3.82367e-08	1.26494e-07
FBgn0036557	mRpS31	3L	16005193	16006599	+	1.54724	-0.277415	0.0504557	-5.497	3.86317e-08	1.27734e-07
FBgn0031673	CG31650	2L	5040648	5044712	-	1.08244	-0.326355	0.0593556	-5.49607	3.88349e-08	1.28339e-07
FBgn0033191	CG1598	2R	7538232	7539696	-	2.43013	-0.222888	0.0405799	-5.49211	3.97171e-08	1.31186e-07
FBgn0086707	ncm	2L	18444507	18448957	-	3.86987	-0.206152	0.0375607	-5.48865	4.05015e-08	1.33708e-07
FBgn0028379	fan	3L	8109132	8110043	+	0.694987	0.417094	0.0759926	5.48824	4.05953e-08	1.33948e-07
FBgn0051852	Tap42	2L	13367617	13369021	+	0.766923	-0.373818	0.0681497	-5.4817	4.21267e-08	1.38928e-07
FBgn0039259	CG11781	3R	25024473	25025017	-	1.05818	-0.337362	0.0615638	-5.47764	4.31031e-08	1.42075e-07
FBgn0085257	CG34228	2R	11651857	11652339	+	1.14972	-0.3237	0.0590897	-5.47643	4.33982e-08	1.42973e-07
FBgn0035722	CG10075	3L	6956946	6958108	-	1.38249	-0.29079	0.0530916	-5.47578	4.35598e-08	1.43357e-07
FBgn0261276	Opa1	2R	14230611	14235449	-	3.26801	-0.200462	0.0366074	-5.4758	4.35529e-08	1.43357e-07
FBgn0035035	Samtor	2R	24603572	24604670	+	1.0914	-0.323681	0.0591111	-5.47375	4.40611e-08	1.44932e-07
FBgn0051223	CG31223	3R	20831127	20832455	+	0.827441	-0.364627	0.0666351	-5.46893	4.52765e-08	1.48853e-07
FBgn0003023	otu	X	8485008	8489535	-	0.374388	0.478824	0.0877734	5.46714	4.57359e-08	1.50285e-07
FBgn0034573	CG3295	2R	21015594	21017446	-	0.7916	-0.378812	0.0692747	-5.46521	4.62361e-08	1.5185e-07
FBgn0040751	CG13018	2R	14157050	14157488	-	0.728966	-0.382908	0.0700259	-5.46452	4.64151e-08	1.52359e-07
FBgn0032906	RPA2	2L	20924975	20926147	-	1.28404	-0.314208	0.0575024	-5.46282	4.68635e-08	1.53717e-07
FBgn0039766	CG15536	3R	30424499	30425162	-	1.86132	-0.259663	0.0475276	-5.46277	4.68771e-08	1.53717e-07
FBgn0015789	Rab10	X	20251338	20254691	+	0.396847	0.477294	0.0875959	5.45986	4.76511e-08	1.56175e-07
FBgn0036196	CG11658	3L	11699496	11708553	-	1.95742	-0.259524	0.0475536	-5.45696	4.84364e-08	1.58667e-07
FBgn0031059	CG14229	X	19693977	19695250	-	0.8567	0.366428	0.0671691	5.45352	4.93834e-08	1.61686e-07
FBgn0031119	CG1812	X	20511544	20515828	+	0.373201	0.46757	0.0859307	5.44864	5.07557e-08	1.66093e-07
FBgn0010173	RpA-70	3R	8262120	8264451	-	1.13373	-0.320599	0.0588229	-5.44833	5.08462e-08	1.66303e-07
FBgn0250789	alpha-Spec	3L	1778485	1795328	-	2.81256	-0.221729	0.0407013	-5.44747	5.10917e-08	1.67021e-07
FBgn0033241	CG2915	2R	7958207	7960015	-	3.12588	-0.218678	0.0401447	-5.44729	5.11422e-08	1.67057e-07
FBgn0033029	Not3	2R	5656406	5663222	-	3.65924	-0.202588	0.0371911	-5.44725	5.11555e-08	1.67057e-07
FBgn0052758	Snx27	X	5719374	5738031	-	0.300573	0.512086	0.0942444	5.43988	5.33178e-08	1.74029e-07
FBgn0040929	CG12659	X	8590775	8591729	-	0.467582	0.445347	0.0820005	5.4388	5.36418e-08	1.74997e-07
FBgn0004107	Cdk2	3R	20735623	20738414	+	0.551994	-0.428421	0.0787991	-5.43841	5.37568e-08	1.75282e-07
FBgn0029147	NtR	2R	22127808	22130184	+	0.354883	-0.485136	0.0893412	-5.4362	5.44282e-08	1.7738e-07
FBgn0085382	CG34353	3R	27767966	27905843	-	0.590897	0.430314	0.0791639	5.43598	5.44947e-08	1.77506e-07
FBgn0041180	Tep4	2L	19548507	19556451	+	0.482333	-0.499666	0.0920339	-5.43569	5.45862e-08	1.77713e-07
FBgn0027079	ValRS	2R	13198850	13202709	+	0.631503	-0.404931	0.0744977	-5.43338	5.52965e-08	1.79933e-07
FBgn0002787	Rpn8	2R	24400028	24404527	+	4.05334	-0.180911	0.0333065	-5.43162	5.58435e-08	1.8162e-07
FBgn0037073	Tsr1	3L	21335215	21338232	+	1.23867	-0.311505	0.0573419	-5.4311	5.60064e-08	1.82056e-07
FBgn0039273	shams	3R	25072729	25074607	-	0.4885	-0.439284	0.0810187	-5.42431	5.81775e-08	1.89017e-07
FBgn0033663	ERp60	2R	11887568	11890979	-	4.4933	-0.198241	0.0365538	-5.42305	5.85903e-08	1.90178e-07
FBgn0003321	sbr	X	10832752	10847092	-	0.514062	0.437032	0.0806665	5.42304	5.85947e-08	1.90178e-07
FBgn0013799	Deaf1	3L	19818174	19830686	+	1.71448	-0.263886	0.0486837	-5.41953	5.97566e-08	1.9385e-07
FBgn0033902	eIF3m	2R	14163066	14164825	-	10.6621	-0.122607	0.0226303	-5.41784	6.03236e-08	1.9559e-07
FBgn0004391	shtd	X	15455544	15462441	-	0.2683	0.526473	0.0973452	5.41716	6.05535e-08	1.96235e-07
FBgn0019637	Atu	3R	5613358	5615939	+	1.63093	-0.262522	0.0485055	-5.41115	6.26215e-08	2.02834e-07
FBgn0032635	CG15141	2L	17410641	17413499	+	0.794424	-0.370515	0.0685671	-5.40068	6.63887e-08	2.14926e-07
FBgn0038472	CG3995	3R	17041896	17043136	-	0.743087	-0.375386	0.0694737	-5.40002	6.66348e-08	2.15613e-07
FBgn0083961	CG34125	2L	4965673	4966399	+	1.61228	-0.285898	0.052939	-5.39934	6.68859e-08	2.16315e-07
FBgn0015509	Cul1	2R	7916856	7921579	+	1.42993	-0.280412	0.0519713	-5.39424	6.88131e-08	2.22435e-07
FBgn0010747	Srp54k	3L	5152678	5154777	+	2.29117	-0.230477	0.0427431	-5.39173	6.97816e-08	2.25451e-07
FBgn0033669	PI31	2R	11967343	11970115	-	1.37834	-0.287468	0.0533363	-5.38826	7.11423e-08	2.2973e-07
FBgn0033341	MrgBP	2R	8900566	8901375	-	4.1077	-0.185094	0.0343674	-5.3858	7.21251e-08	2.32786e-07
FBgn0013303	Nca	3L	19991887	19997568	+	0.800125	-0.371957	0.0690471	-5.38417	7.27784e-08	2.34711e-07
FBgn0022027	Vps25	2R	8625451	8626180	+	3.02703	-0.19588	0.0363793	-5.38413	7.27954e-08	2.34711e-07
FBgn0029664	CG10802	X	3482965	3484555	+	0.43118	0.456044	0.0848698	5.38274	7.33616e-08	2.36416e-07
FBgn0259984	kuz	2L	13550139	13639411	+	4.75765	-0.17636	0.0327864	-5.37897	7.4915e-08	2.413e-07
FBgn0035725	Mis12	3L	6968035	6969048	-	0.686551	-0.38461	0.0714831	-5.37726	7.56282e-08	2.43474e-07
FBgn0262647	Nup160	2L	11123777	11129335	+	0.464083	-0.439521	0.0818272	-5.37541	7.6409e-08	2.45863e-07
FBgn0039907	lgs	4	436957	443911	-	5.23355	-0.171847	0.031971	-5.37508	7.65499e-08	2.46191e-07
FBgn0030740	CG9917	X	16321431	16323231	-	0.439194	0.446889	0.0833187	5.37063	7.84629e-08	2.52216e-07
FBgn0040823	dpr6	3L	9974651	10139360	+	0.564227	-0.443581	0.0826733	-5.36791	7.96528e-08	2.55912e-07
FBgn0050296	RIC-3	2R	21017784	21024918	+	0.337242	-0.481722	0.0898439	-5.36696	8.0073e-08	2.57132e-07
FBgn0031452	Cwc25	2L	2745098	2746944	+	1.38492	-0.287364	0.053536	-5.36653	8.02673e-08	2.57626e-07
FBgn0262801	twr	3R	6657882	6659442	+	9.77871	-0.136417	0.0254583	-5.3586	8.38707e-08	2.69055e-07
FBgn0051812	CG31812	2L	16729777	16731199	+	0.524194	-0.418583	0.0781309	-5.35844	8.39438e-08	2.69154e-07
FBgn0266582	ND-30	3L	3158485	3159578	-	8.60119	-0.127872	0.0238697	-5.3571	8.45702e-08	2.71025e-07
FBgn0052250	PMP34	3L	4318755	4321109	+	1.74865	-0.253445	0.0473333	-5.35366	8.6191e-08	2.7608e-07
FBgn0024555	flfl	3R	13683921	13693905	+	1.36479	-0.301209	0.0562564	-5.35321	8.64091e-08	2.7664e-07
FBgn0033339	Sec31	2R	8893613	8898798	+	1.21937	-0.298738	0.0557929	-5.3526	8.66989e-08	2.77428e-07
FBgn0000578	ena	2R	19141632	19163705	+	2.5169	-0.236815	0.0442725	-5.34856	8.86564e-08	2.83549e-07
FBgn0260798	Gprk1	2R	4322295	4471060	-	1.27954	-0.296523	0.0554258	-5.34836	8.87539e-08	2.83718e-07
FBgn0027588	GCS2alpha	X	21600502	21605264	-	2.01622	0.244407	0.0457189	5.34551	9.01618e-08	2.88073e-07
FBgn0034998	CG13577	2R	24267377	24269179	-	0.570716	-0.44256	0.0827703	-5.34529	9.02742e-08	2.88288e-07
FBgn0033688	Prp8	2R	12154258	12162998	-	1.53868	-0.273764	0.0512217	-5.34364	9.10976e-08	2.90771e-07
FBgn0038519	Prx3	3R	17545222	17546531	-	3.73124	-0.185539	0.0347308	-5.3421	9.18763e-08	2.93109e-07
FBgn0028992	sds22	3R	17391594	17393020	+	1.74417	-0.258049	0.0483212	-5.33967	9.31134e-08	2.96907e-07
FBgn0036892	Lon	3L	19607857	19612199	-	1.10191	-0.311856	0.0583976	-5.33825	9.38485e-08	2.99101e-07
FBgn0031821	KFase	2L	6487342	6488756	-	0.736148	-0.404977	0.0758724	-5.33468	9.57151e-08	3.04897e-07
FBgn0053506	CG33506	2R	14857447	14858640	-	2.27154	-0.221335	0.0415053	-5.33225	9.70055e-08	3.08853e-07
FBgn0000140	asp	3R	24753849	24760513	+	0.323124	-0.489506	0.092106	-5.32002	1.03756e-07	3.30181e-07
FBgn0031639	mRpS2	2L	4849439	4850419	-	3.21508	-0.196431	0.0369236	-5.31982	1.03871e-07	3.30379e-07
FBgn0028554	x16	2L	6914301	6920210	-	2.85219	-0.209376	0.0393618	-5.31906	1.04306e-07	3.31598e-07
[truncated: 2,471 more rows]

## Sheet: FGC3-MGC3
id	gene_short_name	chr	start	end	strand	baseMean	log2FoldChange	lfcSE	stat	pvalue	padj
FBgn0001197	His2Av	3R	26866929	26869220	+	25.7875	-1.19628	0.0246165	-48.595	0	0
FBgn0001225	Hsp26	3L	9376418	9377427	-	18.12	-1.58148	0.0331519	-47.6999	0	0
FBgn0001233	Hsp83	3L	3192969	3197059	+	47.6286	-1.8493	0.0298132	-62.0267	0	0
FBgn0002579	RpL36	X	628338	629483	-	95.0107	0.472483	0.00959956	49.219	0	0
FBgn0002590	RpS5a	X	17143588	17148264	-	50.2531	0.571009	0.0141247	40.4258	0	0
FBgn0002780	mod	3R	32052060	32054974	+	11.3839	-2.0897	0.0304598	-68.5757	0	0
FBgn0003062	Fib	2R	23072909	23074725	-	5.95473	-2.05921	0.0374001	-55.0098	0	0
FBgn0003275	RpII18	3R	5371795	5372397	+	8.19669	-1.21238	0.0285224	-42.4994	0	0
FBgn0003517	sta	X	1481797	1483413	-	152.346	0.43395	0.0098274	44.157	0	0
FBgn0004362	HmgD	2R	21701458	21716727	+	23.7498	-1.10734	0.0252439	-43.8643	0	0
FBgn0004587	B52	3R	13661311	13666891	+	9.41685	-1.23832	0.0281701	-43.9526	0	0
FBgn0005655	PCNA	2R	20261754	20262883	-	6.14766	-2.16165	0.0476827	-45.2982	0	0
[truncated: 8,761 more rows]
